# Supplementary material for: The chromatin landscape of healthy and injured cell types in the human kidney
Source: Nat Commun. 2024 Jan 10;15:433. doi: 10.1038/s41467-023-44467-6 (PMC10781985; doi:10.1038/s41467-023-44467-6)
Supplement: Supplementary file 5 — Supplementary Dataset 10 to 15 [file 41467_2023_44467_MOESM5_ESM.xlsx]

## Sheet: Sup_Data_10 Perturbation
Gene	logFC_before_KO	pvals_adj_before_KO	logFC_after_KO	aPTpvals_adj_after_KO	UP_DEG	abs_diff_lofFC_before_after	KO
TLE1	3.63948	0	0.00450995	0	aPT	3.63497	KLF6
TLE1	3.63948	0	0.00450995	0	aPT	3.63497	KLF6_KLF10_ELF3
FSTL3	3.60243	0	-0.029407	0	aPT	3.63184	KLF6
FSTL3	3.60243	0	-0.029407	0	aPT	3.63184	KLF6_KLF10_ELF3
MSC-AS1	4.12452	0	1.06696	3.67561e-21	aPT	3.05756	KLF6
MSC-AS1	4.12452	0	1.06696	3.67607e-21	aPT	3.05756	KLF6_KLF10_ELF3
HHLA2	0.973096	1.07698e-210	-2.08341	0	aPT	3.05651	KLF6
HHLA2	0.973096	1.07698e-210	-2.08341	0	aPT	3.05651	KLF6_KLF10_ELF3
TUSC3	2.40325	0	-0.575139	3.11111e-247	aPT	2.97838	KLF6
TUSC3	2.40325	0	-0.575139	3.11453e-247	aPT	2.97838	KLF6_KLF10_ELF3
PLSCR1	1.90822	0	-0.946798	1.26726e-305	aPT	2.85502	KLF6
PLSCR1	1.90822	0	-0.946798	1.26975e-305	aPT	2.85502	KLF6_KLF10_ELF3
ROBO2	4.05119	0	1.27525	9.2568e-15	aPT	2.77594	KLF6
ROBO2	4.05119	0	1.27525	9.25833e-15	aPT	2.77594	KLF6_KLF10_ELF3
TOX3	1.05278	7.74816e-150	-1.66931	0	aPT	2.72209	KLF6
TOX3	1.05278	7.74816e-150	-1.66931	0	aPT	2.72209	KLF6_KLF10_ELF3
HUNK	1.72412	0	-0.870041	0	aPT	2.59416	KLF6
HUNK	1.72412	0	-0.870041	0	aPT	2.59416	KLF6_KLF10_ELF3
ZFP36L1	1.66332	0	-0.911946	0	aPT	2.57527	KLF6
ZFP36L1	1.66332	0	-0.911946	0	aPT	2.57527	KLF6_KLF10_ELF3
CRYAB	1.9892	0	-0.517746	1.24075e-176	aPT	2.50694	KLF6
CRYAB	1.9892	0	-0.517746	1.24167e-176	aPT	2.50694	KLF6_KLF10_ELF3
ELF3	2.4619	0	0	1	aPT	2.4619	ELF3
ELF3	2.4619	0	0	1	aPT	2.4619	KLF6_KLF10_ELF3
ZFP36	1.38376	0	-1.00428	0	aPT	2.38804	KLF6
ZFP36	1.38376	0	-1.00428	0	aPT	2.38804	KLF6_KLF10_ELF3
PALLD	1.53233	0	-0.81871	2.68995e-279	aPT	2.35104	KLF6
PALLD	1.53233	0	-0.81871	2.69456e-279	aPT	2.35104	KLF6_KLF10_ELF3
MSN	0.964187	1.32248e-262	3.29477	0	aPT	2.33058	KLF6
MSN	0.964187	1.32248e-262	3.29477	0	aPT	2.33058	KLF6_KLF10_ELF3
RNF19A	0.111871	0.000381937	-2.21514	0	aPT	2.32701	KLF6
RNF19A	0.111871	0.000381937	-2.21514	0	aPT	2.32701	KLF6_KLF10_ELF3
ITSN2	0.319903	7.37064e-29	-1.96201	0	aPT	2.28191	KLF6
ITSN2	0.319903	7.37064e-29	-1.96201	0	aPT	2.28191	KLF6_KLF10_ELF3
FRY	2.99434	0	0.758135	0.183417	aPT	2.23621	KLF6
FRY	2.99434	0	0.758135	0.183423	aPT	2.23621	KLF6_KLF10_ELF3
TENT4B	0.332446	9.5612e-25	2.53979	0	aPT	2.20734	KLF6
TENT4B	0.332446	9.5612e-25	2.53979	0	aPT	2.20734	KLF6_KLF10_ELF3
CRY1	1.14169	3.31964e-279	-0.983578	0	aPT	2.12527	KLF6
CRY1	1.14169	3.31964e-279	-0.983578	0	aPT	2.12527	KLF6_KLF10_ELF3
VCAM1	2.28065	0	0.189185	0.000836344	aPT	2.09146	KLF6
VCAM1	2.28065	0	0.189185	0.00083641	aPT	2.09146	KLF6_KLF10_ELF3
MITF	0.909585	2.24099e-144	2.97638	0	aPT	2.06679	KLF6
MITF	0.909585	2.24099e-144	2.97638	0	aPT	2.06679	KLF6_KLF10_ELF3
PPP2CB	-0.203729	5.65836e-07	-2.21584	0	PT	2.01211	KLF6
PPP2CB	-0.203729	5.65836e-07	-2.21584	0	PT	2.01211	KLF6_KLF10_ELF3
RAB8B	1.08379	7.90336e-269	-0.921381	0	aPT	2.00517	KLF6
RAB8B	1.08379	7.90336e-269	-0.921381	0	aPT	2.00517	KLF6_KLF10_ELF3
CDC42SE2	0.662533	8.3691e-110	-1.30731	0	aPT	1.96984	KLF6
CDC42SE2	0.662533	8.3691e-110	-1.30731	0	aPT	1.96984	KLF6_KLF10_ELF3
B4GALT1	0.365187	7.98283e-38	2.29212	0	aPT	1.92693	KLF6
B4GALT1	0.365187	7.98283e-38	2.29212	0	aPT	1.92693	KLF6_KLF10_ELF3
STK32B	0.697045	1.12668e-101	-1.15349	0	aPT	1.85054	KLF6
STK32B	0.697045	1.12668e-101	-1.15349	0	aPT	1.85054	KLF6_KLF10_ELF3
FAM189A1	0.914705	1.16817e-116	-0.901372	2.49669e-180	aPT	1.81608	KLF6
FAM189A1	0.914705	1.16817e-116	-0.901372	2.49794e-180	aPT	1.81608	KLF6_KLF10_ELF3
KLF10	1.77323	0	0	1	aPT	1.77323	KLF10
KLF10	1.77323	0	0	1	aPT	1.77323	KLF6_KLF10_ELF3
SOS2	0.208389	1.45746e-07	-1.49293	0	aPT	1.70132	KLF6
SOS2	0.208389	1.45746e-07	-1.49293	0	aPT	1.70132	KLF6_KLF10_ELF3
AGBL4	1.90314	0	0.20982	1.47383e-08	aPT	1.69332	KLF6
AGBL4	1.90314	0	0.20982	1.47396e-08	aPT	1.69332	KLF6_KLF10_ELF3
DTNA	3.09021	0	1.40115	4.50018e-196	aPT	1.68906	KLF6
DTNA	3.09021	0	1.40115	4.50265e-196	aPT	1.68906	KLF6_KLF10_ELF3
NEDD4	1.00612	6.16791e-136	-0.630812	8.63182e-77	aPT	1.63693	KLF6
NEDD4	1.00612	6.16791e-136	-0.630812	8.63493e-77	aPT	1.63693	KLF6_KLF10_ELF3
FAM135B	2.73958	0	1.11492	9.33895e-17	aPT	1.62467	KLF6
FAM135B	2.73958	0	1.11492	9.34002e-17	aPT	1.62467	KLF6_KLF10_ELF3
ADAM9	0.69668	3.76098e-149	2.2947	0	aPT	1.59802	KLF6
ADAM9	0.69668	3.76098e-149	2.2947	0	aPT	1.59802	KLF6_KLF10_ELF3
ELOVL5	0.411836	1.40371e-48	-1.12416	1.29939e-302	aPT	1.536	KLF6
ELOVL5	0.411836	1.40371e-48	-1.12416	1.30128e-302	aPT	1.536	KLF6_KLF10_ELF3
HKDC1	2.08682	0	3.60943	6.22064e-235	aPT	1.52261	KLF6_KLF10_ELF3
KLF6	1.52018	0	0	1	aPT	1.52018	KLF6
KLF6	1.52018	0	0	1	aPT	1.52018	KLF6_KLF10_ELF3
STAT3	0.769814	5.04112e-192	-0.746893	7.40046e-193	aPT	1.51671	KLF6_KLF10_ELF3
RCAN1	0.168348	2.1398e-08	1.67902	0	aPT	1.51067	KLF6
RCAN1	0.168348	2.1398e-08	1.67902	0	aPT	1.51067	KLF6_KLF10_ELF3
SLC38A2	0.171151	4.38746e-18	1.67808	0	aPT	1.50693	KLF6
SLC38A2	0.171151	4.38746e-18	1.67808	0	aPT	1.50693	KLF6_KLF10_ELF3
STAT3	0.769814	5.04112e-192	-0.736598	3.62794e-193	aPT	1.50641	KLF6
HIVEP2	1.21603	4.19192e-257	-0.240841	1.84947e-18	aPT	1.45687	KLF6
HIVEP2	1.21603	4.19192e-257	-0.240841	1.84969e-18	aPT	1.45687	KLF6_KLF10_ELF3
NRG3	2.68198	0	1.22946	7.93002e-132	aPT	1.45251	KLF6
NRG3	2.68198	0	1.22946	7.93444e-132	aPT	1.45251	KLF6_KLF10_ELF3
OSMR	1.52133	0	0.0724855	1.19213e-34	aPT	1.44885	KLF6
OSMR	1.52133	0	0.0724855	1.1924e-34	aPT	1.44885	KLF6_KLF10_ELF3
PCDH15	-2.572	0	-1.1394	4.52218e-113	PT	1.4326	KLF6
PCDH15	-2.572	0	-1.13948	4.76064e-113	PT	1.43252	KLF6_KLF10_ELF3
TPM1	2.59299	0	1.20314	2.67859e-214	aPT	1.38985	KLF6_KLF10_ELF3
MAN1A1	0.0606803	0.0458415	1.41324	1.50861e-279	aPT	1.35256	KLF6
MAN1A1	0.0606803	0.0458415	1.41324	1.5112e-279	aPT	1.35256	KLF6_KLF10_ELF3
PLXNA2	0.752845	5.72191e-118	-0.550017	5.87448e-61	aPT	1.30286	KLF6
PLXNA2	0.752845	5.72191e-118	-0.550017	5.87631e-61	aPT	1.30286	KLF6_KLF10_ELF3
HKDC1	2.08682	0	3.37825	4.96895e-226	aPT	1.29143	KLF6
TBC1D8	0.992881	5.29797e-127	-0.248943	2.93678e-28	aPT	1.24182	KLF6
TBC1D8	0.992881	5.29797e-127	-0.248943	2.93719e-28	aPT	1.24182	KLF6_KLF10_ELF3
TSC22D2	1.13678	1.69855e-243	-0.0712669	0.698339	aPT	1.20805	KLF6
TSC22D2	1.13678	1.69855e-243	-0.0712669	0.698383	aPT	1.20805	KLF6_KLF10_ELF3
TPM1	2.59299	0	1.39025	3.8979e-272	aPT	1.20275	KLF6
DLGAP1	2.88822	0	1.68711	7.61333e-292	aPT	1.20111	KLF6
DLGAP1	2.88822	0	1.68711	7.62731e-292	aPT	1.20111	KLF6_KLF10_ELF3
SLC34A1	-1.95911	0	-0.758006	8.95155e-133	PT	1.2011	KLF6
SLC34A1	-1.95911	0	-0.758006	8.95993e-133	PT	1.2011	KLF6_KLF10_ELF3
LPIN2	0.609915	9.74599e-65	-0.590696	3.27393e-48	aPT	1.20061	KLF6
LPIN2	0.609915	9.74599e-65	-0.590696	3.27452e-48	aPT	1.20061	KLF6_KLF10_ELF3
PRKD1	1.04386	9.80893e-171	-0.156011	7.86594e-05	aPT	1.19987	KLF6
PRKD1	1.04386	9.80893e-171	-0.156011	7.8666e-05	aPT	1.19987	KLF6_KLF10_ELF3
IGFBP7	0.192666	2.16761e-16	-1.00154	5.60626e-250	aPT	1.1942	KLF6
IGFBP7	0.192666	2.16761e-16	-1.00154	5.61251e-250	aPT	1.1942	KLF6_KLF10_ELF3
TMEM178B	2.17334	0	1.00263	1.87472e-96	aPT	1.17072	KLF6
TMEM178B	2.17334	0	1.00263	1.87525e-96	aPT	1.17072	KLF6_KLF10_ELF3
EXT1	0.928528	8.52354e-148	-0.221074	6.62793e-05	aPT	1.1496	KLF6_KLF10_ELF3
EXT1	0.928528	8.52354e-148	-0.220747	6.6986e-05	aPT	1.14928	KLF6
PTH2R	-0.300537	1.22542e-14	-1.42745	0	PT	1.12692	KLF6
PTH2R	-0.300537	1.22542e-14	-1.42718	0	PT	1.12664	KLF6_KLF10_ELF3
ROCK2	0.184726	8.59219e-08	-0.939088	1.70922e-280	aPT	1.12381	KLF6_KLF10_ELF3
ROCK2	0.184726	8.59219e-08	-0.938615	2.24094e-280	aPT	1.12334	KLF6
APP	1.02971	1.52825e-201	-0.0772607	0.40028	aPT	1.10697	KLF6
APP	1.02971	1.52825e-201	-0.0772607	0.400306	aPT	1.10697	KLF6_KLF10_ELF3
ADGRG6	1.80199	3.10868e-256	0.698243	1.90483e-14	aPT	1.10375	KLF6
ADGRG6	1.80199	3.10868e-256	0.698243	1.90514e-14	aPT	1.10375	KLF6_KLF10_ELF3
DCC	4.55549	0	3.46663	0	aPT	1.08886	KLF6
RBBP8	0.888281	5.0615e-168	-0.196423	2.69481e-16	aPT	1.0847	KLF6_KLF10_ELF3
RBBP8	0.888281	5.0615e-168	-0.195221	3.50751e-16	aPT	1.0835	KLF6
SLC13A3	-2.56571	0	-1.49093	0	PT	1.07478	KLF6
SLC13A3	-2.56571	0	-1.49093	0	PT	1.07478	KLF6_KLF10_ELF3
SULT1C4	2.93541	0	1.86377	1.60899e-244	aPT	1.07165	KLF6
SULT1C4	2.93541	0	1.86377	1.61074e-244	aPT	1.07165	KLF6_KLF10_ELF3
TNFRSF21	-0.291827	9.5207e-12	-1.3578	3.07641e-221	PT	1.06597	KLF6_KLF10_ELF3
TNFRSF21	-0.291827	9.5207e-12	-1.35746	2.90448e-221	PT	1.06563	KLF6
MCU	1.07682	5.81977e-199	0.014372	0.0573227	aPT	1.06244	KLF6
MCU	1.07682	5.81977e-199	0.014372	0.0573247	aPT	1.06244	KLF6_KLF10_ELF3
ACSM3	0.87296	4.53438e-167	-0.176269	2.88511e-06	aPT	1.04923	KLF6
ACSM3	0.87296	4.53438e-167	-0.176269	2.88523e-06	aPT	1.04923	KLF6_KLF10_ELF3
DOCK11	1.54774	0	2.58155	0	aPT	1.03381	KLF6
DOCK11	1.54774	0	2.58155	0	aPT	1.03381	KLF6_KLF10_ELF3
TNIK	0.638948	1.83343e-73	-0.387898	7.71225e-12	aPT	1.02685	KLF6
TNIK	0.638948	1.83343e-73	-0.387898	7.71304e-12	aPT	1.02685	KLF6_KLF10_ELF3
HIVEP1	0.36086	9.08595e-22	-0.6574	4.79277e-96	aPT	1.01826	KLF6
HIVEP1	0.36086	9.08595e-22	-0.6574	4.79413e-96	aPT	1.01826	KLF6_KLF10_ELF3
SMAD3	0.461167	8.61569e-51	-0.539818	2.5625e-81	aPT	1.00098	KLF6
SMAD3	0.461167	8.61569e-51	-0.539818	2.56315e-81	aPT	1.00098	KLF6_KLF10_ELF3
SEMA5A	1.01135	6.08863e-100	0.0123712	0.476586	aPT	0.998976	KLF6_KLF10_ELF3
SEMA5A	1.01135	6.08863e-100	0.0142831	0.500552	aPT	0.997064	KLF6
STOX2	3.2254	0	2.23001	0	aPT	0.995396	KLF6
STOX2	3.2254	0	2.23001	0	aPT	0.995396	KLF6_KLF10_ELF3
ARHGAP26	1.14092	1.83293e-201	0.146985	8.00686e-10	aPT	0.993937	KLF6
ARHGAP26	1.14092	1.83293e-201	0.146985	8.00803e-10	aPT	0.993937	KLF6_KLF10_ELF3
FOXP1	0.269093	2.61925e-10	-0.717419	2.71119e-85	aPT	0.986512	KLF6
FOXP1	0.269093	2.61925e-10	-0.717419	2.7119e-85	aPT	0.986512	KLF6_KLF10_ELF3
GRAMD1B	-2.79969	0	-1.81336	0	PT	0.986324	KLF6
GRAMD1B	-2.79969	0	-1.81336	0	PT	0.986324	KLF6_KLF10_ELF3
SLC5A11	-1.73862	0	-0.757032	2.29152e-74	PT	0.981585	KLF6_KLF10_ELF3
SLC5A11	-1.73862	0	-0.757346	2.23091e-74	PT	0.98127	KLF6
PICALM	0.789653	1.37212e-96	-0.174941	0.0314137	aPT	0.964594	KLF6
PICALM	0.789653	1.37212e-96	-0.174941	0.0314148	aPT	0.964594	KLF6_KLF10_ELF3
SEMA6A	2.19957	0	1.2415	3.73224e-199	aPT	0.958067	KLF6
SEMA6A	2.19957	0	1.2415	3.73434e-199	aPT	0.958067	KLF6_KLF10_ELF3
XPNPEP2	-1.72581	0	-0.770583	1.17937e-186	PT	0.955229	KLF6
XPNPEP2	-1.72581	0	-0.770583	1.17999e-186	PT	0.955229	KLF6_KLF10_ELF3
DCC	4.55549	0	3.60243	0	aPT	0.953057	KLF6_KLF10_ELF3
ANK3	-0.186802	1.28816e-06	-1.13035	2.07698e-152	PT	0.943546	KLF6
ANK3	-0.186802	1.28816e-06	-1.13035	2.07743e-152	PT	0.943546	KLF6_KLF10_ELF3
RFTN1	3.34317	0	2.40156	0	aPT	0.941608	KLF6
RFTN1	3.34317	0	2.40156	0	aPT	0.941608	KLF6_KLF10_ELF3
CPEB2	0.721353	8.35775e-93	1.65478	0	aPT	0.933428	KLF6
CPEB2	0.721353	8.35775e-93	1.65478	0	aPT	0.933428	KLF6_KLF10_ELF3
SLC22A11	-0.649284	9.83868e-228	-1.58129	0	PT	0.932003	KLF6_KLF10_ELF3
NABP1	-0.109508	2.31671e-06	0.81438	1.35991e-130	PT	0.923888	KLF6
NABP1	-0.109508	2.31671e-06	0.81438	1.36066e-130	PT	0.923888	KLF6_KLF10_ELF3
SRGAP1	0.430396	1.18422e-49	1.35085	1.21272e-278	aPT	0.920449	KLF6
SRGAP1	0.430396	1.18422e-49	1.35085	1.21427e-278	aPT	0.920449	KLF6_KLF10_ELF3
SLC22A11	-0.649284	9.83868e-228	-1.56767	0	PT	0.918388	KLF6
MYO3A	4.48794	0	3.5697	3.45824e-183	aPT	0.918247	KLF6
MYO3A	4.48794	0	3.5697	3.46e-183	aPT	0.918247	KLF6_KLF10_ELF3
NFKBIZ	2.97769	0	2.07023	0	aPT	0.907468	KLF6
NFKBIZ	2.97769	0	2.07023	0	aPT	0.907468	KLF6_KLF10_ELF3
TRIO	1.00653	3.44908e-172	0.105034	7.24088e-08	aPT	0.901499	KLF6
TRIO	1.00653	3.44908e-172	0.105034	7.24155e-08	aPT	0.901499	KLF6_KLF10_ELF3
HDAC9	3.91557	0	3.0286	0	aPT	0.886975	KLF6
HDAC9	3.91557	0	3.0286	0	aPT	0.886975	KLF6_KLF10_ELF3
GLIS3	0.626241	5.11214e-61	-0.254697	1.96854e-09	aPT	0.880938	KLF6
GLIS3	0.626241	5.11214e-61	-0.254697	1.96863e-09	aPT	0.880938	KLF6_KLF10_ELF3
EZR	0.145263	2.39421e-08	-0.735319	3.26835e-78	aPT	0.880582	KLF6
EZR	0.145263	2.39421e-08	-0.735319	3.26955e-78	aPT	0.880582	KLF6_KLF10_ELF3
PLIN2	-0.241928	2.77571e-39	0.629705	1.00099e-66	PT	0.871634	KLF6
PLIN2	-0.241928	2.77571e-39	0.629705	1.00132e-66	PT	0.871634	KLF6_KLF10_ELF3
KLHL13	0.972095	4.40964e-180	0.102469	1.84092e-07	aPT	0.869626	KLF6
KLHL13	0.972095	4.40964e-180	0.102469	1.84117e-07	aPT	0.869626	KLF6_KLF10_ELF3
MET	1.29305	0	0.429169	1.47562e-69	aPT	0.863886	KLF6
MET	1.29305	0	0.429169	1.47578e-69	aPT	0.863886	KLF6_KLF10_ELF3
BRAF	0.312705	2.14917e-18	-0.546057	9.6958e-53	aPT	0.858762	KLF6
BRAF	0.312705	2.14917e-18	-0.546057	9.69858e-53	aPT	0.858762	KLF6_KLF10_ELF3
CLSTN2	1.20806	0	0.351723	6.22825e-64	aPT	0.856333	KLF6
CLSTN2	1.20806	0	0.351723	6.23025e-64	aPT	0.856333	KLF6_KLF10_ELF3
MED13L	0.496554	3.92402e-43	-0.344834	3.30403e-14	aPT	0.841388	KLF6
MED13L	0.496554	3.92402e-43	-0.344834	3.30421e-14	aPT	0.841388	KLF6_KLF10_ELF3
PARD3	0.555724	4.20457e-49	-0.281478	4.50266e-13	aPT	0.837202	KLF6_KLF10_ELF3
PARD3	0.555724	4.20457e-49	-0.281417	4.52558e-13	aPT	0.837141	KLF6
PRUNE2	0.577409	1.01826e-60	-0.255604	1.59998e-15	aPT	0.833012	KLF6_KLF10_ELF3
PRUNE2	0.577409	1.01826e-60	-0.255426	1.66346e-15	aPT	0.832834	KLF6
IMMP2L	0.346742	3.09002e-19	-0.479569	6.80452e-27	aPT	0.826312	KLF6
IMMP2L	0.346742	3.09002e-19	-0.479569	6.80498e-27	aPT	0.826312	KLF6_KLF10_ELF3
SORCS1	-2.82548	0	-2.01112	0	PT	0.814353	KLF6_KLF10_ELF3
ITGAV	1.59727	0	2.41105	0	aPT	0.813789	KLF6
ITGAV	1.59727	0	2.41105	0	aPT	0.813789	KLF6_KLF10_ELF3
COL4A2	0.8055	2.10929e-131	-0.00758186	0.513778	aPT	0.813082	KLF6
COL4A2	0.8055	2.10929e-131	-0.00758186	0.513811	aPT	0.813082	KLF6_KLF10_ELF3
PARD3B	0.540867	1.26569e-40	-0.256035	1.26276e-11	aPT	0.796902	KLF6
PARD3B	0.540867	1.26569e-40	-0.256035	1.26289e-11	aPT	0.796902	KLF6_KLF10_ELF3
NRG1	0.699317	6.13792e-96	-0.0929037	0.0231531	aPT	0.79222	KLF6
NRG1	0.699317	6.13792e-96	-0.0928482	0.0232346	aPT	0.792165	KLF6_KLF10_ELF3
UBR4	-0.019867	0.00222918	0.765594	9.52305e-140	PT	0.785461	KLF6
UBR4	-0.019867	0.00222918	0.765594	9.52678e-140	PT	0.785461	KLF6_KLF10_ELF3
NFKB1	1.42791	0	0.644695	1.76917e-91	aPT	0.783211	KLF6
NFKB1	1.42791	0	0.644695	1.7699e-91	aPT	0.783211	KLF6_KLF10_ELF3
DENND4A	0.529317	9.92059e-76	-0.253244	6.90372e-21	aPT	0.782561	KLF6_KLF10_ELF3
PPP1R9A	0.500964	8.63055e-34	-0.278946	1.72323e-16	aPT	0.77991	KLF6
PPP1R9A	0.500964	8.63055e-34	-0.278946	1.72343e-16	aPT	0.77991	KLF6_KLF10_ELF3
DENND4A	0.529317	9.92059e-76	-0.250456	7.86883e-21	aPT	0.779773	KLF6
FUT6	-1.28429	0	-0.5088	4.71777e-101	PT	0.775492	KLF6_KLF10_ELF3
FUT6	-1.28429	0	-0.509045	4.52298e-101	PT	0.775247	KLF6
SDK1	1.14284	6.2074e-190	0.367654	9.82703e-41	aPT	0.775188	KLF6
SDK1	1.14284	6.2074e-190	0.367654	9.82947e-41	aPT	0.775188	KLF6_KLF10_ELF3
PFKFB2	-1.90968	0	-1.14002	1.9355e-160	PT	0.769667	KLF6
PFKFB2	-1.90968	0	-1.14002	1.9368e-160	PT	0.769667	KLF6_KLF10_ELF3
SPSB1	-0.0674167	0.000210812	-0.835268	7.57643e-200	PT	0.767852	KLF6
SPSB1	-0.0674167	0.000210812	-0.835268	7.58071e-200	PT	0.767852	KLF6_KLF10_ELF3
PAQR5	-0.152293	4.02545e-08	-0.917627	1.18075e-227	PT	0.765333	KLF6
PAQR5	-0.152293	4.02545e-08	-0.917627	1.18231e-227	PT	0.765333	KLF6_KLF10_ELF3
DAPK1	0.677184	1.07619e-94	1.43718	1.85091e-226	aPT	0.759995	KLF6
DAPK1	0.677184	1.07619e-94	1.43718	1.85332e-226	aPT	0.759995	KLF6_KLF10_ELF3
AKAP12	2.95967	0	3.71862	0	aPT	0.758951	KLF6_KLF10_ELF3
SLC27A2	-1.84599	0	-1.09279	3.72537e-269	PT	0.7532	KLF6
SLC27A2	-1.84599	0	-1.09279	3.73298e-269	PT	0.7532	KLF6_KLF10_ELF3
FKBP5	-1.39917	3.33762e-211	-2.14781	0	PT	0.748633	KLF6_KLF10_ELF3
USP53	0.370831	1.20874e-28	1.11764	5.78655e-142	aPT	0.746813	KLF6
USP53	0.370831	1.20874e-28	1.11764	5.78886e-142	aPT	0.746813	KLF6_KLF10_ELF3
FKBP5	-1.39917	3.33762e-211	-2.14334	0	PT	0.744165	KLF6
BICC1	0.667807	8.14707e-82	-0.072094	0.0208038	aPT	0.739901	KLF6_KLF10_ELF3
FNBP1	0.31604	1.01634e-25	-0.422907	8.62888e-61	aPT	0.738947	KLF6_KLF10_ELF3
FNBP1	0.31604	1.01634e-25	-0.42264	8.85971e-61	aPT	0.738679	KLF6
SORCS1	-2.82548	0	-2.09775	0	PT	0.727733	KLF6
TLL1	1.20657	1.58819e-120	0.480457	2.88107e-07	aPT	0.726111	KLF6
TLL1	1.20657	1.58819e-120	0.480457	2.88146e-07	aPT	0.726111	KLF6_KLF10_ELF3
SLCO3A1	3.86397	0	3.1433	0	aPT	0.720667	KLF6
SLCO3A1	3.86397	0	3.1433	0	aPT	0.720667	KLF6_KLF10_ELF3
MEF2A	0.749909	4.44957e-99	0.0295437	0.00630544	aPT	0.720365	KLF6
MEF2A	0.749909	4.44957e-99	0.0295437	0.00630616	aPT	0.720365	KLF6_KLF10_ELF3
WAC	0.573763	1.59229e-61	-0.144902	0.000917007	aPT	0.718665	KLF6
WAC	0.573763	1.59229e-61	-0.144902	0.000917079	aPT	0.718665	KLF6_KLF10_ELF3
ZBTB16	-0.50673	2.27986e-41	-1.22379	5.90134e-199	PT	0.717061	KLF6
ZBTB16	-0.50673	2.27986e-41	-1.22355	6.73528e-199	PT	0.716819	KLF6_KLF10_ELF3
BICC1	0.667807	8.14707e-82	-0.044035	0.211383	aPT	0.711843	KLF6
IFI44L	3.39847	0	2.69543	8.27211e-86	aPT	0.703042	KLF6
IFI44L	3.39847	0	2.69543	8.27427e-86	aPT	0.703042	KLF6_KLF10_ELF3
NPAS2	0.207524	1.79649e-32	-0.493894	1.73665e-12	aPT	0.701418	KLF6
NPAS2	0.207524	1.79649e-32	-0.493749	1.72388e-12	aPT	0.701274	KLF6_KLF10_ELF3
MALAT1	-0.250177	2.05893e-15	-0.948246	2.45614e-237	PT	0.698068	KLF6
MALAT1	-0.250177	2.05893e-15	-0.948243	2.46619e-237	PT	0.698066	KLF6_KLF10_ELF3
SLC36A2	-2.33331	0	-1.63774	2.87889e-261	PT	0.695565	KLF6_KLF10_ELF3
HNRNPC	0.560246	3.45243e-65	-0.132737	0.00885212	aPT	0.692982	KLF6_KLF10_ELF3
FLNB	2.08925	0	1.3964	5.74418e-293	aPT	0.692856	KLF6
FLNB	2.08925	0	1.3964	5.75485e-293	aPT	0.692856	KLF6_KLF10_ELF3
HNRNPC	0.560246	3.45243e-65	-0.132507	0.00894453	aPT	0.692753	KLF6
HSP90AA1	0.611098	1.12789e-195	1.30328	0	aPT	0.692186	KLF6_KLF10_ELF3
SLC22A6	-2.47511	0	-1.7834	0	PT	0.691708	KLF6_KLF10_ELF3
HSP90AA1	0.611098	1.12789e-195	1.30266	0	aPT	0.691563	KLF6
SLC22A6	-2.47511	0	-1.78484	0	PT	0.690266	KLF6
FNDC3B	0.798155	3.11355e-115	0.10806	1.46982e-08	aPT	0.690095	KLF6
FNDC3B	0.798155	3.11355e-115	0.10806	1.46996e-08	aPT	0.690095	KLF6_KLF10_ELF3
SLC36A2	-2.33331	0	-1.64348	3.7411e-262	PT	0.689825	KLF6
AKAP12	2.95967	0	3.64223	0	aPT	0.682554	KLF6
APBB1IP	2.85574	0	2.18305	0	aPT	0.672694	KLF6
APBB1IP	2.85574	0	2.18305	0	aPT	0.672694	KLF6_KLF10_ELF3
LCOR	0.23004	1.66835e-11	-0.440284	1.32781e-33	aPT	0.670324	KLF6
LCOR	0.23004	1.66835e-11	-0.440284	1.32801e-33	aPT	0.670324	KLF6_KLF10_ELF3
NFIB	-0.158089	0.000187711	-0.826042	7.14421e-75	PT	0.667953	KLF6
NFIB	-0.158089	0.000187711	-0.82604	7.15516e-75	PT	0.667951	KLF6_KLF10_ELF3
GPC6	-0.302244	2.42497e-13	-0.966736	3.06942e-109	PT	0.664492	KLF6
GPC6	-0.302244	2.42497e-13	-0.966736	3.06942e-109	PT	0.664492	KLF6_KLF10_ELF3
COL12A1	3.41907	0	2.75742	0	aPT	0.661642	KLF6
COL12A1	3.41907	0	2.75742	0	aPT	0.661642	KLF6_KLF10_ELF3
KALRN	0.435365	7.10519e-35	-0.225036	5.66443e-10	aPT	0.660401	KLF6
KALRN	0.435365	7.10519e-35	-0.224485	9.52639e-10	aPT	0.659851	KLF6_KLF10_ELF3
SORBS2	-0.41511	1.51927e-31	-1.07369	3.65556e-154	PT	0.658585	KLF6_KLF10_ELF3
SORBS2	-0.41511	1.51927e-31	-1.07365	3.67885e-154	PT	0.658538	KLF6
PTPRM	-0.137521	0.000144418	-0.793276	5.72646e-96	PT	0.655754	KLF6
PTPRM	-0.137521	0.000144418	-0.793213	5.80505e-96	PT	0.655691	KLF6_KLF10_ELF3
SAT1	-0.27812	2.12309e-59	0.377364	3.78777e-44	PT	0.655484	KLF6
SAT1	-0.27812	2.12309e-59	0.377363	3.77665e-44	PT	0.655483	KLF6_KLF10_ELF3
CCNL1	0.276844	2.24868e-31	0.931056	8.12292e-253	aPT	0.654212	KLF6
CCNL1	0.276844	2.24868e-31	0.931056	8.13213e-253	aPT	0.654212	KLF6_KLF10_ELF3
MYLK	0.652243	4.04802e-64	-0.00100412	0.022138	aPT	0.653247	KLF6
MYLK	0.652243	4.04802e-64	-0.00100412	0.0221388	aPT	0.653247	KLF6_KLF10_ELF3
MB21D2	0.94893	4.2154e-257	0.297773	8.37298e-69	aPT	0.651156	KLF6
MB21D2	0.94893	4.2154e-257	0.301016	3.46183e-74	aPT	0.647914	KLF6_KLF10_ELF3
RALGAPA1	0.326808	3.77855e-20	-0.320079	3.67227e-23	aPT	0.646887	KLF6
RALGAPA1	0.326808	3.77855e-20	-0.320079	3.67275e-23	aPT	0.646887	KLF6_KLF10_ELF3
P3H2	-0.501967	1.51684e-36	-1.14729	2.26848e-143	PT	0.645323	KLF6
P3H2	-0.501967	1.51684e-36	-1.14729	2.2703e-143	PT	0.645323	KLF6_KLF10_ELF3
MFHAS1	0.545465	4.29479e-58	-0.0966834	0.145122	aPT	0.642148	KLF6
MFHAS1	0.545465	4.29479e-58	-0.0966834	0.145127	aPT	0.642148	KLF6_KLF10_ELF3
FBXO34	-0.233194	2.0037e-16	0.408932	2.4815e-32	PT	0.642126	KLF6
FBXO34	-0.233194	2.0037e-16	0.408932	2.48205e-32	PT	0.642126	KLF6_KLF10_ELF3
OXR1	0.313606	1.03956e-16	-0.320959	7.64548e-18	aPT	0.634566	KLF6_KLF10_ELF3
OXR1	0.313606	1.03956e-16	-0.320842	7.76383e-18	aPT	0.634448	KLF6
KIAA1217	0.487881	7.46871e-43	-0.143821	3.09498e-08	aPT	0.631703	KLF6
KIAA1217	0.487881	7.46871e-43	-0.143821	3.09527e-08	aPT	0.631703	KLF6_KLF10_ELF3
TUFT1	1.41536	0	2.04675	0	aPT	0.631391	KLF6
TUFT1	1.41536	0	2.04675	0	aPT	0.631391	KLF6_KLF10_ELF3
SPP1	0.379081	1.44345e-70	1.00979	0	aPT	0.630706	KLF6_KLF10_ELF3
LRCH1	0.590197	4.57778e-70	-0.0404718	0.518353	aPT	0.630668	KLF6
LRCH1	0.590197	4.57778e-70	-0.0404718	0.518387	aPT	0.630668	KLF6_KLF10_ELF3
SUPT3H	0.616216	1.04708e-68	-0.0140217	0.677195	aPT	0.630238	KLF6
SUPT3H	0.616216	1.04708e-68	-0.0140217	0.677238	aPT	0.630238	KLF6_KLF10_ELF3
SPP1	0.379081	1.44345e-70	1.00875	0	aPT	0.629666	KLF6
SLC47A2	-0.48447	1.09712e-77	-1.11263	1.27699e-281	PT	0.628157	KLF6_KLF10_ELF3
CTSB	-0.0174525	0.001337	-0.644552	2.80476e-166	PT	0.6271	KLF6
CTSB	-0.0174525	0.001337	-0.644552	2.80672e-166	PT	0.6271	KLF6_KLF10_ELF3
KCNQ3	1.2758	2.74197e-255	0.649271	8.31098e-89	aPT	0.626529	KLF6
KCNQ3	1.2758	2.74197e-255	0.649271	8.31321e-89	aPT	0.626529	KLF6_KLF10_ELF3
CASK	0.624142	2.50547e-69	-0.0019658	0.954494	aPT	0.626108	KLF6
CASK	0.624142	2.50547e-69	-0.0019658	0.954524	aPT	0.626108	KLF6_KLF10_ELF3
SLC47A2	-0.48447	1.09712e-77	-1.10753	4.35489e-280	PT	0.623056	KLF6
ATXN7L1	-0.649973	3.29571e-88	-1.26989	1.81613e-269	PT	0.619917	KLF6_KLF10_ELF3
ATXN7L1	-0.649973	3.29571e-88	-1.26929	1.53618e-269	PT	0.619321	KLF6
RNF212B	-2.97648	0	-2.36369	0	PT	0.612791	KLF6
TCF12	0.0891959	0.0109746	-0.523045	4.36683e-38	aPT	0.61224	KLF6_KLF10_ELF3
TCF12	0.0891959	0.0109746	-0.523044	4.36689e-38	aPT	0.61224	KLF6
RNF212B	-2.97648	0	-2.36428	0	PT	0.612205	KLF6_KLF10_ELF3
RASSF8	0.336979	4.40499e-23	-0.271358	5.84379e-12	aPT	0.608337	KLF6
RASSF8	0.336979	4.40499e-23	-0.271358	5.8444e-12	aPT	0.608337	KLF6_KLF10_ELF3
MICAL3	0.744053	8.82566e-121	0.139332	8.48338e-06	aPT	0.604721	KLF6
MICAL3	0.744053	8.82566e-121	0.139332	8.48411e-06	aPT	0.604721	KLF6_KLF10_ELF3
KCNK5	-1.65852	0	-1.05401	8.73478e-212	PT	0.604516	KLF6_KLF10_ELF3
KCNK5	-1.65852	0	-1.05431	9.70062e-212	PT	0.604214	KLF6
NUGGC	-1.64496	0	-1.04355	4.86641e-258	PT	0.60141	KLF6
NUGGC	-1.64496	0	-1.04355	4.87396e-258	PT	0.60141	KLF6_KLF10_ELF3
MME	-2.57103	0	-1.96962	0	PT	0.601407	KLF6_KLF10_ELF3
PDE4D	0.0756039	0.0259031	-0.525143	2.26559e-42	aPT	0.600746	KLF6
PDE4D	0.0756039	0.0259031	-0.525137	2.27527e-42	aPT	0.600741	KLF6_KLF10_ELF3
MME	-2.57103	0	-1.97103	0	PT	0.600002	KLF6
CDK6	1.16069	6.37103e-217	0.561237	6.35901e-56	aPT	0.599454	KLF6
CDK6	1.16069	6.37103e-217	0.561237	6.3609e-56	aPT	0.599454	KLF6_KLF10_ELF3
LMCD1-AS1	0.18483	3.44774e-08	-0.414529	2.09546e-34	aPT	0.599359	KLF6
LMCD1-AS1	0.18483	3.44774e-08	-0.414529	2.09578e-34	aPT	0.599359	KLF6_KLF10_ELF3
PDE8A	-0.274183	5.66617e-13	-0.872985	6.52929e-103	PT	0.598803	KLF6
PTPRK	0.32693	1.54349e-15	-0.271753	2.69095e-09	aPT	0.598683	KLF6
PTPRK	0.32693	1.54349e-15	-0.271722	2.70456e-09	aPT	0.598652	KLF6_KLF10_ELF3
PDE8A	-0.274183	5.66617e-13	-0.872777	6.74743e-103	PT	0.598594	KLF6_KLF10_ELF3
HIF1A	0.866867	5.75196e-210	1.45982	0	aPT	0.592957	KLF6_KLF10_ELF3
SLC47A1	-1.20533	5.34971e-271	-0.613198	1.14092e-83	PT	0.592132	KLF6
SLC47A1	-1.20533	5.34971e-271	-0.613198	1.14136e-83	PT	0.592132	KLF6_KLF10_ELF3
NEGR1	0.0436629	0.0378553	0.635634	1.0531e-136	aPT	0.591972	KLF6
NEGR1	0.0436629	0.0378553	0.635634	1.05371e-136	aPT	0.591972	KLF6_KLF10_ELF3
RETREG1	0.485431	2.71369e-51	-0.105323	0.00141045	aPT	0.590754	KLF6
RETREG1	0.485431	2.71369e-51	-0.105323	0.00141056	aPT	0.590754	KLF6_KLF10_ELF3
KIF26B	2.94179	0	2.35175	0	aPT	0.590038	KLF6
KIF26B	2.94179	0	2.35175	0	aPT	0.590038	KLF6_KLF10_ELF3
HIF1A	0.866867	5.75196e-210	1.45639	0	aPT	0.589519	KLF6
LHFPL6	0.520911	1.04774e-78	1.1043	5.20633e-221	aPT	0.583392	KLF6
LHFPL6	0.520911	1.04774e-78	1.1043	5.2129e-221	aPT	0.583392	KLF6_KLF10_ELF3
RBPMS	0.733768	5.07873e-106	0.152217	1.20378e-10	aPT	0.58155	KLF6_KLF10_ELF3
RBPMS	0.733768	5.07873e-106	0.153096	1.26056e-10	aPT	0.580672	KLF6
LPGAT1	1.1877	4.12722e-276	0.607341	1.0879e-88	aPT	0.580358	KLF6
LPGAT1	1.1877	4.12722e-276	0.607341	1.08819e-88	aPT	0.580358	KLF6_KLF10_ELF3
SENP6	0.386509	6.92281e-28	-0.190055	7.00202e-09	aPT	0.576565	KLF6
SENP6	0.386509	6.92281e-28	-0.190055	7.00269e-09	aPT	0.576565	KLF6_KLF10_ELF3
PTBP3	1.06097	2.28853e-213	0.487027	4.43277e-62	aPT	0.57394	KLF6
PTBP3	1.06097	2.28853e-213	0.487027	4.43417e-62	aPT	0.57394	KLF6_KLF10_ELF3
PTPRG	-0.249405	7.23975e-11	-0.822029	4.08463e-87	PT	0.572624	KLF6_KLF10_ELF3
PTPRG	-0.249405	7.23975e-11	-0.822018	4.06863e-87	PT	0.572614	KLF6
PAM	0.337529	1.64006e-27	-0.234909	1.14211e-05	aPT	0.572438	KLF6_KLF10_ELF3
PAM	0.337529	1.64006e-27	-0.234699	1.18748e-05	aPT	0.572228	KLF6
LRMDA	-0.206001	2.95712e-08	-0.775268	1.3783e-90	PT	0.569267	KLF6
LRMDA	-0.206001	2.95712e-08	-0.775268	1.37849e-90	PT	0.569267	KLF6_KLF10_ELF3
JPX	-0.199239	2.41075e-13	-0.767297	4.52257e-111	PT	0.568058	KLF6
JPX	-0.199239	2.41075e-13	-0.767297	4.5233e-111	PT	0.568058	KLF6_KLF10_ELF3
TRAF1	3.86197	0	3.29492	0	aPT	0.567049	KLF6
TRAF1	3.86197	0	3.29492	0	aPT	0.567049	KLF6_KLF10_ELF3
CELF2	2.65615	0	2.0931	0	aPT	0.563049	KLF6
CELF2	2.65615	0	2.0931	0	aPT	0.563049	KLF6_KLF10_ELF3
ZNF462	0.407449	1.32046e-46	-0.154104	0.000242219	aPT	0.561553	KLF6
ZNF462	0.407449	1.32046e-46	-0.154104	0.000242239	aPT	0.561553	KLF6_KLF10_ELF3
PTPRD	-0.273386	4.79447e-12	-0.834371	1.13892e-89	PT	0.560985	KLF6_KLF10_ELF3
PTPRD	-0.273386	4.79447e-12	-0.834224	1.16287e-89	PT	0.560837	KLF6
GLDC	-0.377312	2.62323e-45	0.182106	2.69838e-05	PT	0.559418	KLF6
GLDC	-0.377312	2.62323e-45	0.182106	2.69861e-05	PT	0.559418	KLF6_KLF10_ELF3
GULP1	1.2597	2.46868e-191	0.705129	4.10403e-79	aPT	0.554568	KLF6
GULP1	1.2597	2.46868e-191	0.705129	4.10554e-79	aPT	0.554568	KLF6_KLF10_ELF3
JADE1	0.320276	2.77706e-25	-0.229676	1.70366e-11	aPT	0.549952	KLF6_KLF10_ELF3
CA12	-0.748822	2.0343e-143	-1.29799	0	PT	0.549164	KLF6
CA12	-0.748822	2.0343e-143	-1.29799	0	PT	0.549164	KLF6_KLF10_ELF3
CBLB	0.207504	3.17329e-07	0.756145	5.35904e-84	aPT	0.548641	KLF6
CBLB	0.207504	3.17329e-07	0.756145	5.36042e-84	aPT	0.548641	KLF6_KLF10_ELF3
JADE1	0.320276	2.77706e-25	-0.227217	2.23818e-11	aPT	0.547493	KLF6
PUM1	0.371238	9.62391e-32	-0.173658	9.88822e-07	aPT	0.544896	KLF6
PUM1	0.371238	9.62391e-32	-0.173658	9.88866e-07	aPT	0.544896	KLF6_KLF10_ELF3
CADM1	1.42226	0	0.878865	5.15941e-159	aPT	0.543397	KLF6
CADM1	1.42226	0	0.878865	5.16285e-159	aPT	0.543397	KLF6_KLF10_ELF3
RHEX	2.56856	0	2.02566	0	aPT	0.542898	KLF6_KLF10_ELF3
COL27A1	-0.033478	0.0181701	-0.574875	4.40357e-87	PT	0.541397	KLF6
COL27A1	-0.033478	0.0181701	-0.574875	4.40531e-87	PT	0.541397	KLF6_KLF10_ELF3
BCL2	0.718706	1.46654e-76	0.178168	1.22165e-06	aPT	0.540538	KLF6
BIRC3	3.98583	0	3.44688	0	aPT	0.538945	KLF6
BIRC3	3.98583	0	3.44688	0	aPT	0.538945	KLF6_KLF10_ELF3
BCL2	0.718706	1.46654e-76	0.181824	7.89472e-07	aPT	0.536882	KLF6_KLF10_ELF3
UGT2B7	0.352391	3.94394e-16	-0.182747	1.56401e-08	aPT	0.535137	KLF6
UGT2B7	0.352391	3.94394e-16	-0.182678	1.61381e-08	aPT	0.535068	KLF6_KLF10_ELF3
NEAT1	-0.515972	3.85249e-45	-1.04891	3.64305e-170	PT	0.532938	KLF6
ZNF804B	-0.171568	5.25279e-07	0.360764	7.2834e-33	PT	0.532331	KLF6
ZNF804B	-0.171568	5.25279e-07	0.360764	7.28503e-33	PT	0.532331	KLF6_KLF10_ELF3
NEAT1	-0.515972	3.85249e-45	-1.0483	6.73338e-170	PT	0.53233	KLF6_KLF10_ELF3
EIF4G3	0.491668	2.69764e-34	-0.0406474	0.0399422	aPT	0.532316	KLF6
EIF4G3	0.491668	2.69764e-34	-0.0406474	0.0399436	aPT	0.532316	KLF6_KLF10_ELF3
HIPK3	-0.379308	3.11396e-37	0.15272	0.0432713	PT	0.532028	KLF6
HIPK3	-0.379308	3.11396e-37	0.15272	0.0432728	PT	0.532028	KLF6_KLF10_ELF3
PTK2	0.211402	3.7657e-10	-0.317807	5.45831e-16	aPT	0.529209	KLF6
PTK2	0.211402	3.7657e-10	-0.317807	5.45893e-16	aPT	0.529209	KLF6_KLF10_ELF3
FYB2	1.03607	4.13416e-97	0.509507	2.77402e-14	aPT	0.526563	KLF6
FYB2	1.03607	4.13416e-97	0.509507	2.77432e-14	aPT	0.526563	KLF6_KLF10_ELF3
STAG1	0.412773	2.70096e-35	-0.112074	0.000627583	aPT	0.524848	KLF6
STAG1	0.412773	2.70096e-35	-0.112074	0.000627658	aPT	0.524848	KLF6_KLF10_ELF3
NIPBL	0.217654	2.85634e-11	-0.304222	4.93695e-16	aPT	0.521876	KLF6
NIPBL	0.217654	2.85634e-11	-0.304222	4.93751e-16	aPT	0.521876	KLF6_KLF10_ELF3
SCMH1	0.450927	2.04707e-47	-0.0697535	0.0988798	aPT	0.52068	KLF6
SCMH1	0.450927	2.04707e-47	-0.0697535	0.0988833	aPT	0.52068	KLF6_KLF10_ELF3
CRYL1	-1.60104	0	-1.0887	9.42983e-165	PT	0.512339	KLF6
CRYL1	-1.60104	0	-1.0887	9.43635e-165	PT	0.512339	KLF6_KLF10_ELF3
SVIL	0.717431	8.59148e-124	0.219523	1.62601e-30	aPT	0.497908	KLF6_KLF10_ELF3
ANKS1B	-0.176721	3.2437e-07	0.320204	4.03978e-95	PT	0.496925	KLF6_KLF10_ELF3
EXOC6B	0.172069	1.55351e-06	-0.323683	1.99881e-17	aPT	0.495752	KLF6
EXOC6B	0.172069	1.55351e-06	-0.323683	1.99904e-17	aPT	0.495752	KLF6_KLF10_ELF3
ANKS1B	-0.176721	3.2437e-07	0.31741	2.08564e-94	PT	0.494131	KLF6
SVIL	0.717431	8.59148e-124	0.224443	2.24526e-31	aPT	0.492988	KLF6
IRAK1BP1	-0.258511	1.51282e-31	0.234245	0.00011675	PT	0.492757	KLF6
IRAK1BP1	-0.258511	1.51282e-31	0.234245	0.000116759	PT	0.492757	KLF6_KLF10_ELF3
RERE	-0.147595	3.90115e-06	-0.639892	1.13246e-69	PT	0.492297	KLF6
RERE	-0.147595	3.90115e-06	-0.639796	1.16539e-69	PT	0.492201	KLF6_KLF10_ELF3
XIST	-0.854895	8.62939e-17	-1.34367	1.3026e-68	PT	0.488774	KLF6
XIST	-0.854895	8.62939e-17	-1.34367	1.30289e-68	PT	0.488774	KLF6_KLF10_ELF3
FAT1	0.142221	0.00134467	-0.346022	3.44723e-36	aPT	0.488243	KLF6
FAT1	0.142221	0.00134467	-0.346022	3.44776e-36	aPT	0.488243	KLF6_KLF10_ELF3
DSCAML1	0.698817	5.38383e-105	0.211809	9.49542e-11	aPT	0.487009	KLF6
DSCAML1	0.698817	5.38383e-105	0.211809	9.49637e-11	aPT	0.487009	KLF6_KLF10_ELF3
BNC2	-0.622262	3.86744e-43	-1.10834	9.69781e-124	PT	0.486077	KLF6
BNC2	-0.622262	3.86744e-43	-1.1082	9.54634e-124	PT	0.485942	KLF6_KLF10_ELF3
GALNT18	-1.41765	0	-0.932302	1.24119e-161	PT	0.48535	KLF6
GALNT18	-1.41765	0	-0.932302	1.24203e-161	PT	0.48535	KLF6_KLF10_ELF3
TBC1D22A	-0.268878	7.79587e-22	-0.752356	6.78699e-144	PT	0.483478	KLF6
TBC1D22A	-0.268878	7.79587e-22	-0.752356	6.79109e-144	PT	0.483478	KLF6_KLF10_ELF3
ITCH	-0.164861	7.51929e-08	-0.63915	8.35708e-81	PT	0.474289	KLF6
ITCH	-0.164861	7.51929e-08	-0.63915	8.35916e-81	PT	0.474289	KLF6_KLF10_ELF3
SLC4A7	0.0675495	5.48197e-07	-0.40638	1.86166e-19	aPT	0.473929	KLF6
SLC4A7	0.0675495	5.48197e-07	-0.40638	1.86188e-19	aPT	0.473929	KLF6_KLF10_ELF3
LINC02471	2.53663	0	2.0643	1.44961e-230	aPT	0.472329	KLF6
LINC02471	2.53663	0	2.0643	1.45106e-230	aPT	0.472329	KLF6_KLF10_ELF3
ADAMTS9-AS2	0.791329	2.00642e-106	0.320611	6.47745e-27	aPT	0.470718	KLF6_KLF10_ELF3
ADAMTS9-AS2	0.791329	2.00642e-106	0.320638	4.20506e-27	aPT	0.47069	KLF6
LRRK2	0.415814	3.45701e-25	-0.0532361	0.0102837	aPT	0.46905	KLF6
LRRK2	0.415814	3.45701e-25	-0.0532361	0.0102844	aPT	0.46905	KLF6_KLF10_ELF3
CD2AP	0.504816	2.63413e-58	0.0358755	0.0169665	aPT	0.468941	KLF6
CD2AP	0.504816	2.63413e-58	0.0358755	0.0169678	aPT	0.468941	KLF6_KLF10_ELF3
FOXP2	1.07844	8.9185e-119	0.610502	2.6923e-39	aPT	0.467936	KLF6
FOXP2	1.07844	8.9185e-119	0.610867	5.31484e-39	aPT	0.467571	KLF6_KLF10_ELF3
LYPLAL1-AS1	-2.32525	0	-1.86001	0	PT	0.465235	KLF6
LYPLAL1-AS1	-2.32525	0	-1.86001	0	PT	0.465235	KLF6_KLF10_ELF3
PPM1B	-0.0761879	0.0243964	0.388754	1.78254e-38	PT	0.464942	KLF6
PPM1B	-0.0761879	0.0243964	0.388754	1.78282e-38	PT	0.464942	KLF6_KLF10_ELF3
GATAD2A	0.535021	1.62426e-74	0.0716768	0.426204	aPT	0.463345	KLF6_KLF10_ELF3
CACNA1D	0.281619	6.15694e-22	-0.18095	3.92023e-05	aPT	0.462568	KLF6
GATAD2A	0.535021	1.62426e-74	0.0727864	0.441926	aPT	0.462235	KLF6
CACNA1D	0.281619	6.15694e-22	-0.180161	5.21733e-05	aPT	0.46178	KLF6_KLF10_ELF3
PRKCA	-0.1933	1.44946e-08	-0.650775	1.41177e-77	PT	0.457475	KLF6
PRKCA	-0.1933	1.44946e-08	-0.650571	1.41003e-77	PT	0.457271	KLF6_KLF10_ELF3
TTC17	-0.187461	4.36636e-08	-0.643713	1.13701e-78	PT	0.456252	KLF6
TTC17	-0.187461	4.36636e-08	-0.643175	1.15185e-78	PT	0.455714	KLF6_KLF10_ELF3
FAM135A	0.237828	1.37048e-26	-0.216626	0.000315916	aPT	0.454454	KLF6
FAM135A	0.237828	1.37048e-26	-0.216626	0.000315942	aPT	0.454454	KLF6_KLF10_ELF3
CORO1C	1.638	0	1.18366	2.30154e-262	aPT	0.45434	KLF6
CORO1C	1.638	0	1.18366	2.30517e-262	aPT	0.45434	KLF6_KLF10_ELF3
NF1	0.129279	3.97931e-05	-0.3229	1.25762e-15	aPT	0.452179	KLF6
NF1	0.129279	3.97931e-05	-0.3229	1.25776e-15	aPT	0.452179	KLF6_KLF10_ELF3
ZFAND3	0.24505	3.2754e-13	-0.206338	8.04442e-07	aPT	0.451388	KLF6
ZFAND3	0.24505	3.2754e-13	-0.206338	8.04478e-07	aPT	0.451388	KLF6_KLF10_ELF3
RAB10	0.256075	1.05197e-14	-0.194815	2.77068e-15	aPT	0.45089	KLF6
RAB10	0.256075	1.05197e-14	-0.194815	2.77098e-15	aPT	0.45089	KLF6_KLF10_ELF3
PKHD1	0.107986	0.00115112	-0.342403	1.61135e-18	aPT	0.450389	KLF6
PKHD1	0.107986	0.00115112	-0.342403	1.61154e-18	aPT	0.450389	KLF6_KLF10_ELF3
ADAMTS9-AS1	-0.558292	2.52932e-58	-1.00643	1.67555e-144	PT	0.448138	KLF6
EPS8	0.587559	3.06201e-67	0.140127	2.23342e-09	aPT	0.447432	KLF6
EPS8	0.587559	3.06201e-67	0.140127	2.23352e-09	aPT	0.447432	KLF6_KLF10_ELF3
ADAMTS9-AS1	-0.558292	2.52932e-58	-1.00559	2.78515e-144	PT	0.447299	KLF6_KLF10_ELF3
EML4	0.630672	8.95797e-87	0.183615	6.53416e-13	aPT	0.447057	KLF6
EML4	0.630672	8.95797e-87	0.183615	6.53485e-13	aPT	0.447057	KLF6_KLF10_ELF3
KIFC3	-0.398501	3.53264e-61	0.0472236	0.140358	PT	0.445725	KLF6
DYRK1A	0.383866	3.18709e-28	-0.0615357	0.511879	aPT	0.445402	KLF6
DYRK1A	0.383866	3.18709e-28	-0.0615357	0.511912	aPT	0.445402	KLF6_KLF10_ELF3
KIFC3	-0.398501	3.53264e-61	0.0467219	0.12122	PT	0.445223	KLF6_KLF10_ELF3
AP2A2	-0.183745	2.77819e-17	0.260352	1.12712e-19	PT	0.444096	KLF6
AP2A2	-0.183745	2.77819e-17	0.260352	1.12726e-19	PT	0.444096	KLF6_KLF10_ELF3
FHIT	-0.627863	2.68685e-59	-1.07045	8.96445e-157	PT	0.442586	KLF6
FHIT	-0.627863	2.68685e-59	-1.07029	9.3012e-157	PT	0.442425	KLF6_KLF10_ELF3
AGAP1	-0.196136	8.85682e-10	-0.63776	1.51719e-74	PT	0.441624	KLF6
AGAP1	-0.196136	8.85682e-10	-0.63776	1.51773e-74	PT	0.441624	KLF6_KLF10_ELF3
LINC01788	-1.80311	0	-1.36248	4.52987e-267	PT	0.440622	KLF6_KLF10_ELF3
EBNA1BP2	-1.83697	0	-1.39665	0	PT	0.44032	KLF6_KLF10_ELF3
CLIC4	1.23595	2.32939e-285	0.797721	2.26491e-179	aPT	0.438226	KLF6
CLIC4	1.23595	2.32939e-285	0.797868	3.00512e-179	aPT	0.438079	KLF6_KLF10_ELF3
RASAL2	0.72616	1.2005e-102	0.288415	7.70031e-26	aPT	0.437745	KLF6
RASAL2	0.72616	1.2005e-102	0.288415	7.70135e-26	aPT	0.437745	KLF6_KLF10_ELF3
ZBTB10	-0.265655	2.05984e-34	0.171242	3.74239e-06	PT	0.436897	KLF6
ZBTB10	-0.265655	2.05984e-34	0.171242	3.74271e-06	PT	0.436897	KLF6_KLF10_ELF3
PCNX1	0.254759	5.90814e-18	-0.179008	5.59081e-05	aPT	0.433767	KLF6
PCNX1	0.254759	5.90814e-18	-0.179008	5.59128e-05	aPT	0.433767	KLF6_KLF10_ELF3
ANKRD17	0.0901274	0.00457713	-0.343439	1.4576e-18	aPT	0.433566	KLF6
ANKRD17	0.0901274	0.00457713	-0.343439	1.45777e-18	aPT	0.433566	KLF6_KLF10_ELF3
KANSL1	0.286558	2.39725e-13	-0.146194	7.66527e-05	aPT	0.432752	KLF6
KANSL1	0.286558	2.39725e-13	-0.146194	7.66591e-05	aPT	0.432752	KLF6_KLF10_ELF3
ARIH1	0.485994	1.60407e-47	0.0534	0.0353091	aPT	0.432594	KLF6
ARIH1	0.485994	1.60407e-47	0.0534	0.0353103	aPT	0.432594	KLF6_KLF10_ELF3
TTC28	-0.191737	2.49444e-08	-0.624059	2.40654e-69	PT	0.432322	KLF6_KLF10_ELF3
TTC28	-0.191737	2.49444e-08	-0.62405	2.42084e-69	PT	0.432313	KLF6
PSPC1	0.348233	2.39286e-24	-0.0827803	0.079432	aPT	0.431014	KLF6
PSPC1	0.348233	2.39286e-24	-0.0827803	0.0794348	aPT	0.431014	KLF6_KLF10_ELF3
CDKAL1	0.189196	8.80107e-06	-0.24052	2.06881e-11	aPT	0.429716	KLF6_KLF10_ELF3
CRIM1	0.505051	1.08546e-54	0.934758	7.17652e-175	aPT	0.429706	KLF6
CRIM1	0.505051	1.08546e-54	0.934758	7.18178e-175	aPT	0.429706	KLF6_KLF10_ELF3
CDKAL1	0.189196	8.80107e-06	-0.24051	2.0743e-11	aPT	0.429705	KLF6
MYOF	3.34768	0	2.91934	0	aPT	0.42834	KLF6
MYOF	3.34768	0	2.91934	0	aPT	0.42834	KLF6_KLF10_ELF3
MGST3	-0.140858	0.000119036	0.28684	5.35938e-36	PT	0.427698	KLF6
MGST3	-0.140858	0.000119036	0.286839	5.37277e-36	PT	0.427697	KLF6_KLF10_ELF3
ARID1B	0.0738581	0.0146694	-0.353105	8.78747e-16	aPT	0.426963	KLF6
ARID1B	0.0738581	0.0146694	-0.353105	8.78846e-16	aPT	0.426963	KLF6_KLF10_ELF3
DEFB1	0.201151	3.85569e-75	0.627995	1.36944e-229	aPT	0.426844	KLF6
DEFB1	0.201151	3.85569e-75	0.627995	1.37126e-229	aPT	0.426844	KLF6_KLF10_ELF3
JMJD1C	0.255249	1.38913e-14	-0.168988	8.79892e-07	aPT	0.424237	KLF6
JMJD1C	0.255249	1.38913e-14	-0.168988	8.79932e-07	aPT	0.424237	KLF6_KLF10_ELF3
TJP1	1.18554	1.52747e-265	0.76134	1.57214e-142	aPT	0.424196	KLF6
TJP1	1.18554	1.52747e-265	0.76134	1.5734e-142	aPT	0.424196	KLF6_KLF10_ELF3
EBNA1BP2	-1.83697	0	-1.41283	0	PT	0.424136	KLF6
EGFR	0.377144	3.41311e-26	-0.0454002	0.460403	aPT	0.422545	KLF6
EGFR	0.377144	3.41311e-26	-0.0454002	0.460433	aPT	0.422545	KLF6_KLF10_ELF3
UBE2D2	0.987275	3.4493e-160	0.565755	1.64016e-60	aPT	0.42152	KLF6
UBE2D2	0.987275	3.4493e-160	0.565755	1.64067e-60	aPT	0.42152	KLF6_KLF10_ELF3
RUNX1	-0.44169	2.06277e-50	-0.020543	1.55967e-07	PT	0.421147	KLF6
ENAH	1.46983	0	1.04884	1.38744e-179	aPT	0.42099	KLF6
ENAH	1.46983	0	1.04884	1.38813e-179	aPT	0.42099	KLF6_KLF10_ELF3
RTN4	1.71639	0	1.29682	0	aPT	0.419571	KLF6
RTN4	1.71639	0	1.29682	0	aPT	0.419571	KLF6_KLF10_ELF3
SLC5A12	-2.35802	0	-1.93895	0	PT	0.41907	KLF6_KLF10_ELF3
SLC5A12	-2.35802	0	-1.93968	0	PT	0.418343	KLF6
KAZN	2.24271	0	1.82445	0	aPT	0.418252	KLF6
KAZN	2.24271	0	1.82445	0	aPT	0.418252	KLF6_KLF10_ELF3
RUNX1	-0.44169	2.06277e-50	-0.023478	3.52758e-07	PT	0.418212	KLF6_KLF10_ELF3
PLEKHA1	0.288351	3.18707e-23	-0.129189	0.628959	aPT	0.41754	KLF6_KLF10_ELF3
PLEKHA1	0.288351	3.18707e-23	-0.12909	0.629909	aPT	0.417441	KLF6
FBP1	-1.55716	0	-1.14204	1.34226e-181	PT	0.415117	KLF6
FBP1	-1.55716	0	-1.14204	1.34328e-181	PT	0.415117	KLF6_KLF10_ELF3
GNAQ	0.461264	2.121e-39	0.0463522	0.0130017	aPT	0.414911	KLF6
GNAQ	0.461264	2.121e-39	0.0463522	0.0130027	aPT	0.414911	KLF6_KLF10_ELF3
FGF14	1.96761	0	1.55363	2.86138e-217	aPT	0.413977	KLF6
FGF14	1.96761	0	1.55363	2.86492e-217	aPT	0.413977	KLF6_KLF10_ELF3
BTBD7	0.161957	1.69017e-10	0.575095	3.13142e-86	aPT	0.413138	KLF6
BTBD7	0.161957	1.69017e-10	0.575095	3.13224e-86	aPT	0.413138	KLF6_KLF10_ELF3
RAP1B	0.621816	2.90834e-89	0.208681	3.41221e-16	aPT	0.413135	KLF6
RAP1B	0.621816	2.90834e-89	0.208681	3.4124e-16	aPT	0.413135	KLF6_KLF10_ELF3
SUCLG2	-0.375678	3.23356e-17	-0.787439	3.31253e-88	PT	0.411762	KLF6
SUCLG2	-0.375678	3.23356e-17	-0.787439	3.31341e-88	PT	0.411762	KLF6_KLF10_ELF3
PDZRN3	-0.923841	1.17326e-123	-1.3351	1.354e-245	PT	0.41126	KLF6_KLF10_ELF3
PDZRN3	-0.923841	1.17326e-123	-1.33503	1.3378e-245	PT	0.411189	KLF6
TNS3	-0.522448	5.14282e-62	-0.93335	8.7065e-167	PT	0.410902	KLF6
TNS3	-0.522448	5.14282e-62	-0.93335	8.71259e-167	PT	0.410902	KLF6_KLF10_ELF3
PLG	-2.47901	0	-2.07006	0	PT	0.408947	KLF6
PLG	-2.47901	0	-2.07006	0	PT	0.408947	KLF6_KLF10_ELF3
CEMIP2	-0.189562	0.000570734	-0.597219	4.34876e-70	PT	0.407657	KLF6
CEMIP2	-0.189562	0.000570734	-0.597219	4.34975e-70	PT	0.407657	KLF6_KLF10_ELF3
RAD51B	0.594483	4.61279e-45	0.187137	0.000824985	aPT	0.407346	KLF6
RAD51B	0.594483	4.61279e-45	0.187137	0.000825051	aPT	0.407346	KLF6_KLF10_ELF3
VMP1	1.00227	1.63462e-221	0.595827	1.96965e-133	aPT	0.406441	KLF6
VMP1	1.00227	1.63462e-221	0.596534	1.03708e-132	aPT	0.405734	KLF6_KLF10_ELF3
S100A6	0.933509	0	1.33892	0	aPT	0.405407	KLF6_KLF10_ELF3
TJP2	0.792581	3.44495e-161	0.387842	8.23456e-54	aPT	0.404738	KLF6
TJP2	0.792581	3.44495e-161	0.387891	9.64218e-54	aPT	0.404689	KLF6_KLF10_ELF3
S100A6	0.933509	0	1.33797	0	aPT	0.404466	KLF6
TBL1XR1	0.363124	2.00363e-25	-0.0404484	0.24228	aPT	0.403572	KLF6
TBL1XR1	0.363124	2.00363e-25	-0.0404484	0.242296	aPT	0.403572	KLF6_KLF10_ELF3
FAAH2	0.888819	1.72693e-85	0.487281	1.10516e-21	aPT	0.401538	KLF6
FAAH2	0.888819	1.72693e-85	0.487281	1.1053e-21	aPT	0.401538	KLF6_KLF10_ELF3
DCDC2	1.89929	0	1.4986	3.68706e-275	aPT	0.40069	KLF6
DCDC2	1.89929	0	1.4986	3.69327e-275	aPT	0.40069	KLF6_KLF10_ELF3
CALD1	0.553852	1.30536e-69	0.15329	3.9389e-07	aPT	0.400562	KLF6
CALD1	0.553852	1.30536e-69	0.15329	3.93925e-07	aPT	0.400562	KLF6_KLF10_ELF3
HSPD1	0.338039	3.18627e-51	0.738573	9.92587e-210	aPT	0.400534	KLF6
HSPD1	0.338039	3.18627e-51	0.738573	9.92587e-210	aPT	0.400534	KLF6_KLF10_ELF3
CDK14	-0.959342	2.81026e-127	-1.35899	5.63241e-224	PT	0.399648	KLF6
CDK14	-0.959342	2.81026e-127	-1.35899	5.63964e-224	PT	0.399648	KLF6_KLF10_ELF3
ARID4A	0.212299	1.12226e-08	0.611424	5.17719e-81	aPT	0.399125	KLF6
ARID4A	0.212299	1.12226e-08	0.611424	5.17849e-81	aPT	0.399125	KLF6_KLF10_ELF3
RABGAP1	-0.210314	1.1557e-08	-0.608087	1.14824e-67	PT	0.397772	KLF6
RABGAP1	-0.210314	1.1557e-08	-0.608087	1.1485e-67	PT	0.397772	KLF6_KLF10_ELF3
ACSF2	-1.51647	0	-1.11905	0	PT	0.397413	KLF6
MRTFA	0.826382	1.49785e-163	0.429059	1.77728e-49	aPT	0.397323	KLF6
MRTFA	0.826382	1.49785e-163	0.429059	1.7776e-49	aPT	0.397323	KLF6_KLF10_ELF3
ACSF2	-1.51647	0	-1.11974	0	PT	0.396723	KLF6_KLF10_ELF3
XRCC5	0.515492	4.04588e-61	0.120248	7.74933e-06	aPT	0.395244	KLF6
XRCC5	0.515492	4.04588e-61	0.120248	7.75e-06	aPT	0.395244	KLF6_KLF10_ELF3
GPHN	-1.08609	1.47754e-170	-1.48038	1.17662e-279	PT	0.394296	KLF6
GPHN	-1.08609	1.47754e-170	-1.48	1.13804e-279	PT	0.393915	KLF6_KLF10_ELF3
TTLL7	2.98862	0	2.5953	0	aPT	0.393314	KLF6
TTLL7	2.98862	0	2.5953	0	aPT	0.393314	KLF6_KLF10_ELF3
FOCAD	0.681792	2.75169e-55	0.288782	0.0015646	aPT	0.393011	KLF6
FOCAD	0.681792	2.75169e-55	0.288782	0.00156472	aPT	0.393011	KLF6_KLF10_ELF3
ZCCHC7	0.103404	0.000988856	-0.288082	2.92591e-11	aPT	0.391486	KLF6
ZCCHC7	0.103404	0.000988856	-0.288082	2.92621e-11	aPT	0.391486	KLF6_KLF10_ELF3
FNIP2	-0.3823	3.29742e-37	0.00908598	0.252958	PT	0.391386	KLF6
FNIP2	-0.3823	3.29742e-37	0.00905791	0.252874	PT	0.391358	KLF6_KLF10_ELF3
PLEKHA7	-0.427757	1.66958e-38	-0.81894	3.94991e-119	PT	0.391184	KLF6
PLEKHA7	-0.427757	1.66958e-38	-0.818725	4.28048e-119	PT	0.390969	KLF6_KLF10_ELF3
PPP6R3	0.284693	1.04807e-20	-0.105622	0.119635	aPT	0.390315	KLF6
PPP6R3	0.284693	1.04807e-20	-0.105622	0.119639	aPT	0.390315	KLF6_KLF10_ELF3
BBOX1-AS1	-0.561568	1.18013e-49	-0.950562	6.02534e-130	PT	0.388993	KLF6
BBOX1-AS1	-0.561568	1.18013e-49	-0.950562	6.02755e-130	PT	0.388993	KLF6_KLF10_ELF3
MAOA	-0.832282	6.67945e-95	-0.444765	2.11959e-24	PT	0.387517	KLF6
MAOA	-0.832282	6.67945e-95	-0.444765	2.11987e-24	PT	0.387517	KLF6_KLF10_ELF3
DNAH14	0.148847	0.0227074	-0.238648	1.44215e-20	aPT	0.387494	KLF6
DNAH14	0.148847	0.0227074	-0.238648	1.44232e-20	aPT	0.387494	KLF6_KLF10_ELF3
UBE2E2	-0.166073	2.29969e-05	-0.550792	9.35114e-49	PT	0.384719	KLF6_KLF10_ELF3
UBE2E2	-0.166073	2.29969e-05	-0.550756	9.29751e-49	PT	0.384682	KLF6
MAN1C1	-1.5552	0	-1.93942	0	PT	0.384225	KLF6_KLF10_ELF3
RPS18	0.740293	9.67534e-299	0.356366	2.13584e-70	aPT	0.383927	KLF6
RPS18	0.740293	9.67534e-299	0.356366	2.13632e-70	aPT	0.383927	KLF6_KLF10_ELF3
CLASP1	-0.194207	1.33273e-07	-0.577838	1.41507e-56	PT	0.383632	KLF6
CLASP1	-0.194207	1.33273e-07	-0.577838	1.41549e-56	PT	0.383632	KLF6_KLF10_ELF3
MAST4	-0.843807	6.02147e-82	-1.22693	1.20144e-162	PT	0.383124	KLF6_KLF10_ELF3
MAST4	-0.843807	6.02147e-82	-1.22689	1.17579e-162	PT	0.383079	KLF6
UBR3	-0.34772	5.77361e-21	-0.729688	7.3009e-93	PT	0.381968	KLF6
UBR3	-0.34772	5.77361e-21	-0.729688	7.30394e-93	PT	0.381968	KLF6_KLF10_ELF3
JAK1	0.111115	0.01234	-0.269994	4.16939e-16	aPT	0.381109	KLF6
JAK1	0.111115	0.01234	-0.269994	4.16986e-16	aPT	0.381109	KLF6_KLF10_ELF3
ITGB8	2.65754	0	2.27644	0	aPT	0.381101	KLF6
OPTN	-0.148505	7.3066e-29	0.23137	6.33799e-09	PT	0.379875	KLF6
OPTN	-0.148505	7.3066e-29	0.23137	6.3386e-09	PT	0.379875	KLF6_KLF10_ELF3
MAPKAP1	-0.947061	1.23231e-121	-1.32568	5.28623e-232	PT	0.378623	KLF6
MAPKAP1	-0.947061	1.23231e-121	-1.32434	2.90887e-232	PT	0.377274	KLF6_KLF10_ELF3
PGK1	0.405577	5.31705e-59	0.0293912	0.232717	aPT	0.376186	KLF6
PGK1	0.405577	5.31705e-59	0.0293912	0.232733	aPT	0.376186	KLF6_KLF10_ELF3
NCEH1	0.7134	1.73968e-148	0.33808	1.62953e-48	aPT	0.375319	KLF6
NCEH1	0.7134	1.73968e-148	0.33808	1.62982e-48	aPT	0.375319	KLF6_KLF10_ELF3
KNG1	0.264025	1.36901e-90	0.63911	1.1622e-252	aPT	0.375086	KLF6
KNG1	0.264025	1.36901e-90	0.63911	1.16351e-252	aPT	0.375086	KLF6_KLF10_ELF3
TBC1D5	-0.213528	1.54672e-10	-0.587801	7.60841e-56	PT	0.374273	KLF6
TBC1D5	-0.213528	1.54672e-10	-0.58771	7.72901e-56	PT	0.374182	KLF6_KLF10_ELF3
ITGB8	2.65754	0	2.2836	0	aPT	0.373942	KLF6_KLF10_ELF3
MAN1C1	-1.5552	0	-1.92885	0	PT	0.373649	KLF6
IL6ST	-0.376009	4.70211e-20	-0.749571	1.35369e-90	PT	0.373562	KLF6_KLF10_ELF3
IL6ST	-0.376009	4.70211e-20	-0.747279	7.68056e-90	PT	0.37127	KLF6
RNF149	0.426103	1.0918e-56	0.0555348	0.00451467	aPT	0.370568	KLF6
RNF149	0.426103	1.0918e-56	0.0555348	0.00451519	aPT	0.370568	KLF6_KLF10_ELF3
GBF1	0.0766441	0.0198053	-0.291743	8.63417e-22	aPT	0.368387	KLF6
GBF1	0.0766441	0.0198053	-0.291743	8.63526e-22	aPT	0.368387	KLF6_KLF10_ELF3
CNTN4	-0.149008	6.65334e-05	-0.517058	1.12386e-42	PT	0.36805	KLF6
CNTN4	-0.149008	6.65334e-05	-0.51692	1.15732e-42	PT	0.367912	KLF6_KLF10_ELF3
VPS13A	-0.430344	1.8905e-42	-0.796513	1.05604e-128	PT	0.36617	KLF6
VPS13A	-0.430344	1.8905e-42	-0.796176	1.17221e-128	PT	0.365832	KLF6_KLF10_ELF3
TOP1	0.23929	4.54561e-25	-0.124431	0.25105	aPT	0.363721	KLF6
TOP1	0.23929	4.54561e-25	-0.124431	0.251067	aPT	0.363721	KLF6_KLF10_ELF3
LINC02027	-1.07057	2.53814e-123	-0.707472	1.22568e-50	PT	0.363098	KLF6
LINC02027	-1.07057	2.53814e-123	-0.707472	1.22591e-50	PT	0.363098	KLF6_KLF10_ELF3
CCDC186	-0.419143	3.83469e-59	-0.0570098	0.0669308	PT	0.362133	KLF6
CCDC186	-0.419143	3.83469e-59	-0.0570098	0.0669332	PT	0.362133	KLF6_KLF10_ELF3
SOX4	2.13084	0	1.76935	0	aPT	0.361489	KLF6
SOX4	2.13084	0	1.76935	0	aPT	0.361489	KLF6_KLF10_ELF3
NAMPT	1.57935	0	1.21809	0	aPT	0.361258	KLF6
NAMPT	1.57935	0	1.21809	0	aPT	0.361258	KLF6_KLF10_ELF3
KANK1	-0.389093	1.39897e-25	-0.749367	6.27489e-79	PT	0.360274	KLF6
KANK1	-0.389093	1.39897e-25	-0.74924	6.3374e-79	PT	0.360147	KLF6_KLF10_ELF3
LINC00513	0.385766	3.46261e-93	0.0272306	6.90265e-22	aPT	0.358535	KLF6
LINC00513	0.385766	3.46261e-93	0.0272306	6.90352e-22	aPT	0.358535	KLF6_KLF10_ELF3
LPP	0.315743	9.35517e-18	-0.0426432	0.645903	aPT	0.358386	KLF6_KLF10_ELF3
LPP	0.315743	9.35517e-18	-0.04253	0.647922	aPT	0.358273	KLF6
CLDN10	-1.21634	1.03315e-249	-0.859644	2.4203e-133	PT	0.356696	KLF6
CLDN10	-1.21634	1.03315e-249	-0.859724	2.40479e-133	PT	0.356616	KLF6_KLF10_ELF3
FGFR1	1.23	0	1.58636	0	aPT	0.35636	KLF6_KLF10_ELF3
RBMS1	0.615723	3.24762e-78	0.971611	2.48563e-175	aPT	0.355889	KLF6
RBMS1	0.615723	3.24762e-78	0.971611	2.48746e-175	aPT	0.355889	KLF6_KLF10_ELF3
ETS1	2.66114	0	2.30558	0	aPT	0.355564	KLF6
ETS1	2.66114	0	2.30558	0	aPT	0.355564	KLF6_KLF10_ELF3
BHMT	-1.46618	0	-1.11232	2.10915e-301	PT	0.353855	KLF6
BHMT	-1.46618	0	-1.11232	2.11222e-301	PT	0.353855	KLF6_KLF10_ELF3
LINC01876	1.40915	2.89342e-228	1.05534	1.02837e-129	aPT	0.353811	KLF6
LINC01876	1.40915	2.89342e-228	1.05534	1.02875e-129	aPT	0.353811	KLF6_KLF10_ELF3
SBF2	0.0721744	0.0409832	-0.280801	5.67335e-16	aPT	0.352975	KLF6
SBF2	0.0721744	0.0409832	-0.280801	5.67399e-16	aPT	0.352975	KLF6_KLF10_ELF3
FTX	-0.302019	3.0023e-16	-0.654989	4.53385e-71	PT	0.35297	KLF6
FTX	-0.302019	3.0023e-16	-0.654989	4.53489e-71	PT	0.35297	KLF6_KLF10_ELF3
KYNU	-1.61588	0	-1.26606	1.16113e-204	PT	0.349818	KLF6
KYNU	-1.61588	0	-1.26606	1.1618e-204	PT	0.349818	KLF6_KLF10_ELF3
FGFR1	1.23	0	1.57695	0	aPT	0.346948	KLF6
PLXDC2	-0.35993	4.24784e-21	-0.706663	1.47728e-68	PT	0.346733	KLF6
CELSR1	-0.570985	8.07519e-112	-0.917595	5.04433e-247	PT	0.34661	KLF6
CELSR1	-0.570985	8.07519e-112	-0.917595	5.04987e-247	PT	0.34661	KLF6_KLF10_ELF3
PLXDC2	-0.35993	4.24784e-21	-0.706177	1.7198e-68	PT	0.346247	KLF6_KLF10_ELF3
SLC43A2	-2.06138	0	-2.40724	0	PT	0.345855	KLF6
SLC43A2	-2.06138	0	-2.40668	0	PT	0.345295	KLF6_KLF10_ELF3
RALYL	-2.24535	0	-2.58961	0	PT	0.344258	KLF6
SOX5	-0.869265	5.53305e-132	-0.525214	6.12595e-32	PT	0.344051	KLF6
SOX5	-0.869265	5.53305e-132	-0.525214	6.12685e-32	PT	0.344051	KLF6_KLF10_ELF3
IGF1R	-0.671949	2.16565e-64	-1.01309	1.02467e-132	PT	0.341142	KLF6_KLF10_ELF3
IGF1R	-0.671949	2.16565e-64	-1.01301	1.00757e-132	PT	0.341066	KLF6
PTPN3	0.502013	1.62927e-53	0.161183	7.03978e-06	aPT	0.34083	KLF6
PTPN3	0.502013	1.62927e-53	0.161183	7.04039e-06	aPT	0.34083	KLF6_KLF10_ELF3
PDZD2	-2.34325	0	-2.00412	0	PT	0.339126	KLF6_KLF10_ELF3
PDZD2	-2.34325	0	-2.00472	0	PT	0.338523	KLF6
EHBP1	-0.501729	7.58543e-46	-0.839052	2.1109e-109	PT	0.337323	KLF6_KLF10_ELF3
MT2A	0.450905	1.48276e-86	0.787917	2.05364e-193	aPT	0.337012	KLF6
MT2A	0.450905	1.48276e-86	0.787917	2.05476e-193	aPT	0.337012	KLF6_KLF10_ELF3
TP53BP2	1.38708	0	1.05113	3.63381e-262	aPT	0.335958	KLF6
TP53BP2	1.38708	0	1.05113	3.63954e-262	aPT	0.335958	KLF6_KLF10_ELF3
EHBP1	-0.501729	7.58543e-46	-0.834982	5.02743e-108	PT	0.333253	KLF6
CUX1	-0.479783	3.72556e-53	-0.810074	3.39275e-128	PT	0.330291	KLF6_KLF10_ELF3
CUX1	-0.479783	3.72556e-53	-0.810037	3.40026e-128	PT	0.330254	KLF6
MBNL1	-0.174038	0.00111194	-0.504215	8.3102e-30	PT	0.330177	KLF6
MBNL1	-0.174038	0.00111194	-0.504215	8.31079e-30	PT	0.330177	KLF6_KLF10_ELF3
ETV6	0.529803	2.35041e-76	0.200232	2.51042e-14	aPT	0.32957	KLF6_KLF10_ELF3
ETV6	0.529803	2.35041e-76	0.200378	3.95629e-15	aPT	0.329424	KLF6
PDLIM5	0.0126653	0.00414456	-0.316303	1.08715e-06	aPT	0.328968	KLF6_KLF10_ELF3
PDLIM5	0.0126653	0.00414456	-0.316068	1.06399e-06	aPT	0.328734	KLF6
KCNQ1OT1	-1.44538	0	-1.77364	0	PT	0.328261	KLF6
KCNQ1OT1	-1.44538	0	-1.77327	0	PT	0.327893	KLF6_KLF10_ELF3
PTPRJ	-0.370316	4.67551e-29	-0.697279	1.33618e-82	PT	0.326963	KLF6
PTPRJ	-0.370316	4.67551e-29	-0.697279	1.33652e-82	PT	0.326963	KLF6_KLF10_ELF3
DLG2	-1.00034	7.79942e-176	-1.32555	5.60991e-286	PT	0.325219	KLF6
DLG2	-1.00034	7.79942e-176	-1.32511	5.30286e-286	PT	0.324775	KLF6_KLF10_ELF3
REPS2	-0.678197	7.70584e-80	-0.358098	5.75344e-25	PT	0.3201	KLF6
REPS2	-0.678197	7.70584e-80	-0.358098	5.7542e-25	PT	0.3201	KLF6_KLF10_ELF3
KANSL1L	-0.112187	0.000224101	-0.431084	1.93076e-35	PT	0.318897	KLF6
KANSL1L	-0.112187	0.000224101	-0.431058	1.95745e-35	PT	0.318871	KLF6_KLF10_ELF3
WWOX	-0.292139	8.494e-17	-0.609502	3.96351e-63	PT	0.317363	KLF6
WWOX	-0.292139	8.494e-17	-0.609478	3.98813e-63	PT	0.317338	KLF6_KLF10_ELF3
MAPK8	-0.338605	1.41675e-26	-0.655868	2.89962e-90	PT	0.317262	KLF6
MAPK8	-0.338605	1.41675e-26	-0.655868	2.90001e-90	PT	0.317262	KLF6_KLF10_ELF3
KCTD16	3.87705	0	3.56061	0	aPT	0.316438	KLF6
KCTD16	3.87705	0	3.56061	0	aPT	0.316438	KLF6_KLF10_ELF3
RBM47	-0.644462	7.8606e-79	-0.960257	1.38285e-170	PT	0.315795	KLF6
RBM47	-0.644462	7.8606e-79	-0.96025	1.38083e-170	PT	0.315787	KLF6_KLF10_ELF3
CSNK1A1	0.327594	1.70224e-29	0.0142785	0.0321195	aPT	0.313315	KLF6
CSNK1A1	0.327594	1.70224e-29	0.0142785	0.0321207	aPT	0.313315	KLF6_KLF10_ELF3
AFDN	0.159615	1.80479e-08	-0.152161	0.00214186	aPT	0.311777	KLF6
AFDN	0.159615	1.80479e-08	-0.152161	0.00214211	aPT	0.311777	KLF6_KLF10_ELF3
TTTY14	0.288668	6.60395e-61	-0.0223003	3.09424e-29	aPT	0.310968	KLF6
DAB2	-0.694792	4.59791e-131	-0.386643	3.66579e-39	PT	0.308149	KLF6
DAB2	-0.694792	4.59791e-131	-0.386643	3.66698e-39	PT	0.308149	KLF6_KLF10_ELF3
TTTY14	0.288668	6.60395e-61	-0.0165826	9.50392e-31	aPT	0.305251	KLF6_KLF10_ELF3
MAP4	0.714842	2.15155e-118	0.410838	7.19393e-44	aPT	0.304004	KLF6
MAP4	0.714842	2.15155e-118	0.410838	7.19516e-44	aPT	0.304004	KLF6_KLF10_ELF3
ATXN1	0.0472819	0.036428	-0.253316	1.03704e-08	aPT	0.300598	KLF6_KLF10_ELF3
MAMLD1	3.70701	0	3.40653	0	aPT	0.300478	KLF6
MAMLD1	3.70701	0	3.40653	0	aPT	0.300478	KLF6_KLF10_ELF3
ATXN1	0.0472819	0.036428	-0.253153	1.02968e-08	aPT	0.300435	KLF6
MIR3936HG	0.627699	1.10532e-54	0.327512	4.43126e-16	aPT	0.300188	KLF6_KLF10_ELF3
MIR3936HG	0.627699	1.10532e-54	0.327561	4.79367e-16	aPT	0.300139	KLF6
MKLN1	0.154603	1.23935e-08	-0.145431	0.0670868	aPT	0.300034	KLF6
MKLN1	0.154603	1.23935e-08	-0.145431	0.0670891	aPT	0.300034	KLF6_KLF10_ELF3
PRICKLE2	0.736042	8.89639e-96	0.436203	4.03927e-40	aPT	0.29984	KLF6_KLF10_ELF3
LINC01788	-1.80311	0	-1.50439	0	PT	0.298718	ELF3
WWC1	0.57503	1.42128e-91	0.872771	6.34077e-236	aPT	0.297741	KLF6_KLF10_ELF3
WWC1	0.57503	1.42128e-91	0.872334	5.39948e-237	aPT	0.297304	KLF6
PRICKLE2	0.736042	8.89639e-96	0.44208	6.01962e-42	aPT	0.293962	KLF6
FMO5	-0.870191	7.97803e-220	-0.576842	2.32867e-102	PT	0.293349	KLF6_KLF10_ELF3
RHEX	2.56856	0	2.27537	0	aPT	0.29319	ELF3
GMDS	0.94176	4.78994e-166	0.651194	6.50559e-89	aPT	0.290566	KLF6
GMDS	0.94176	4.78994e-166	0.651194	6.50733e-89	aPT	0.290566	KLF6_KLF10_ELF3
PAX2	-0.688358	4.11865e-130	-0.977696	3.87402e-224	PT	0.289338	KLF6
GPAT3	-1.14721	4.00056e-286	-0.857877	4.29209e-196	PT	0.28933	KLF6
GPAT3	-1.14721	4.00056e-286	-0.857877	4.29446e-196	PT	0.28933	KLF6_KLF10_ELF3
PAX2	-0.688358	4.11865e-130	-0.97699	4.91108e-224	PT	0.288632	KLF6_KLF10_ELF3
PRKN	-0.449479	3.16289e-36	-0.737849	1.85349e-88	PT	0.28837	KLF6
PRKN	-0.449479	3.16289e-36	-0.737688	1.90891e-88	PT	0.28821	KLF6_KLF10_ELF3
PUM2	0.0880145	4.17546e-05	-0.20016	0.000195149	aPT	0.288174	KLF6
PUM2	0.0880145	4.17546e-05	-0.20016	0.000195165	aPT	0.288174	KLF6_KLF10_ELF3
FMO5	-0.870191	7.97803e-220	-0.582361	1.05098e-103	PT	0.28783	KLF6
CCDC198	0.296773	9.20054e-20	0.00987642	0.530489	aPT	0.286897	KLF6
CCDC198	0.296773	9.20054e-20	0.00987642	0.530523	aPT	0.286897	KLF6_KLF10_ELF3
MIOX	-0.829675	2.40607e-271	-0.544137	1.05373e-153	PT	0.285538	KLF6
MIOX	-0.829675	2.40607e-271	-0.544137	1.05418e-153	PT	0.285538	KLF6_KLF10_ELF3
TACC1	-0.677976	6.93173e-105	-0.394895	2.29019e-45	PT	0.283081	KLF6
TACC1	-0.677976	6.93173e-105	-0.394895	2.29059e-45	PT	0.283081	KLF6_KLF10_ELF3
SIPA1L1	-0.121516	0.00255904	-0.404249	5.60802e-26	PT	0.282733	KLF6
SIPA1L1	-0.121516	0.00255904	-0.404198	5.66235e-26	PT	0.282682	KLF6_KLF10_ELF3
SSBP2	1.22054	1.52232e-202	0.938613	3.86875e-127	aPT	0.281932	KLF6
SSBP2	1.22054	1.52232e-202	0.938613	3.86944e-127	aPT	0.281932	KLF6_KLF10_ELF3
RAB3IP	0.258668	7.06248e-11	-0.0223388	0.214859	aPT	0.281007	KLF6
RAB3IP	0.258668	7.06248e-11	-0.0223388	0.214874	aPT	0.281007	KLF6_KLF10_ELF3
COP1	0.203296	1.79017e-08	-0.0775637	0.323152	aPT	0.28086	KLF6
COP1	0.203296	1.79017e-08	-0.0775637	0.323174	aPT	0.28086	KLF6_KLF10_ELF3
ANK2	-1.09047	1.9526e-183	-1.37106	1.07803e-283	PT	0.280591	KLF6
IFT88	-0.383936	1.92823e-31	-0.664335	2.2351e-83	PT	0.280399	KLF6
IFT88	-0.383936	1.92823e-31	-0.664335	2.23567e-83	PT	0.280399	KLF6_KLF10_ELF3
SHROOM3	-0.170698	6.69779e-11	-0.450859	2.18649e-45	PT	0.280161	KLF6
SHROOM3	-0.170698	6.69779e-11	-0.450859	2.18688e-45	PT	0.280161	KLF6_KLF10_ELF3
KMT2C	0.249111	1.03228e-13	-0.0302918	0.365015	aPT	0.279403	KLF6
KMT2C	0.249111	1.03228e-13	-0.0302918	0.365039	aPT	0.279403	KLF6_KLF10_ELF3
ANK2	-1.09047	1.9526e-183	-1.369	2.13775e-284	PT	0.278531	KLF6_KLF10_ELF3
ARL17B	0.0845257	0.000491404	-0.193916	0.00206681	aPT	0.278441	KLF6
ARL17B	0.0845257	0.000491404	-0.193916	0.00206705	aPT	0.278441	KLF6_KLF10_ELF3
RGN	-0.862457	4.45346e-254	-0.584078	7.30254e-171	PT	0.278379	KLF6
RGN	-0.862457	4.45346e-254	-0.584078	7.30775e-171	PT	0.278379	KLF6_KLF10_ELF3
DENND5B	-0.779357	2.93139e-125	-1.05741	3.25908e-214	PT	0.27805	KLF6_KLF10_ELF3
DENND5B	-0.779357	2.93139e-125	-1.0573	3.25664e-214	PT	0.277939	KLF6
SLC30A8	-0.533324	4.42323e-39	-0.25622	0.189104	PT	0.277104	KLF6
SLC30A8	-0.533324	4.42323e-39	-0.25622	0.18911	PT	0.277104	KLF6_KLF10_ELF3
SIK2	0.108232	9.63304e-05	-0.168354	3.05797e-07	aPT	0.276586	KLF6_KLF10_ELF3
SIK2	0.108232	9.63304e-05	-0.167979	3.21792e-07	aPT	0.276211	KLF6
WDPCP	-0.35502	4.53147e-28	-0.630956	2.45674e-78	PT	0.275936	KLF6
WDPCP	-0.35502	4.53147e-28	-0.630956	2.45764e-78	PT	0.275936	KLF6_KLF10_ELF3
PDZK1	-0.814508	2.5911e-158	-0.539364	8.54349e-78	PT	0.275144	KLF6
PDZK1	-0.814508	2.5911e-158	-0.539462	8.29615e-78	PT	0.275046	KLF6_KLF10_ELF3
LRRFIP2	0.439201	1.08265e-38	0.164468	3.50537e-08	aPT	0.274733	KLF6
LRRFIP2	0.439201	1.08265e-38	0.164468	3.50587e-08	aPT	0.274733	KLF6_KLF10_ELF3
BIRC6	-0.174899	2.77147e-06	-0.447036	3.68408e-35	PT	0.272137	KLF6
BIRC6	-0.174899	2.77147e-06	-0.447036	3.68465e-35	PT	0.272137	KLF6_KLF10_ELF3
DYM	-0.393894	9.17249e-23	-0.665359	8.39294e-63	PT	0.271465	KLF6
DYM	-0.393894	9.17249e-23	-0.665359	8.3956e-63	PT	0.271465	KLF6_KLF10_ELF3
CHP1	0.262169	3.5116e-31	-0.00897621	2.75785e-49	aPT	0.271145	KLF6
CHP1	0.262169	3.5116e-31	-0.00897621	2.75835e-49	aPT	0.271145	KLF6_KLF10_ELF3
SLC2A9	-0.179639	1.99479e-11	-0.449281	1.17703e-67	PT	0.269642	KLF6_KLF10_ELF3
SLC2A9	-0.179639	1.99479e-11	-0.44917	1.29346e-67	PT	0.269531	KLF6
RABGAP1L	-0.921241	1.28661e-124	-1.1906	4.42154e-201	PT	0.269359	KLF6_KLF10_ELF3
RABGAP1L	-0.921241	1.28661e-124	-1.19059	4.44193e-201	PT	0.269346	KLF6
SAMD4A	1.77782	0	2.04675	0	aPT	0.268928	KLF6_KLF10_ELF3
PKN2	-0.0712756	0.00442738	-0.33992	9.28175e-27	PT	0.268644	KLF6
PKN2	-0.0712756	0.00442738	-0.33992	9.28239e-27	PT	0.268644	KLF6_KLF10_ELF3
MYO9A	-0.0655859	0.00214647	-0.334153	1.71267e-27	PT	0.268567	KLF6
MYO9A	-0.0655859	0.00214647	-0.334108	1.73774e-27	PT	0.268523	KLF6_KLF10_ELF3
DACH1	-0.967959	2.71247e-108	-0.699754	1.83099e-41	PT	0.268205	KLF6_KLF10_ELF3
DACH1	-0.967959	2.71247e-108	-0.701052	2.40781e-41	PT	0.266907	KLF6
PTH1R	-1.41425	0	-1.14774	0	PT	0.266508	KLF6_KLF10_ELF3
PTH1R	-1.41425	0	-1.14802	0	PT	0.266231	KLF6
HERC4	-0.272075	1.28753e-15	-0.537703	1.76901e-54	PT	0.265628	KLF6
HERC4	-0.272075	1.28753e-15	-0.537703	1.76953e-54	PT	0.265628	KLF6_KLF10_ELF3
BCKDHB	-0.701876	8.75299e-54	-0.437131	1.88861e-16	PT	0.264746	KLF6
BCKDHB	-0.701876	8.75299e-54	-0.437131	1.88882e-16	PT	0.264746	KLF6_KLF10_ELF3
RALYL	-2.24535	0	-2.50861	0	PT	0.263262	KLF6_KLF10_ELF3
TFCP2L1	-0.759975	1.78906e-95	-1.02206	3.55765e-154	PT	0.26209	KLF6
TFCP2L1	-0.759975	1.78906e-95	-1.02206	3.55919e-154	PT	0.26209	KLF6_KLF10_ELF3
PTER	-0.136404	0.000467123	0.125062	2.14469e-15	PT	0.261466	KLF6
PTER	-0.136404	0.000467123	0.125062	2.14493e-15	PT	0.261466	KLF6_KLF10_ELF3
FER	0.709199	1.65535e-79	0.448613	3.42774e-37	aPT	0.260586	KLF6
FER	0.709199	1.65535e-79	0.448613	3.42801e-37	aPT	0.260586	KLF6_KLF10_ELF3
FAM172A	-0.141034	0.000292827	-0.399683	4.05832e-26	PT	0.258649	KLF6_KLF10_ELF3
RBM39	0.237104	1.11231e-12	-0.0210948	0.507689	aPT	0.258198	KLF6
RBM39	0.237104	1.11231e-12	-0.0210948	0.507722	aPT	0.258198	KLF6_KLF10_ELF3
SMYD3	-0.267718	5.71193e-18	-0.525394	6.33575e-57	PT	0.257676	KLF6
SMYD3	-0.267718	5.71193e-18	-0.525322	6.4423e-57	PT	0.257604	KLF6_KLF10_ELF3
FAM172A	-0.141034	0.000292827	-0.3985	5.04845e-26	PT	0.257467	KLF6
HNF4G	-0.163232	0.000282443	0.0936554	6.4412e-05	PT	0.256887	KLF6
HNF4G	-0.163232	0.000282443	0.0936554	6.44174e-05	PT	0.256887	KLF6_KLF10_ELF3
DGKH	1.14034	3.04602e-180	1.39622	1.04899e-256	aPT	0.255884	KLF6
DGKH	1.14034	3.04602e-180	1.39622	1.0506e-256	aPT	0.255884	KLF6_KLF10_ELF3
ENPP1	0.0920891	8.85772e-13	-0.163789	0.494045	aPT	0.255878	KLF6
ENPP1	0.0920891	8.85772e-13	-0.163789	0.494077	aPT	0.255878	KLF6_KLF10_ELF3
GBE1	-0.217883	4.21359e-05	-0.473215	3.45882e-34	PT	0.255332	KLF6_KLF10_ELF3
NT5C2	-0.249582	1.29384e-13	-0.504499	2.05311e-52	PT	0.254917	KLF6
NT5C2	-0.249582	1.29384e-13	-0.504499	2.0537e-52	PT	0.254917	KLF6_KLF10_ELF3
GBE1	-0.217883	4.21359e-05	-0.472711	3.49361e-34	PT	0.254828	KLF6
CCNY	0.11181	0.000619649	-0.140416	0.000794527	aPT	0.252226	KLF6
CCNY	0.11181	0.000619649	-0.140416	0.00079459	aPT	0.252226	KLF6_KLF10_ELF3
CREB5	1.94236	0	1.6909	0	aPT	0.251459	KLF6
MNAT1	0.292611	1.0302e-21	0.0412179	0.0136713	aPT	0.251394	KLF6
MNAT1	0.292611	1.0302e-21	0.0412179	0.0136724	aPT	0.251394	KLF6_KLF10_ELF3
RHOBTB1	-0.933092	1.15948e-121	-0.682185	1.41958e-71	PT	0.250907	KLF6
RHOBTB1	-0.933092	1.15948e-121	-0.682211	1.42848e-71	PT	0.250881	KLF6_KLF10_ELF3
PTPN13	0.226154	1.82324e-07	-0.0228334	0.441657	aPT	0.248988	KLF6
PTPN13	0.226154	1.82324e-07	-0.0228334	0.441671	aPT	0.248988	KLF6_KLF10_ELF3
GMDS-DT	-0.330914	4.58742e-31	-0.579534	9.67732e-81	PT	0.24862	KLF6_KLF10_ELF3
SLC17A3	-1.47068	1.66488e-294	-1.2224	1.25971e-204	PT	0.248289	KLF6
PLEKHA5	-1.23493	4.19768e-170	-1.48313	1.07783e-230	PT	0.248196	KLF6_KLF10_ELF3
CREB5	1.94236	0	1.69442	0	aPT	0.247945	KLF6_KLF10_ELF3
SLC17A3	-1.47068	1.66488e-294	-1.22289	1.79234e-204	PT	0.247793	KLF6_KLF10_ELF3
MAPK10	-0.231111	2.36276e-12	-0.477461	1.44603e-40	PT	0.24635	KLF6
MAPK10	-0.231111	2.36276e-12	-0.477393	1.47237e-40	PT	0.246281	KLF6_KLF10_ELF3
RRAS2	0.416051	3.88814e-44	0.662294	2.89982e-94	aPT	0.246242	KLF6_KLF10_ELF3
GDA	-0.55489	2.83002e-60	-0.801103	2.18188e-130	PT	0.246213	KLF6_KLF10_ELF3
GMDS-DT	-0.330914	4.58742e-31	-0.576978	7.13464e-80	PT	0.246064	KLF6
RRAS2	0.416051	3.88814e-44	0.661772	1.79162e-94	aPT	0.245721	KLF6
ARHGAP29	0.336487	4.73677e-36	0.582181	1.49213e-92	aPT	0.245694	KLF6
ARHGAP29	0.336487	4.73677e-36	0.582181	1.49275e-92	aPT	0.245694	KLF6_KLF10_ELF3
LARGE1	-0.181943	2.9841e-08	-0.427462	5.05015e-40	PT	0.245519	KLF6
LARGE1	-0.181943	2.9841e-08	-0.427401	5.02412e-40	PT	0.245458	KLF6_KLF10_ELF3
GDA	-0.55489	2.83002e-60	-0.799674	1.59961e-130	PT	0.244784	KLF6
BCAS3	-0.374592	3.10666e-25	-0.619162	2.67486e-61	PT	0.24457	KLF6
BCAS3	-0.374592	3.10666e-25	-0.619162	2.67569e-61	PT	0.24457	KLF6_KLF10_ELF3
PLEKHA5	-1.23493	4.19768e-170	-1.47826	1.10318e-229	PT	0.24333	KLF6
FAF1	-0.141893	5.60383e-05	-0.384429	7.43065e-29	PT	0.242536	KLF6
FAF1	-0.141893	5.60383e-05	-0.384168	7.92531e-29	PT	0.242275	KLF6_KLF10_ELF3
FGD4	-0.49294	3.60993e-41	-0.733935	9.45341e-86	PT	0.240996	KLF6
FGD4	-0.49294	3.60993e-41	-0.733845	9.6688e-86	PT	0.240905	KLF6_KLF10_ELF3
FANCC	-0.749654	7.50173e-93	-0.990034	8.91124e-148	PT	0.24038	KLF6
FANCC	-0.749654	7.50173e-93	-0.990034	8.91678e-148	PT	0.24038	KLF6_KLF10_ELF3
ESRRG	-0.457083	5.09385e-37	-0.697335	2.5363e-85	PT	0.240252	KLF6_KLF10_ELF3
COMMD10	-0.501303	6.89814e-62	-0.741477	2.91012e-127	PT	0.240175	KLF6
COMMD10	-0.501303	6.89814e-62	-0.741477	2.91064e-127	PT	0.240175	KLF6_KLF10_ELF3
ESRRG	-0.457083	5.09385e-37	-0.697249	2.56202e-85	PT	0.240166	KLF6
LYPLAL1	-0.666566	2.73652e-69	-0.427283	4.23931e-32	PT	0.239284	KLF6_KLF10_ELF3
MON2	-0.301729	6.21309e-19	-0.540415	4.34853e-55	PT	0.238686	KLF6
MON2	-0.301729	6.21309e-19	-0.540415	4.3498e-55	PT	0.238686	KLF6_KLF10_ELF3
PPFIBP1	1.37799	0	1.13934	0	aPT	0.23865	KLF6
PPFIBP1	1.37799	0	1.14007	0	aPT	0.237921	KLF6_KLF10_ELF3
CARMIL1	0.59209	1.36607e-66	0.355435	2.49428e-28	aPT	0.236655	KLF6
CARMIL1	0.59209	1.36607e-66	0.355435	2.49462e-28	aPT	0.236655	KLF6_KLF10_ELF3
NCKAP5	-0.440494	1.33129e-39	-0.676925	7.68294e-88	PT	0.236431	KLF6
NCKAP5	-0.440494	1.33129e-39	-0.676796	7.81241e-88	PT	0.236302	KLF6_KLF10_ELF3
NTN4	0.576142	2.00684e-67	0.340223	1.22394e-11	aPT	0.235919	KLF6
NTN4	0.576142	2.00684e-67	0.340223	1.22406e-11	aPT	0.235919	KLF6_KLF10_ELF3
RHEX	2.56856	0	2.33269	0	aPT	0.235868	KLF6
PTGER3	-1.07183	2.50056e-258	-0.836043	2.14203e-126	PT	0.235788	KLF6
PTGER3	-1.07183	2.50056e-258	-0.836043	2.14241e-126	PT	0.235788	KLF6_KLF10_ELF3
GNG12	0.12263	6.60106e-07	-0.112439	0.132532	aPT	0.235069	KLF6
GNG12	0.12263	6.60106e-07	-0.112439	0.132532	aPT	0.235069	KLF6_KLF10_ELF3
PDE3B	-1.70465	0	-1.93938	0	PT	0.234733	KLF6
PDE3B	-1.70465	0	-1.93938	0	PT	0.234733	KLF6_KLF10_ELF3
ADGRL2	0.229965	1.26063e-11	0.464321	1.4377e-41	aPT	0.234356	KLF6
ADGRL2	0.229965	1.26063e-11	0.464321	1.43818e-41	aPT	0.234356	KLF6_KLF10_ELF3
ZSWIM6	0.825292	1.20778e-140	1.05936	4.40191e-206	aPT	0.234065	KLF6_KLF10_ELF3
RANBP17	0.866221	5.40333e-129	0.632273	2.53285e-75	aPT	0.233948	KLF6
RANBP17	0.866221	5.40333e-129	0.632273	2.53375e-75	aPT	0.233948	KLF6_KLF10_ELF3
HAGH	-1.1241	5.07208e-274	-0.890252	8.47265e-161	PT	0.233852	KLF6
HAGH	-1.1241	5.07208e-274	-0.890252	8.47835e-161	PT	0.233852	KLF6_KLF10_ELF3
SLIT3	-1.32715	0	-1.09349	0	PT	0.233655	KLF6
SLIT3	-1.32715	0	-1.09349	0	PT	0.233655	KLF6_KLF10_ELF3
PNISR	-0.42238	1.58197e-63	-0.655252	2.91661e-138	PT	0.232872	KLF6
PNISR	-0.42238	1.58197e-63	-0.655252	2.91888e-138	PT	0.232872	KLF6_KLF10_ELF3
MYO5B	0.962657	1.25867e-234	0.7298	6.90229e-160	aPT	0.232857	KLF6
MYO5B	0.962657	1.25867e-234	0.7298	6.90692e-160	aPT	0.232857	KLF6_KLF10_ELF3
ZSWIM6	0.825292	1.20778e-140	1.05737	2.4185e-209	aPT	0.232077	KLF6
LYPLAL1	-0.666566	2.73652e-69	-0.434939	5.97495e-33	PT	0.231628	KLF6
SLC13A1	-1.53498	3.7623e-308	-1.30466	7.04058e-232	PT	0.230311	KLF6_KLF10_ELF3
SLC13A1	-1.53498	3.7623e-308	-1.30591	5.83995e-232	PT	0.229069	KLF6
DOCK1	0.546623	2.45996e-54	0.320249	7.85319e-22	aPT	0.226374	KLF6
DOCK1	0.546623	2.45996e-54	0.320249	7.85417e-22	aPT	0.226374	KLF6_KLF10_ELF3
STK3	-0.0937144	0.0339882	-0.319026	9.46701e-19	PT	0.225311	KLF6
STK3	-0.0937144	0.0339882	-0.319026	9.46757e-19	PT	0.225311	KLF6_KLF10_ELF3
GCNT2	-0.234249	7.77553e-17	-0.459059	2.43781e-60	PT	0.22481	KLF6_KLF10_ELF3
GCNT2	-0.234249	7.77553e-17	-0.458862	2.54211e-60	PT	0.224613	KLF6
ZNF385B	0.789757	2.23016e-84	1.0136	5.52863e-74	aPT	0.223846	KLF6_KLF10_ELF3
ZNF385B	0.789757	2.23016e-84	1.01349	4.64179e-74	aPT	0.223736	KLF6
PPP2R2B	-1.6612	6.23058e-266	-1.88455	0	PT	0.223343	KLF6
PPP2R2B	-1.6612	6.23058e-266	-1.88455	0	PT	0.223343	KLF6_KLF10_ELF3
FGGY	-1.25056	1.81618e-266	-1.47385	0	PT	0.223289	KLF6
FGGY	-1.25056	1.81618e-266	-1.47327	0	PT	0.222701	KLF6_KLF10_ELF3
LINC01515	-0.0399136	0.0040819	-0.26238	2.41567e-18	PT	0.222466	KLF6
LINC01515	-0.0399136	0.0040819	-0.26238	2.41596e-18	PT	0.222466	KLF6_KLF10_ELF3
SORBS1	0.429196	6.18426e-53	0.651442	9.56245e-106	aPT	0.222246	KLF6
SORBS1	0.429196	6.18426e-53	0.651442	9.56541e-106	aPT	0.222246	KLF6_KLF10_ELF3
DCLK1	4.33061	0	4.10933	0	aPT	0.221282	KLF6
DCLK1	4.33061	0	4.10933	0	aPT	0.221282	KLF6_KLF10_ELF3
SAMD4A	1.77782	0	1.99872	0	aPT	0.2209	KLF6
SLC16A4	-0.50754	1.87657e-67	-0.287159	1.13501e-22	PT	0.220381	KLF6
SLC16A4	-0.50754	1.87657e-67	-0.287159	1.13516e-22	PT	0.220381	KLF6_KLF10_ELF3
NFIA	-0.139344	0.00369074	-0.359636	2.13119e-16	PT	0.220292	KLF6
NFIA	-0.139344	0.00369074	-0.359629	2.13156e-16	PT	0.220285	KLF6_KLF10_ELF3
TM7SF3	-1.22915	8.04247e-187	-1.00956	3.36558e-130	PT	0.219599	KLF6_KLF10_ELF3
ARHGEF10L	-0.590223	5.73947e-81	-0.370672	5.31097e-35	PT	0.219551	KLF6
ARHGEF10L	-0.590223	5.73947e-81	-0.370672	5.31178e-35	PT	0.219551	KLF6_KLF10_ELF3
TUBGCP3	-0.940329	3.72111e-186	-0.722514	1.00684e-130	PT	0.217815	KLF6
GLS	0.565956	2.92514e-69	0.348236	3.33019e-37	aPT	0.21772	KLF6_KLF10_ELF3
GLS	0.565956	2.92514e-69	0.348289	2.9642e-37	aPT	0.217667	KLF6
TUBGCP3	-0.940329	3.72111e-186	-0.722934	9.75109e-131	PT	0.217395	KLF6_KLF10_ELF3
VDR	-1.39489	0	-1.61092	0	PT	0.21603	KLF6
VDR	-1.39489	0	-1.61092	0	PT	0.21603	KLF6_KLF10_ELF3
VPS8	-0.119758	0.0275335	0.0960782	7.43785e-09	PT	0.215836	KLF6
VPS8	-0.119758	0.0275335	0.0960782	7.43855e-09	PT	0.215836	KLF6_KLF10_ELF3
SCAPER	-0.27262	1.2605e-21	-0.487256	2.90147e-59	PT	0.214637	KLF6
SCAPER	-0.27262	1.2605e-21	-0.487256	2.90207e-59	PT	0.214637	KLF6_KLF10_ELF3
GTF2E2	-0.668556	3.51803e-90	-0.882823	9.22481e-150	PT	0.214266	KLF6
GTF2E2	-0.668556	3.51803e-90	-0.882823	9.23061e-150	PT	0.214266	KLF6_KLF10_ELF3
IL17RB	0.132898	0.0166779	-0.0795169	1.01246e-07	aPT	0.212415	KLF6
IL17RB	0.132898	0.0166779	-0.0795169	1.01255e-07	aPT	0.212415	KLF6_KLF10_ELF3
WDR72	-1.40849	4.86013e-200	-1.62058	1.15229e-252	PT	0.21209	KLF6
WDR72	-1.40849	4.86013e-200	-1.62014	1.13426e-252	PT	0.211648	KLF6_KLF10_ELF3
CSPP1	-0.295935	2.53481e-29	-0.0845159	1.01286e-08	PT	0.211419	KLF6
CSPP1	-0.295935	2.53481e-29	-0.0845159	1.01296e-08	PT	0.211419	KLF6_KLF10_ELF3
SLC25A48	-1.298	2.74236e-287	-1.50895	0	PT	0.210944	KLF6
SLC25A48	-1.298	2.74236e-287	-1.50875	0	PT	0.210752	KLF6_KLF10_ELF3
LMCD1	1.56694	0	1.35655	0	aPT	0.210391	KLF6
LMCD1	1.56694	0	1.35655	0	aPT	0.210391	KLF6_KLF10_ELF3
ZNF69	-0.361848	5.28404e-67	-0.57209	1.18231e-131	PT	0.210242	KLF6
ZNF69	-0.361848	5.28404e-67	-0.57178	1.28351e-131	PT	0.209932	KLF6_KLF10_ELF3
P4HA1	-0.636166	1.73117e-91	-0.845875	3.15732e-147	PT	0.209708	KLF6
P4HA1	-0.636166	1.73117e-91	-0.845875	3.15928e-147	PT	0.209708	KLF6_KLF10_ELF3
ANKRD12	-0.0684052	3.58625e-05	-0.277461	1.27662e-30	PT	0.209056	KLF6
ANKRD12	-0.0684052	3.58625e-05	-0.277393	1.28125e-30	PT	0.208988	KLF6_KLF10_ELF3
TRMT11	-0.487176	7.69185e-42	-0.696068	2.12371e-80	PT	0.208892	KLF6
RBM33	-0.295706	3.47912e-14	-0.50456	1.03951e-40	PT	0.208854	KLF6
RBM33	-0.295706	3.47912e-14	-0.50456	1.03977e-40	PT	0.208854	KLF6_KLF10_ELF3
UMOD	0.530394	4.89262e-113	0.737843	4.93039e-174	aPT	0.207449	KLF6
UMOD	0.530394	4.89262e-113	0.737823	5.10355e-174	aPT	0.207429	KLF6_KLF10_ELF3
MAGI2	-0.482357	1.05666e-35	-0.68953	3.61981e-70	PT	0.207174	KLF6
MAGI2	-0.482357	1.05666e-35	-0.689468	3.61697e-70	PT	0.207112	KLF6_KLF10_ELF3
ATP6V1B2	-0.899763	3.38983e-129	-0.692983	2.15566e-58	PT	0.20678	KLF6
ATP6V1B2	-0.899763	3.38983e-129	-0.692983	2.15631e-58	PT	0.20678	KLF6_KLF10_ELF3
ADAMTSL3	0.263523	5.26344e-67	0.468875	5.59637e-103	aPT	0.205352	KLF6
ADAMTSL3	0.263523	5.26344e-67	0.468875	5.5989e-103	aPT	0.205352	KLF6_KLF10_ELF3
RIN2	-1.19202	3.30592e-229	-1.39621	4.41119e-295	PT	0.204193	KLF6
RIN2	-1.19202	3.30592e-229	-1.39621	4.41949e-295	PT	0.204193	KLF6_KLF10_ELF3
GIPC2	-0.983825	3.66042e-167	-0.779958	2.19035e-111	PT	0.203867	KLF6_KLF10_ELF3
ABCC3	1.85524	0	2.05906	0	aPT	0.203817	KLF6
ABCC3	1.85524	0	2.05906	0	aPT	0.203817	KLF6_KLF10_ELF3
ZNRF3	-0.236523	2.09296e-08	-0.440135	3.53422e-29	PT	0.203611	KLF6
ZNRF3	-0.236523	2.09296e-08	-0.440135	3.53472e-29	PT	0.203611	KLF6_KLF10_ELF3
FRMD4A	0.0586185	1.64782e-05	-0.144633	8.56754e-06	aPT	0.203252	KLF6_KLF10_ELF3
GIPC2	-0.983825	3.66042e-167	-0.780618	2.11871e-111	PT	0.203207	KLF6
FRMD4A	0.0586185	1.64782e-05	-0.144292	9.14647e-06	aPT	0.202911	KLF6
FOXO1	-0.471659	1.15223e-33	-0.673887	1.2346e-66	PT	0.202228	KLF6
FOXO1	-0.471659	1.15223e-33	-0.673887	1.23501e-66	PT	0.202228	KLF6_KLF10_ELF3
CACNA1E	-1.5535	1.96001e-290	-1.75535	0	PT	0.201847	KLF6
MCF2L	-0.774757	2.77321e-141	-0.976372	3.03603e-208	PT	0.201616	KLF6_KLF10_ELF3
MCF2L	-0.774757	2.77321e-141	-0.976287	3.03956e-208	PT	0.201531	KLF6
ABHD2	0.32169	6.76802e-41	0.523208	6.61517e-91	aPT	0.201518	KLF6
ABHD2	0.32169	6.76802e-41	0.523208	6.61697e-91	aPT	0.201518	KLF6_KLF10_ELF3
CKMT2-AS1	-0.597528	4.55088e-60	-0.798683	2.34623e-93	PT	0.201156	KLF6
CKMT2-AS1	-0.597528	4.55088e-60	-0.798683	2.34721e-93	PT	0.201156	KLF6_KLF10_ELF3
HAO2	-1.9776	0	-1.77656	0	PT	0.201041	KLF6_KLF10_ELF3
CMYA5	-1.03698	3.38594e-289	-1.23793	0	PT	0.200946	KLF6_KLF10_ELF3
CMYA5	-1.03698	3.38594e-289	-1.23715	0	PT	0.200169	KLF6
TM7SF3	-1.22915	8.04247e-187	-1.02919	1.76711e-136	PT	0.199969	ELF3
MBNL2	-0.231973	2.75445e-13	-0.431753	1.82318e-40	PT	0.19978	KLF6_KLF10_ELF3
HAO2	-1.9776	0	-1.778	0	PT	0.199602	KLF6
MBNL2	-0.231973	2.75445e-13	-0.431377	1.80902e-40	PT	0.199403	KLF6
FOXO3	-0.457267	3.03339e-29	-0.65656	1.77593e-60	PT	0.199293	KLF6
PKD2	-0.479825	2.40066e-29	-0.678911	9.29926e-60	PT	0.199086	KLF6
PKD2	-0.479825	2.40066e-29	-0.678911	9.30212e-60	PT	0.199086	KLF6_KLF10_ELF3
FOXO3	-0.457267	3.03339e-29	-0.656315	2.08165e-60	PT	0.199049	KLF6_KLF10_ELF3
N4BP2L2	-0.533478	9.2682e-64	-0.732348	1.09139e-111	PT	0.198869	KLF6
N4BP2L2	-0.533478	9.2682e-64	-0.731658	1.65768e-111	PT	0.198179	KLF6_KLF10_ELF3
ATP13A3	0.859386	5.90983e-176	0.661266	1.504e-117	aPT	0.19812	KLF6
ATP13A3	0.859386	5.90983e-176	0.661266	1.50451e-117	aPT	0.19812	KLF6_KLF10_ELF3
TMTC2	0.637695	2.21601e-86	0.440097	9.49192e-53	aPT	0.197598	KLF6
TMTC2	0.637695	2.21601e-86	0.440097	9.49464e-53	aPT	0.197598	KLF6_KLF10_ELF3
LIN52	-1.84539	0	-1.64816	0	PT	0.197224	KLF6_KLF10_ELF3
LIN52	-1.84539	0	-1.64859	0	PT	0.196796	KLF6
PRLR	-1.85894	0	-1.66273	0	PT	0.196208	KLF6_KLF10_ELF3
TFPI	0.273383	4.90264e-20	0.0776153	0.00149556	aPT	0.195768	KLF6
TFPI	0.273383	4.90264e-20	0.0776153	0.00149567	aPT	0.195768	KLF6_KLF10_ELF3
LINC01115	-0.61753	1.5174e-37	-0.42229	4.57367e-08	PT	0.19524	KLF6_KLF10_ELF3
LINC01115	-0.61753	1.5174e-37	-0.423482	3.495e-08	PT	0.194049	KLF6
RASSF4	-0.222226	1.93303e-20	-0.415584	1.34523e-59	PT	0.193357	KLF6
RASSF4	-0.222226	1.93303e-20	-0.415584	1.34564e-59	PT	0.193357	KLF6_KLF10_ELF3
FMO1	-0.880535	6.26703e-138	-0.687989	2.96396e-82	PT	0.192546	KLF6
FMO1	-0.880535	6.26703e-138	-0.687989	2.96471e-82	PT	0.192546	KLF6_KLF10_ELF3
PFDN1	0.548449	4.6548e-75	0.739174	2.51757e-136	aPT	0.190726	KLF6
PFDN1	0.548449	4.6548e-75	0.739174	2.51901e-136	aPT	0.190726	KLF6_KLF10_ELF3
SLC16A9	-2.16889	0	-1.97842	0	PT	0.190468	KLF6
SLC16A9	-2.16889	0	-1.97896	0	PT	0.189931	KLF6_KLF10_ELF3
SLC6A13	-1.34763	0	-1.15811	4.85408e-307	PT	0.189527	KLF6
SLC6A13	-1.34763	0	-1.15834	4.86497e-307	PT	0.189293	KLF6_KLF10_ELF3
COL4A1	1.49708	0	1.68587	0	aPT	0.188791	KLF6
COL4A1	1.49708	0	1.68587	0	aPT	0.188791	KLF6_KLF10_ELF3
MLXIPL	-0.819966	7.71761e-198	-1.00858	7.66129e-280	PT	0.188611	KLF6
ARHGEF28	-0.702134	2.05633e-80	-0.513527	2.68659e-46	PT	0.188607	KLF6
ARHGEF28	-0.702134	2.05633e-80	-0.513792	2.64369e-46	PT	0.188342	KLF6_KLF10_ELF3
MLXIPL	-0.819966	7.71761e-198	-1.00783	7.7234e-280	PT	0.187868	KLF6_KLF10_ELF3
KHDRBS3	1.39057	0	1.20277	1.41703e-261	aPT	0.187796	KLF6
KHDRBS3	1.39057	0	1.20277	1.41926e-261	aPT	0.187796	KLF6_KLF10_ELF3
PDGFC	-0.501281	3.2291e-27	-0.68872	3.74265e-52	PT	0.187439	KLF6_KLF10_ELF3
PDGFC	-0.501281	3.2291e-27	-0.688698	3.74199e-52	PT	0.187417	KLF6
CPM	-0.489964	1.12452e-36	-0.677197	1.33584e-66	PT	0.187232	KLF6
CPM	-0.489964	1.12452e-36	-0.677197	1.33628e-66	PT	0.187232	KLF6_KLF10_ELF3
PDSS2	-0.338279	8.14588e-23	-0.525403	1.86995e-51	PT	0.187124	KLF6
PDSS2	-0.338279	8.14588e-23	-0.525403	1.87047e-51	PT	0.187124	KLF6_KLF10_ELF3
NRP1	0.181998	3.57893e-11	-0.00492922	1	aPT	0.186927	KLF6
KCNJ16	-0.692567	3.62058e-75	-0.878881	6.06737e-116	PT	0.186314	KLF6_KLF10_ELF3
KCNJ16	-0.692567	3.62058e-75	-0.87872	6.17822e-116	PT	0.186153	KLF6
SLC22A2	0.602895	2.69677e-107	0.417212	1.69711e-57	aPT	0.185683	KLF6
SLC22A2	0.602895	2.69677e-107	0.417212	1.69762e-57	aPT	0.185683	KLF6_KLF10_ELF3
CACNA1E	-1.5535	1.96001e-290	-1.73877	0	PT	0.185267	KLF6_KLF10_ELF3
AASS	-0.869338	1.74071e-123	-0.685123	2.05286e-84	PT	0.184215	KLF6
AASS	-0.869338	1.74071e-123	-0.685123	2.05339e-84	PT	0.184215	KLF6_KLF10_ELF3
NRP1	0.181998	3.57893e-11	-0.00140519	0.928561	aPT	0.183403	KLF6_KLF10_ELF3
ABLIM1	-0.177198	6.15134e-07	-0.359926	5.22523e-26	PT	0.182728	KLF6_KLF10_ELF3
SASH1	-0.0632879	0.000515885	0.119252	0.00735326	PT	0.18254	KLF6
SASH1	-0.0632879	0.000515885	0.11921	0.00742968	PT	0.182498	KLF6_KLF10_ELF3
ABLIM1	-0.177198	6.15134e-07	-0.359633	5.40284e-26	PT	0.182435	KLF6
DPYS	-1.5826	0	-1.40017	1.45946e-282	PT	0.18243	KLF6
DPYS	-1.5826	0	-1.40017	1.462e-282	PT	0.18243	KLF6_KLF10_ELF3
DISP1	-0.642539	1.23173e-56	-0.82479	5.26983e-95	PT	0.182252	KLF6_KLF10_ELF3
FUT8	0.0643082	0.00204142	-0.1167	0.364683	aPT	0.181008	KLF6
FUT8	0.0643082	0.00204142	-0.1167	0.364707	aPT	0.181008	KLF6_KLF10_ELF3
RAPGEF5	3.34492	0	3.16395	0	aPT	0.180967	KLF6
RAPGEF5	3.34492	0	3.16395	0	aPT	0.180967	KLF6_KLF10_ELF3
CEP70	0.143239	2.54726e-08	-0.0372472	0.88669	aPT	0.180486	KLF6
CEP70	0.143239	2.54726e-08	-0.0372472	0.886745	aPT	0.180486	KLF6_KLF10_ELF3
LDLRAD4	0.062694	4.23602e-11	0.243131	7.03142e-35	aPT	0.180437	KLF6
LDLRAD4	0.062694	4.23602e-11	0.242918	1.12921e-34	aPT	0.180224	KLF6_KLF10_ELF3
ATP6V0A1	-0.116523	2.09879e-09	0.0632006	0.155817	PT	0.179723	KLF6
ATP6V0A1	-0.116523	2.09879e-09	0.0632006	0.155827	PT	0.179723	KLF6_KLF10_ELF3
PRLR	-1.85894	0	-1.67983	0	PT	0.179108	KLF6
XYLB	-1.23272	3.57403e-283	-1.41171	0	PT	0.178985	KLF6
XYLB	-1.23272	3.57403e-283	-1.41171	0	PT	0.178985	KLF6_KLF10_ELF3
NCOA7	-0.624896	1.18607e-80	-0.447385	5.40333e-41	PT	0.177511	KLF6
NCOA7	-0.624896	1.18607e-80	-0.447385	5.40468e-41	PT	0.177511	KLF6_KLF10_ELF3
THSD7A	-0.219467	1.5225e-10	-0.396906	1.4675e-28	PT	0.17744	KLF6
THSD7A	-0.219467	1.5225e-10	-0.396906	1.4677e-28	PT	0.17744	KLF6_KLF10_ELF3
CNKSR3	0.11008	0.000264113	-0.0667548	0.0531179	aPT	0.176835	KLF6
CNKSR3	0.11008	0.000264113	-0.0667506	0.0531543	aPT	0.176831	KLF6_KLF10_ELF3
DISP1	-0.642539	1.23173e-56	-0.81883	1.97945e-93	PT	0.176291	KLF6
UPB1	-2.01166	0	-1.83643	0	PT	0.175225	KLF6
UPB1	-2.01166	0	-1.83643	0	PT	0.175225	KLF6_KLF10_ELF3
PAH	-1.88699	0	-1.71452	0	PT	0.172469	ELF3
BHMT2	-1.42425	0	-1.59668	0	PT	0.172433	KLF6
LINC01788	-1.80311	0	-1.63075	0	PT	0.172352	KLF6
BHMT2	-1.42425	0	-1.59644	0	PT	0.172189	KLF6_KLF10_ELF3
UGT2A3	0.235189	9.67656e-06	0.0630102	0.626681	aPT	0.172179	KLF6
UGT2A3	0.235189	9.67656e-06	0.0630102	0.626721	aPT	0.172179	KLF6_KLF10_ELF3
ABCA1	-1.52929	0	-1.70094	0	PT	0.171656	KLF6
ABCA1	-1.52929	0	-1.70094	0	PT	0.171656	KLF6_KLF10_ELF3
RND3	3.22036	0	3.04898	0	aPT	0.171375	KLF6
RND3	3.22036	0	3.04898	0	aPT	0.171375	KLF6_KLF10_ELF3
LINC02315	-0.160758	0.000699053	-0.331908	0.0213195	PT	0.17115	KLF6
LINC02315	-0.160758	0.000699053	-0.331908	0.0213203	PT	0.17115	KLF6_KLF10_ELF3
SLC22A24	-0.321368	1.06774e-18	-0.491712	6.0073e-45	PT	0.170344	KLF6
SLC22A24	-0.321368	1.06774e-18	-0.491712	6.00835e-45	PT	0.170344	KLF6_KLF10_ELF3
SESTD1	0.194089	3.34533e-20	0.363957	2.58017e-45	aPT	0.169868	KLF6
SESTD1	0.194089	3.34533e-20	0.363957	2.58062e-45	aPT	0.169868	KLF6_KLF10_ELF3
GABRB3	-0.745114	1.71976e-131	-0.575326	3.8633e-68	PT	0.169789	KLF6
GABRB3	-0.745114	1.71976e-131	-0.575326	3.86416e-68	PT	0.169789	KLF6_KLF10_ELF3
RPS27	0.480204	5.84171e-193	0.649773	2.53658e-287	aPT	0.169568	KLF6
RPS27	0.480204	5.84171e-193	0.649773	2.54114e-287	aPT	0.169568	KLF6_KLF10_ELF3
FXYD2	0.442611	5.30972e-101	0.612164	7.47155e-182	aPT	0.169553	KLF6
FXYD2	0.442611	5.30972e-101	0.612156	5.41298e-181	aPT	0.169545	KLF6_KLF10_ELF3
L3MBTL4	-0.786728	2.31889e-111	-0.956225	1.34181e-150	PT	0.169498	KLF6
XPR1	-0.397885	7.2856e-19	-0.56728	3.12253e-39	PT	0.169394	KLF6
XPR1	-0.397885	7.2856e-19	-0.56728	3.12329e-39	PT	0.169394	KLF6_KLF10_ELF3
ELL2	-0.823145	2.03447e-63	-0.992354	1.24058e-93	PT	0.169209	KLF6
ELL2	-0.823145	2.03447e-63	-0.992354	1.24092e-93	PT	0.169209	KLF6_KLF10_ELF3
L3MBTL4	-0.786728	2.31889e-111	-0.95549	1.58833e-150	PT	0.168762	KLF6_KLF10_ELF3
PLS1	1.15325	3.98629e-287	0.986446	5.49164e-226	aPT	0.166803	KLF6
PLS1	1.15325	3.98629e-287	0.986446	5.49877e-226	aPT	0.166803	KLF6_KLF10_ELF3
IL6R	-1.19579	7.78204e-259	-1.36221	0	PT	0.16642	KLF6
IL6R	-1.19579	7.78204e-259	-1.36221	0	PT	0.16642	KLF6_KLF10_ELF3
CDH6	0.0517466	1.80732e-06	0.217228	3.83269e-24	aPT	0.165482	KLF6
CDH6	0.0517466	1.80732e-06	0.217228	3.83319e-24	aPT	0.165482	KLF6_KLF10_ELF3
FTO	0.152586	4.07777e-05	-0.0126938	0.818469	aPT	0.16528	KLF6
FTO	0.152586	4.07777e-05	-0.0126938	0.818521	aPT	0.16528	KLF6_KLF10_ELF3
DMGDH	-1.41927	4.40107e-256	-1.58436	3.04169e-298	PT	0.165089	KLF6
DMGDH	-1.41927	4.40107e-256	-1.58422	2.94128e-298	PT	0.164945	KLF6_KLF10_ELF3
LINC01322	0.339618	2.01136e-41	0.17486	7.14051e-16	aPT	0.164758	KLF6
LINC01322	0.339618	2.01136e-41	0.17486	7.14131e-16	aPT	0.164758	KLF6_KLF10_ELF3
SLC22A23	-1.85723	0	-2.02124	0	PT	0.164011	KLF6
SLC22A23	-1.85723	0	-2.02124	0	PT	0.164011	KLF6_KLF10_ELF3
ENOSF1	-0.673691	2.70074e-108	-0.836376	8.33668e-154	PT	0.162685	KLF6
ENOSF1	-0.673691	2.70074e-108	-0.835779	1.00563e-153	PT	0.162088	KLF6_KLF10_ELF3
ALDOB	-1.61747	0	-1.45574	0	PT	0.161726	KLF6
ALDOB	-1.61747	0	-1.45636	0	PT	0.161108	KLF6_KLF10_ELF3
PPP3CA	0.0414406	0.0104252	0.202449	2.09313e-13	aPT	0.161008	KLF6
PPP3CA	0.0414406	0.0104252	0.202449	2.09335e-13	aPT	0.161008	KLF6_KLF10_ELF3
FBXL17	-0.268166	9.76452e-14	-0.429056	1.28267e-30	PT	0.16089	KLF6
FBXL17	-0.268166	9.76452e-14	-0.429056	1.28285e-30	PT	0.16089	KLF6_KLF10_ELF3
STPG2	-0.92216	2.37608e-161	-1.08281	2.69372e-210	PT	0.160649	KLF6_KLF10_ELF3
BTD	-1.17824	4.84741e-180	-1.33854	1.12021e-230	PT	0.160295	KLF6
BTD	-1.17824	4.84741e-180	-1.33854	1.12134e-230	PT	0.160295	KLF6_KLF10_ELF3
MYO1B	2.33757	0	2.17739	0	aPT	0.160175	KLF6
MYO1B	2.33757	0	2.17739	0	aPT	0.160175	KLF6_KLF10_ELF3
MT1E	0.0998887	4.82401e-14	0.259621	2.06981e-38	aPT	0.159732	KLF6
MT1E	0.0998887	4.82401e-14	0.259621	2.07014e-38	aPT	0.159732	KLF6_KLF10_ELF3
TNS1	-0.770632	7.7418e-146	-0.611151	3.3719e-96	PT	0.159481	KLF6
TNS1	-0.770632	7.7418e-146	-0.611151	3.37286e-96	PT	0.159481	KLF6_KLF10_ELF3
B4GALT5	0.707084	3.00433e-129	0.547672	5.02594e-82	aPT	0.159412	KLF6
B4GALT5	0.707084	3.00433e-129	0.547672	5.02721e-82	aPT	0.159412	KLF6_KLF10_ELF3
SH3GL2	-0.638676	2.93498e-58	-0.479399	1.47237e-32	PT	0.159276	KLF6
TNFSF10	0.953876	7.95821e-272	0.794988	1.60003e-104	aPT	0.158888	KLF6
TNFSF10	0.953876	7.95821e-272	0.794988	1.60052e-104	aPT	0.158888	KLF6_KLF10_ELF3
SH3GL2	-0.638676	2.93498e-58	-0.479799	1.56768e-32	PT	0.158877	KLF6_KLF10_ELF3
PLOD2	1.63346	0	1.47524	0	aPT	0.158218	KLF6
PLOD2	1.63346	0	1.47524	0	aPT	0.158218	KLF6_KLF10_ELF3
DIPK1A	-1.03642	8.42928e-215	-1.19461	4.94461e-245	PT	0.158193	KLF6
DIPK1A	-1.03642	8.42928e-215	-1.19461	4.94999e-245	PT	0.158193	KLF6_KLF10_ELF3
WDR70	-0.267433	1.62147e-16	-0.4246	5.20131e-37	PT	0.157167	KLF6
WDR70	-0.267433	1.62147e-16	-0.4246	5.20172e-37	PT	0.157167	KLF6_KLF10_ELF3
CWC27	0.178367	7.40368e-09	0.33475	8.61549e-24	aPT	0.156383	KLF6
CWC27	0.178367	7.40368e-09	0.33475	8.61661e-24	aPT	0.156383	KLF6_KLF10_ELF3
NHEJ1	-0.566585	5.5721e-64	-0.411092	2.21028e-27	PT	0.155493	KLF6
NHEJ1	-0.566585	5.5721e-64	-0.411092	2.21059e-27	PT	0.155493	KLF6_KLF10_ELF3
UBE2H	0.136585	4.16077e-07	-0.0186694	0.938031	aPT	0.155255	KLF6
UBE2H	0.136585	4.16077e-07	-0.0186694	0.93806	aPT	0.155255	KLF6_KLF10_ELF3
STPG2	-0.92216	2.37608e-161	-1.07741	2.17225e-206	PT	0.155246	KLF6
SLC39A14	-0.0547177	3.87318e-05	-0.20996	1.77465e-28	PT	0.155242	KLF6_KLF10_ELF3
CTBP2	0.803048	1.59807e-159	0.64864	1.35771e-115	aPT	0.154408	KLF6
CTBP2	0.803048	1.59807e-159	0.64864	1.35816e-115	aPT	0.154408	KLF6_KLF10_ELF3
BBOX1	-1.63717	0	-1.48288	0	PT	0.154292	KLF6_KLF10_ELF3
BICDL1	-0.288352	9.89489e-22	-0.134349	1.87798e-07	PT	0.154003	KLF6_KLF10_ELF3
BICDL1	-0.288352	9.89489e-22	-0.134396	1.86619e-07	PT	0.153956	KLF6
UGT3A1	-1.07341	6.98251e-185	-0.919628	4.18622e-148	PT	0.153783	KLF6
UGT3A1	-1.07341	6.98251e-185	-0.919628	4.18882e-148	PT	0.153783	KLF6_KLF10_ELF3
ZEB1	0.714576	7.86381e-146	0.560918	2.35912e-99	aPT	0.153658	KLF6
ZEB1	0.714576	7.86381e-146	0.560918	2.35947e-99	aPT	0.153658	KLF6_KLF10_ELF3
SLC39A14	-0.0547177	3.87318e-05	-0.208246	1.65758e-28	PT	0.153528	KLF6
BBOX1	-1.63717	0	-1.48385	0	PT	0.153321	KLF6
PDE7A	-0.951973	7.1124e-127	-1.10526	5.31413e-164	PT	0.153286	KLF6
PDE7A	-0.951973	7.1124e-127	-1.10513	5.66111e-164	PT	0.15316	KLF6_KLF10_ELF3
MMP7	2.19879	0	2.04607	0	aPT	0.152719	KLF6
MMP7	2.19879	0	2.04607	0	aPT	0.152719	KLF6_KLF10_ELF3
RNF152	-1.85264	0	-1.70014	0	PT	0.152499	KLF6
RNF152	-1.85264	0	-1.70014	0	PT	0.152499	KLF6_KLF10_ELF3
PDZD8	-0.346889	3.18763e-13	-0.194628	0.00168623	PT	0.152261	KLF6
PDZD8	-0.346889	3.18763e-13	-0.194865	0.00168475	PT	0.152024	KLF6_KLF10_ELF3
SHISA6	0.694258	1.71024e-61	0.844968	3.50909e-93	aPT	0.150711	KLF6
SHISA6	0.694258	1.71024e-61	0.844968	3.51056e-93	aPT	0.150711	KLF6_KLF10_ELF3
RPS6KA3	0.333446	8.07327e-43	0.184648	2.4481e-21	aPT	0.148797	KLF6
RPS6KA3	0.333446	8.07327e-43	0.184648	2.4484e-21	aPT	0.148797	KLF6_KLF10_ELF3
ZNF638	-0.210181	3.27627e-13	-0.358031	5.6741e-32	PT	0.14785	KLF6
ZNF638	-0.210181	3.27627e-13	-0.358031	5.67493e-32	PT	0.14785	KLF6_KLF10_ELF3
GOLGA4	-0.740803	4.21464e-179	-0.888474	5.43242e-230	PT	0.14767	KLF6
NDRG1	-1.03555	7.41222e-229	-1.18303	1.10606e-293	PT	0.147478	KLF6
PAH	-1.88699	0	-1.73954	0	PT	0.14745	KLF6_KLF10_ELF3
GOLGA4	-0.740803	4.21464e-179	-0.888224	5.63159e-230	PT	0.14742	KLF6_KLF10_ELF3
ARSJ	-0.00199465	2.4778e-11	0.14536	8.19494e-34	PT	0.147355	KLF6
ARSJ	-0.00199465	2.4778e-11	0.14536	8.19618e-34	PT	0.147355	KLF6_KLF10_ELF3
EHHADH	-1.30412	0	-1.15708	4.10166e-298	PT	0.147037	KLF6
EHHADH	-1.30412	0	-1.15708	4.10948e-298	PT	0.147037	KLF6_KLF10_ELF3
PLCE1	1.52423	0	1.67038	0	aPT	0.146147	KLF6
PLCE1	1.52423	0	1.67038	0	aPT	0.146147	KLF6_KLF10_ELF3
CPEB4	-0.629518	7.74129e-68	-0.484262	2.73214e-46	PT	0.145257	KLF6
CPEB4	-0.629518	7.74129e-68	-0.484262	2.73262e-46	PT	0.145257	KLF6_KLF10_ELF3
IL1R1	1.10044	3.54432e-216	1.24486	3.48929e-266	aPT	0.144418	KLF6
IL1R1	1.10044	3.54432e-216	1.24486	3.49491e-266	aPT	0.144418	KLF6_KLF10_ELF3
LINC00871	-1.95606	0	-1.81176	0	PT	0.144298	KLF6
LINC00871	-1.95606	0	-1.81176	0	PT	0.144298	KLF6_KLF10_ELF3
BTRC	0.0254654	0.0345796	0.168978	4.0381e-09	aPT	0.143513	KLF6
BTRC	0.0254654	0.0345796	0.168978	4.03829e-09	aPT	0.143513	KLF6_KLF10_ELF3
CHL1	-1.04625	1.68579e-104	-1.18969	3.77455e-140	PT	0.143443	KLF6_KLF10_ELF3
CASR	0.77249	2.00272e-58	0.915869	2.75764e-91	aPT	0.143379	KLF6
CASR	0.77249	2.00272e-58	0.915869	2.75877e-91	aPT	0.143379	KLF6_KLF10_ELF3
NPC1	0.49733	3.94023e-107	0.640174	1.03923e-143	aPT	0.142844	KLF6
INVS	-0.77559	7.74681e-109	-0.918333	8.32771e-146	PT	0.142743	KLF6
NPC1	0.49733	3.94023e-107	0.640038	3.50806e-142	aPT	0.142708	KLF6_KLF10_ELF3
PLCL1	-0.0828448	7.12464e-05	-0.224899	3.72279e-12	PT	0.142055	KLF6
SPEF2	-0.578457	2.48744e-87	-0.720484	4.5018e-118	PT	0.142027	KLF6
SPEF2	-0.578457	2.48744e-87	-0.720484	4.50256e-118	PT	0.142027	KLF6_KLF10_ELF3
VAV3	-0.517121	2.97102e-42	-0.375579	1.67311e-19	PT	0.141542	KLF6
VAV3	-0.517121	2.97102e-42	-0.375579	1.67331e-19	PT	0.141542	KLF6_KLF10_ELF3
PLCL1	-0.0828448	7.12464e-05	-0.224318	5.04129e-12	PT	0.141474	KLF6_KLF10_ELF3
PCCA	-0.183783	1.49891e-07	-0.324998	7.36872e-21	PT	0.141214	KLF6_KLF10_ELF3
PCCA	-0.183783	1.49891e-07	-0.324974	7.37975e-21	PT	0.141191	KLF6
SLC66A2	-1.21121	1.1573e-266	-1.3523	0	PT	0.14109	KLF6
SLC66A2	-1.21121	1.1573e-266	-1.35203	0	PT	0.140814	KLF6_KLF10_ELF3
TNRC6B	-0.483746	5.79143e-52	-0.623808	6.00052e-81	PT	0.140062	KLF6
TNRC6B	-0.483746	5.79143e-52	-0.623808	6.00201e-81	PT	0.140062	KLF6_KLF10_ELF3
UNC5D	0.760666	7.93737e-83	0.900707	7.75462e-109	aPT	0.140041	KLF6
UNC5D	0.760666	7.93737e-83	0.900707	7.75462e-109	aPT	0.140041	KLF6_KLF10_ELF3
CHL1	-1.04625	1.68579e-104	-1.18624	3.41359e-139	PT	0.139989	KLF6
INVS	-0.77559	7.74681e-109	-0.915488	1.82542e-145	PT	0.139899	KLF6_KLF10_ELF3
SLC22A5	-0.873423	4.61641e-126	-1.01321	6.39679e-153	PT	0.139792	KLF6
SLC22A5	-0.873423	4.61641e-126	-1.01321	6.39953e-153	PT	0.139792	KLF6_KLF10_ELF3
HCG17	-0.203261	2.19072e-19	-0.342446	1.68645e-44	PT	0.139185	KLF6
HCG17	-0.203261	2.19072e-19	-0.342446	1.68674e-44	PT	0.139185	KLF6_KLF10_ELF3
DNAH6	-0.993394	4.75911e-195	-0.854211	2.50766e-156	PT	0.139183	KLF6_KLF10_ELF3
CNTLN	0.220248	3.96551e-08	0.0816231	0.0489813	aPT	0.138625	KLF6
CNTLN	0.220248	3.96551e-08	0.0816231	0.048983	aPT	0.138625	KLF6_KLF10_ELF3
FERMT2	-0.533019	1.55153e-48	-0.394508	1.5097e-22	PT	0.138511	KLF6
MGAT4A	-0.635872	7.27295e-62	-0.497906	5.90641e-39	PT	0.137966	KLF6
MGAT4A	-0.635872	7.27295e-62	-0.497906	5.90736e-39	PT	0.137966	KLF6_KLF10_ELF3
2023-03-02	-1.38639	3.76199e-307	-1.24868	1.41216e-261	PT	0.137701	KLF6_KLF10_ELF3
2023-03-02	-1.38639	3.76199e-307	-1.24883	1.41787e-261	PT	0.137558	KLF6
GLYATL1	-1.42769	2.34158e-305	-1.29153	1.17978e-223	PT	0.136158	KLF6
GLYATL1	-1.42769	2.34158e-305	-1.29153	1.18129e-223	PT	0.136158	KLF6_KLF10_ELF3
FERMT2	-0.533019	1.55153e-48	-0.397111	1.42167e-22	PT	0.135907	KLF6_KLF10_ELF3
DCC	4.55549	0	4.69129	0	aPT	0.135809	ELF3
SORCS1	-2.82548	0	-2.69059	0	PT	0.134887	ELF3
LINC00472	-0.475636	3.68696e-42	-0.610124	9.66627e-65	PT	0.134489	KLF6
LINC00472	-0.475636	3.68696e-42	-0.610123	9.67644e-65	PT	0.134487	KLF6_KLF10_ELF3
EEF1A1	0.805301	0	0.939515	0	aPT	0.134214	KLF6
EEF1A1	0.805301	0	0.939515	0	aPT	0.134214	KLF6_KLF10_ELF3
SLC4A4	-2.31373	0	-2.17956	0	PT	0.134172	KLF6_KLF10_ELF3
BCL2L1	0.140469	0.00078326	0.00647198	0.0758936	aPT	0.133997	KLF6
BCL2L1	0.140469	0.00078326	0.00647198	0.0758962	aPT	0.133997	KLF6_KLF10_ELF3
AGPAT3	-0.611207	2.65137e-106	-0.74474	2.62964e-147	PT	0.133534	KLF6
AGPAT3	-0.611207	2.65137e-106	-0.744167	2.54504e-147	PT	0.13296	KLF6_KLF10_ELF3
SLC4A4	-2.31373	0	-2.18079	0	PT	0.132943	KLF6
HNF4A	-1.60798	0	-1.74033	0	PT	0.132347	KLF6
EPAS1	0.674436	6.49859e-116	0.80649	1.98344e-158	aPT	0.132054	ELF3
EPAS1	0.674436	6.49859e-116	0.80649	1.98256e-158	aPT	0.132054	KLF6_KLF10_ELF3
MSRA	-1.57472	0	-1.70635	0	PT	0.131622	KLF6_KLF10_ELF3
RBM6	-0.335869	1.56291e-33	-0.467464	9.34702e-58	PT	0.131595	KLF6
RBM6	-0.335869	1.56291e-33	-0.467332	9.62484e-58	PT	0.131463	KLF6_KLF10_ELF3
GLYAT	-1.0671	4.32245e-168	-0.935904	1.16445e-132	PT	0.131194	KLF6_KLF10_ELF3
HNF4A	-1.60798	0	-1.73846	0	PT	0.130484	KLF6_KLF10_ELF3
UPP2	-0.298595	4.34696e-17	-0.168401	0.0232347	PT	0.130194	KLF6
UPP2	-0.298595	4.34696e-17	-0.168401	0.0232355	PT	0.130194	KLF6_KLF10_ELF3
AGXT2	-1.95508	0	-2.08525	0	PT	0.130168	KLF6
AGXT2	-1.95508	0	-2.08502	0	PT	0.129932	KLF6_KLF10_ELF3
CSGALNACT2	-0.187063	6.17851e-06	-0.0571351	0.306046	PT	0.129928	KLF6
CSGALNACT2	-0.187063	6.17851e-06	-0.0571351	0.306066	PT	0.129928	KLF6_KLF10_ELF3
TRRAP	-0.312109	4.31578e-44	-0.441874	1.01655e-67	PT	0.129765	KLF6
TRRAP	-0.312109	4.31578e-44	-0.441874	1.01677e-67	PT	0.129765	KLF6_KLF10_ELF3
GLYAT	-1.0671	4.32245e-168	-0.937456	4.60374e-133	PT	0.129642	KLF6
TXNRD1	0.859286	1.23991e-234	0.729999	1.13454e-163	aPT	0.129287	KLF6
DHTKD1	-0.92297	1.25442e-223	-1.05164	1.8604e-273	PT	0.128668	KLF6
DHTKD1	-0.92297	1.25442e-223	-1.05164	1.86428e-273	PT	0.128668	KLF6_KLF10_ELF3
TXNRD1	0.859286	1.23991e-234	0.731038	3.87191e-163	aPT	0.128248	KLF6_KLF10_ELF3
MGST1	-0.371671	2.47496e-14	-0.499661	2.69792e-30	PT	0.12799	KLF6
ATP11A	0.60336	1.43229e-104	0.731146	2.82772e-151	aPT	0.127786	KLF6
LINC01060	-2.5466	0	-2.41894	0	PT	0.127653	KLF6_KLF10_ELF3
LINC02606	-0.982355	0	-0.85471	4.87462e-234	PT	0.127646	KLF6
LINC02606	-0.982355	0	-0.85471	4.87794e-234	PT	0.127646	KLF6_KLF10_ELF3
MSRA	-1.57472	0	-1.70228	0	PT	0.127559	KLF6
ARHGAP10	-0.364956	7.86627e-24	-0.492465	1.63977e-42	PT	0.127509	KLF6
ADAMTS9	0.366019	1.28613e-50	0.238651	7.39691e-32	aPT	0.127368	KLF6
ADAMTS9	0.366019	1.28613e-50	0.238651	7.39799e-32	aPT	0.127368	KLF6_KLF10_ELF3
ARHGAP10	-0.364956	7.86627e-24	-0.492262	1.73347e-42	PT	0.127306	KLF6_KLF10_ELF3
DNAH6	-0.993394	4.75911e-195	-0.866207	5.07484e-156	PT	0.127187	KLF6
LINC01060	-2.5466	0	-2.41955	0	PT	0.127045	KLF6
PHYHIPL	-0.595323	1.96668e-61	-0.722048	5.82434e-84	PT	0.126725	KLF6
MGST1	-0.371671	2.47496e-14	-0.49839	2.06405e-30	PT	0.126719	KLF6_KLF10_ELF3
RNF213	0.388567	8.91372e-73	0.263063	5.96284e-35	aPT	0.125504	KLF6
RNF213	0.388567	8.91372e-73	0.263069	1.38341e-34	aPT	0.125498	KLF6_KLF10_ELF3
DGKB	-1.14659	8.83512e-219	-1.02115	3.88726e-171	PT	0.125437	KLF6_KLF10_ELF3
PHYHIPL	-0.595323	1.96668e-61	-0.7205	1.7441e-83	PT	0.125177	KLF6_KLF10_ELF3
TNRC6A	-0.493196	1.73161e-48	-0.618034	2.06815e-74	PT	0.124838	KLF6
TNRC6A	-0.493196	1.73161e-48	-0.618031	2.06807e-74	PT	0.124835	KLF6_KLF10_ELF3
DGKB	-1.14659	8.83512e-219	-1.02232	4.09982e-171	PT	0.124266	KLF6
SULT1C2	-0.508614	2.55627e-68	-0.632348	1.70085e-91	PT	0.123735	KLF6
SULT1C2	-0.508614	2.55627e-68	-0.632348	1.70155e-91	PT	0.123735	KLF6_KLF10_ELF3
NR3C2	-0.385614	1.56899e-28	-0.26211	2.01736e-11	PT	0.123503	KLF6
NR3C2	-0.385614	1.56899e-28	-0.26211	2.01746e-11	PT	0.123503	KLF6_KLF10_ELF3
GRIA4	0.737131	9.05986e-34	0.613778	9.03215e-57	aPT	0.123353	KLF6
GRIA4	0.737131	9.05986e-34	0.613778	9.03484e-57	aPT	0.123353	KLF6_KLF10_ELF3
TPM1	2.59299	0	2.4698	0	aPT	0.123193	ELF3
SEC31A	-0.25442	4.9278e-15	-0.131404	3.67067e-05	PT	0.123015	KLF6
SEC31A	-0.25442	4.9278e-15	-0.131404	3.67098e-05	PT	0.123015	KLF6_KLF10_ELF3
AGPS	0.971284	9.64089e-152	1.09417	7.85321e-186	aPT	0.122885	KLF6
AGPS	0.971284	9.64089e-152	1.09417	7.85729e-186	aPT	0.122885	KLF6_KLF10_ELF3
PFKP	3.21091	0	3.08823	0	aPT	0.122678	KLF6
PFKP	3.21091	0	3.08823	0	aPT	0.122678	KLF6_KLF10_ELF3
SLC23A3	-1.01867	1.17345e-211	-0.896478	6.03412e-135	PT	0.122194	KLF6
SLC23A3	-1.01867	1.17345e-211	-0.896478	6.03755e-135	PT	0.122194	KLF6_KLF10_ELF3
AHNAK	1.87788	0	1.75571	0	aPT	0.122168	KLF6
AHNAK	1.87788	0	1.75571	0	aPT	0.122168	KLF6_KLF10_ELF3
CA3	-0.387508	3.07078e-13	-0.265906	0.0122484	PT	0.121602	KLF6
CA3	-0.387508	3.07078e-13	-0.265906	0.0122494	PT	0.121602	KLF6_KLF10_ELF3
CCDC7	-0.0425543	1.0412e-05	0.0788788	0.697074	PT	0.121433	KLF6
CCDC7	-0.0425543	1.0412e-05	0.0788788	0.697118	PT	0.121433	KLF6_KLF10_ELF3
TBC1D19	-0.484879	4.9938e-55	-0.606176	1.01639e-79	PT	0.121297	KLF6
TBC1D19	-0.484879	4.9938e-55	-0.605836	1.19124e-79	PT	0.120958	KLF6_KLF10_ELF3
PBX1	-0.78757	1.62062e-84	-0.908173	2.82603e-106	PT	0.120603	KLF6
PBX1	-0.78757	1.62062e-84	-0.907978	2.90657e-106	PT	0.120408	KLF6_KLF10_ELF3
LARP1	-0.454395	7.45105e-66	-0.574436	4.80021e-93	PT	0.120041	KLF6
LARP1	-0.454395	7.45105e-66	-0.574436	4.80221e-93	PT	0.120041	KLF6_KLF10_ELF3
ASH1L	-0.340075	2.84271e-35	-0.460089	1.29402e-58	PT	0.120015	KLF6
ASH1L	-0.340075	2.84271e-35	-0.460089	1.29441e-58	PT	0.120015	KLF6_KLF10_ELF3
CFAP69	-0.392222	1.39549e-29	-0.272374	4.74835e-12	PT	0.119848	KLF6
CFAP69	-0.392222	1.39549e-29	-0.272374	4.74909e-12	PT	0.119848	KLF6_KLF10_ELF3
FRMD4B	-1.07673	1.72121e-225	-0.956964	3.11263e-181	PT	0.119762	KLF6_KLF10_ELF3
LINC01320	0.442928	2.62101e-29	0.323222	3.80379e-17	aPT	0.119706	KLF6_KLF10_ELF3
FRMD4B	-1.07673	1.72121e-225	-0.957081	3.13708e-181	PT	0.119645	KLF6
RPL34	0.524877	3.73731e-160	0.643722	8.14254e-222	aPT	0.118845	KLF6
RPL34	0.524877	3.73731e-160	0.643722	8.15287e-222	aPT	0.118845	KLF6_KLF10_ELF3
C1orf21	-1.54338	1.90555e-98	-1.66207	4.00261e-111	PT	0.118693	KLF6
C1orf21	-1.54338	1.90555e-98	-1.66207	4.00325e-111	PT	0.118693	KLF6_KLF10_ELF3
LUC7L3	0.134408	0.001884	0.0158338	0.267908	aPT	0.118574	KLF6
LUC7L3	0.134408	0.001884	0.0158338	0.267926	aPT	0.118574	KLF6_KLF10_ELF3
FABP1	-1.76989	0	-1.65138	0	PT	0.118512	KLF6
FABP1	-1.76989	0	-1.65138	0	PT	0.118512	KLF6_KLF10_ELF3
LINC01619	-0.534708	3.85028e-05	-0.652982	1.31054e-18	PT	0.118274	KLF6
VPS41	0.439148	8.43582e-33	0.320876	1.95268e-17	aPT	0.118273	KLF6
VPS41	0.439148	8.43582e-33	0.320876	1.9529e-17	aPT	0.118273	KLF6_KLF10_ELF3
WWTR1	-0.42885	9.29724e-27	-0.310867	1.46813e-13	PT	0.117983	KLF6
WWTR1	-0.42885	9.29724e-27	-0.310867	1.46829e-13	PT	0.117983	KLF6_KLF10_ELF3
CC2D2A	-0.228493	1.43731e-13	-0.110641	5.56868e-05	PT	0.117852	KLF6
CC2D2A	-0.228493	1.43731e-13	-0.110641	5.56915e-05	PT	0.117852	KLF6_KLF10_ELF3
CMIP	-0.261821	7.88622e-23	-0.379031	2.81229e-43	PT	0.117211	KLF6_KLF10_ELF3
SLC16A12	-1.08477	4.85692e-153	-0.96768	6.56866e-121	PT	0.117093	KLF6_KLF10_ELF3
CTTNBP2	-0.773404	6.45076e-101	-0.890447	6.55745e-132	PT	0.117043	KLF6
CTTNBP2	-0.773404	6.45076e-101	-0.890447	6.56111e-132	PT	0.117043	KLF6_KLF10_ELF3
SLC16A12	-1.08477	4.85692e-153	-0.967917	6.20578e-121	PT	0.116857	KLF6
CMIP	-0.261821	7.88622e-23	-0.378576	2.59239e-43	PT	0.116755	KLF6
MIA2	-0.667175	1.29447e-98	-0.783442	9.22206e-133	PT	0.116266	KLF6
MIA2	-0.667175	1.29447e-98	-0.783322	9.9333e-133	PT	0.116147	KLF6_KLF10_ELF3
LINC01320	0.442928	2.62101e-29	0.328045	1.27479e-17	aPT	0.114882	KLF6
CHD9	-0.515368	2.64399e-61	-0.630051	6.68441e-83	PT	0.114683	KLF6
CHD9	-0.515368	2.64399e-61	-0.629916	7.36254e-83	PT	0.114549	KLF6_KLF10_ELF3
DGLUCY	-0.631039	7.09619e-113	-0.745404	1.42603e-146	PT	0.114365	KLF6
DGLUCY	-0.631039	7.09619e-113	-0.745404	1.4272e-146	PT	0.114365	KLF6_KLF10_ELF3
RPL17	0.751571	0	0.865363	0	aPT	0.113792	KLF6
RPL17	0.751571	0	0.865363	0	aPT	0.113792	KLF6_KLF10_ELF3
SLC28A1	-0.825403	1.69676e-176	-0.939153	5.02262e-218	PT	0.113751	KLF6
SLC28A1	-0.825403	1.69676e-176	-0.939153	5.02884e-218	PT	0.113751	KLF6_KLF10_ELF3
F11-AS1	-1.90038	0	-2.01402	0	PT	0.113638	KLF6
F11-AS1	-1.90038	0	-2.01402	0	PT	0.113638	KLF6_KLF10_ELF3
LINC01619	-0.534708	3.85028e-05	-0.64826	6.17798e-19	PT	0.113552	KLF6_KLF10_ELF3
ANKRD26	-0.56706	7.12402e-129	-0.680523	1.52831e-174	PT	0.113464	KLF6
CFI	-0.0915235	1.49358e-12	0.0217323	0.00884737	PT	0.113256	KLF6
ANKRD26	-0.56706	7.12402e-129	-0.68029	1.57605e-174	PT	0.113231	KLF6_KLF10_ELF3
TPD52	-1.63329	0	-1.7464	0	PT	0.11311	KLF6
CFI	-0.0915235	1.49358e-12	0.0214525	0.00785726	PT	0.112976	KLF6_KLF10_ELF3
ARL15	-0.331064	2.86707e-17	-0.443879	7.27746e-28	PT	0.112815	KLF6
SETX	0.1243	0.0186289	0.0115751	0.47332	aPT	0.112725	KLF6
SETX	0.1243	0.0186289	0.0115751	0.473366	aPT	0.112725	KLF6_KLF10_ELF3
FMO4	-1.19068	2.14861e-198	-1.07864	1.11455e-155	PT	0.112042	KLF6
FMO4	-1.19068	2.14861e-198	-1.07864	1.11504e-155	PT	0.112042	KLF6_KLF10_ELF3
EPHA7	0.20246	0.000226115	0.314456	4.85477e-13	aPT	0.111995	KLF6
EPHA7	0.20246	0.000226115	0.314456	4.85528e-13	aPT	0.111995	KLF6_KLF10_ELF3
SLC17A1	-1.26298	3.8927e-275	-1.15121	6.55349e-246	PT	0.11177	KLF6_KLF10_ELF3
SLC17A1	-1.26298	3.8927e-275	-1.15137	6.24256e-246	PT	0.111615	KLF6
DIRC3	-1.35396	1.04496e-299	-1.46522	0	PT	0.111264	KLF6
DIRC3	-1.35396	1.04496e-299	-1.46522	0	PT	0.111264	KLF6_KLF10_ELF3
ZFAND5	-1.17993	2.96915e-205	-1.29098	2.00705e-254	PT	0.111053	KLF6_KLF10_ELF3
LINC01829	-0.359873	1.37632e-28	-0.248908	8.70699e-15	PT	0.110965	KLF6
LINC01829	-0.359873	1.37632e-28	-0.248908	8.70843e-15	PT	0.110965	KLF6_KLF10_ELF3
TAPT1-AS1	-0.757089	1.44266e-117	-0.867969	4.37231e-144	PT	0.11088	KLF6
TAPT1-AS1	-0.757089	1.44266e-117	-0.867938	4.31485e-144	PT	0.110849	KLF6_KLF10_ELF3
GSE1	-0.776369	1.11866e-171	-0.887216	1.2229e-211	PT	0.110847	KLF6
BAIAP2	-1.53382	0	-1.64455	0	PT	0.110721	KLF6
BAIAP2	-1.53382	0	-1.64455	0	PT	0.110721	KLF6_KLF10_ELF3
ARL15	-0.331064	2.86707e-17	-0.44164	1.19786e-27	PT	0.110576	KLF6_KLF10_ELF3
ULK4	-1.32589	1.6151e-264	-1.4364	1.38003e-291	PT	0.110511	KLF6_KLF10_ELF3
GSE1	-0.776369	1.11866e-171	-0.88659	1.07624e-211	PT	0.11022	KLF6_KLF10_ELF3
LARP1B	0.181911	0.000315106	0.291704	8.90662e-12	aPT	0.109793	KLF6
LARP1B	0.181911	0.000315106	0.291704	8.90753e-12	aPT	0.109793	KLF6_KLF10_ELF3
TRABD2B	-0.311723	1.93283e-23	-0.421164	2.81446e-44	PT	0.10944	KLF6_KLF10_ELF3
TPD52	-1.63329	0	-1.74273	0	PT	0.109438	KLF6_KLF10_ELF3
GRB10	-0.827741	8.19798e-86	-0.936921	1.14186e-106	PT	0.109181	KLF6
GRB10	-0.827741	8.19798e-86	-0.936921	1.14222e-106	PT	0.109181	KLF6_KLF10_ELF3
PLD1	-0.563121	4.02106e-54	-0.454003	3.00509e-34	PT	0.109118	KLF6
PLD1	-0.563121	4.02106e-54	-0.454003	3.00555e-34	PT	0.109118	KLF6_KLF10_ELF3
TRABD2B	-0.311723	1.93283e-23	-0.420781	2.81088e-44	PT	0.109058	KLF6
TRIM38	0.395984	6.67918e-50	0.504791	2.37251e-59	aPT	0.108808	KLF6
TRIM38	0.395984	6.67918e-50	0.504791	2.373e-59	aPT	0.108808	KLF6_KLF10_ELF3
UGCG	1.47141	0	1.36304	0	aPT	0.108373	KLF6
UGCG	1.47141	0	1.36304	0	aPT	0.108373	KLF6_KLF10_ELF3
DANT2	-0.132505	1.4549e-08	-0.240335	3.04842e-21	PT	0.10783	KLF6
DANT2	-0.132505	1.4549e-08	-0.240332	3.05068e-21	PT	0.107827	KLF6_KLF10_ELF3
SLC35F5	0.619577	3.7241e-75	0.727391	1.2089e-86	aPT	0.107814	KLF6
SLC35F5	0.619577	3.7241e-75	0.727391	1.20922e-86	aPT	0.107814	KLF6_KLF10_ELF3
ULK4	-1.32589	1.6151e-264	-1.43369	3.36716e-290	PT	0.107801	KLF6
DGKG	-0.599049	1.07834e-61	-0.706528	2.12743e-87	PT	0.107479	KLF6
DGKG	-0.599049	1.07834e-61	-0.706528	2.12827e-87	PT	0.107479	KLF6_KLF10_ELF3
TPCN1	-1.66359	0	-1.77092	0	PT	0.107329	KLF6
TPCN1	-1.66359	0	-1.7704	0	PT	0.106805	KLF6_KLF10_ELF3
NEO1	-0.557928	1.18678e-46	-0.66405	7.65606e-64	PT	0.106121	KLF6
NEO1	-0.557928	1.18678e-46	-0.66405	7.65852e-64	PT	0.106121	KLF6_KLF10_ELF3
ZFAND5	-1.17993	2.96915e-205	-1.28601	2.33903e-248	PT	0.106086	KLF6
ASTN2	-0.747276	8.44237e-89	-0.853174	7.22408e-112	PT	0.105898	KLF6
ASTN2	-0.747276	8.44237e-89	-0.853068	7.26471e-112	PT	0.105791	KLF6_KLF10_ELF3
NDRG1	-1.03555	7.41222e-229	-0.929811	1.00028e-183	PT	0.105739	ELF3
AKR1C1	1.84691	0	1.74121	2.35823e-307	aPT	0.105694	KLF6
CCDC30	-0.384361	1.33398e-44	-0.489984	1.01818e-60	PT	0.105622	KLF6
NRIP1	-0.422649	1.11623e-19	-0.528249	3.7256e-32	PT	0.1056	KLF6
NRIP1	-0.422649	1.11623e-19	-0.528237	3.74322e-32	PT	0.105588	KLF6_KLF10_ELF3
HSDL2	-0.439233	2.91342e-56	-0.33404	2.55443e-39	PT	0.105193	KLF6
HSDL2	-0.439233	2.91342e-56	-0.33404	2.55485e-39	PT	0.105193	KLF6_KLF10_ELF3
PRKCE	-0.243207	4.23376e-18	-0.138283	6.99517e-06	PT	0.104924	KLF6_KLF10_ELF3
PRKCE	-0.243207	4.23376e-18	-0.13911	3.55376e-06	PT	0.104097	KLF6
CCDC30	-0.384361	1.33398e-44	-0.488325	1.57778e-60	PT	0.103963	KLF6_KLF10_ELF3
SLC15A2	-1.51106	0	-1.4083	1.70492e-292	PT	0.10276	KLF6_KLF10_ELF3
TRMT11	-0.487176	7.69185e-42	-0.588738	1.49618e-59	PT	0.101561	KLF6_KLF10_ELF3
RMST	-1.07079	4.61028e-165	-0.969552	6.71016e-138	PT	0.101241	KLF6_KLF10_ELF3
ALCAM	-0.634183	1.12255e-78	-0.734688	5.44242e-103	PT	0.100506	KLF6
ALCAM	-0.634183	1.12255e-78	-0.734688	5.44488e-103	PT	0.100506	KLF6_KLF10_ELF3
PPARA	-1.42613	0	-1.52657	0	PT	0.100443	KLF6
TINAG	-1.7355	0	-1.63552	0	PT	0.0999855	KLF6_KLF10_ELF3
TRMT11	-0.487176	7.69185e-42	-0.387445	6.3791e-28	PT	0.0997317	ELF3
PPARA	-1.42613	0	-1.52566	0	PT	0.0995283	KLF6_KLF10_ELF3
SUMF1	-0.165346	3.85213e-10	-0.26485	1.87417e-20	PT	0.099504	KLF6
SUMF1	-0.165346	3.85213e-10	-0.26485	1.8744e-20	PT	0.099504	KLF6_KLF10_ELF3
TINAG	-1.7355	0	-1.63617	0	PT	0.099329	KLF6
CDKL1	-1.09477	1.44931e-229	-1.19404	1.90732e-272	PT	0.0992696	KLF6
PNPLA3	-1.75235	0	-1.85142	0	PT	0.0990664	KLF6
PNPLA3	-1.75235	0	-1.85142	0	PT	0.0990664	KLF6_KLF10_ELF3
SLC15A2	-1.51106	0	-1.41206	2.07186e-292	PT	0.0990049	KLF6
CYP4A11	-1.82934	0	-1.73043	0	PT	0.0989095	KLF6_KLF10_ELF3
KCNJ15	-1.40591	0	-1.50472	0	PT	0.0988028	KLF6_KLF10_ELF3
CDKL1	-1.09477	1.44931e-229	-1.19333	1.83719e-272	PT	0.0985544	KLF6_KLF10_ELF3
MAP7	-0.218043	5.71349e-06	-0.316181	1.41096e-12	PT	0.0981385	KLF6
MAP7	-0.218043	5.71349e-06	-0.316181	1.4111e-12	PT	0.0981385	KLF6_KLF10_ELF3
ZKSCAN1	-0.864273	2.21421e-175	-0.962376	3.34113e-210	PT	0.098103	KLF6
KCNJ15	-1.40591	0	-1.50401	0	PT	0.0981002	KLF6
HNMT	-1.57298	0	-1.67102	0	PT	0.0980346	KLF6
PRPF4B	-0.304355	2.00866e-61	-0.40216	1.75373e-86	PT	0.097805	KLF6
PRPF4B	-0.304355	2.00866e-61	-0.402097	1.72994e-86	PT	0.097742	KLF6_KLF10_ELF3
SHMT1	-1.04023	5.25576e-250	-1.13768	1.37733e-290	PT	0.0974561	KLF6
SHMT1	-1.04023	5.25576e-250	-1.13768	1.37921e-290	PT	0.0974561	KLF6_KLF10_ELF3
MYCBP2	-0.241865	1.0669e-16	-0.144413	8.12557e-09	PT	0.0974518	KLF6
MYCBP2	-0.241865	1.0669e-16	-0.144413	8.12634e-09	PT	0.0974518	KLF6_KLF10_ELF3
ZKSCAN1	-0.864273	2.21421e-175	-0.961472	3.09087e-210	PT	0.0971986	KLF6_KLF10_ELF3
SFXN2	-1.90563	0	-2.00269	0	PT	0.0970603	KLF6
SFXN2	-1.90563	0	-2.00269	0	PT	0.0970603	KLF6_KLF10_ELF3
CYP4A11	-1.82934	0	-1.73313	0	PT	0.0962054	KLF6
AKR1C1	1.84691	0	1.75114	1.78079e-305	aPT	0.0957674	KLF6_KLF10_ELF3
SLC6A12	-1.44151	0	-1.53719	0	PT	0.0956813	KLF6
RMST	-1.07079	4.61028e-165	-0.975406	6.59394e-139	PT	0.0953871	KLF6
CYP24A1	-0.67313	1.66965e-166	-0.768468	1.15596e-196	PT	0.095339	KLF6
CYP24A1	-0.67313	1.66965e-166	-0.768468	1.1566e-196	PT	0.095339	KLF6_KLF10_ELF3
SLC7A9	-1.12731	3.53321e-289	-1.22199	0	PT	0.0946842	KLF6
SLC7A9	-1.12731	3.53321e-289	-1.22199	0	PT	0.0946842	KLF6_KLF10_ELF3
HNMT	-1.57298	0	-1.66725	0	PT	0.0942713	KLF6_KLF10_ELF3
SLC6A12	-1.44151	0	-1.53514	0	PT	0.0936303	KLF6_KLF10_ELF3
SLC22A8	-1.93748	0	-1.84444	0	PT	0.093039	KLF6
SLC22A8	-1.93748	0	-1.84444	0	PT	0.093039	KLF6_KLF10_ELF3
GLCCI1	-0.679477	1.38137e-108	-0.772433	4.2501e-149	PT	0.092957	KLF6
GLCCI1	-0.679477	1.38137e-108	-0.772433	4.25276e-149	PT	0.092957	KLF6_KLF10_ELF3
VSTM4	-1.58737	0	-1.68013	0	PT	0.0927614	KLF6
VSTM4	-1.58737	0	-1.68013	0	PT	0.0927614	KLF6_KLF10_ELF3
CCDC148	0.221423	0.00057519	0.314037	1.97893e-08	aPT	0.0926134	KLF6
CCDC148	0.221423	0.00057519	0.314037	1.97911e-08	aPT	0.0926134	KLF6_KLF10_ELF3
AIG1	-0.822354	1.0803e-107	-0.914283	9.69562e-128	PT	0.0919296	KLF6
HNF4A-AS1	-2.49128	0	-2.58315	0	PT	0.0918751	KLF6
RBMS3	2.80395	0	2.89575	0	aPT	0.0918043	KLF6
RBMS3	2.80395	0	2.89575	0	aPT	0.0918043	KLF6_KLF10_ELF3
AIG1	-0.822354	1.0803e-107	-0.914115	9.81091e-128	PT	0.0917612	KLF6_KLF10_ELF3
SLC25A33	-1.03699	9.35393e-186	-1.12843	9.5545e-206	PT	0.0914469	KLF6
SLC25A33	-1.03699	9.35393e-186	-1.12843	9.56003e-206	PT	0.0914469	KLF6_KLF10_ELF3
RPS24	0.538256	1.03151e-149	0.629276	3.5672e-200	aPT	0.0910199	KLF6
RPS24	0.538256	1.03151e-149	0.629276	3.56922e-200	aPT	0.0910199	KLF6_KLF10_ELF3
AFF1	-0.741147	4.6611e-107	-0.650534	2.45415e-88	PT	0.0906125	KLF6
CLMN	-0.484924	3.47073e-50	-0.575472	2.40677e-68	PT	0.0905484	KLF6
CLMN	-0.484924	3.47073e-50	-0.575472	2.40731e-68	PT	0.0905484	KLF6_KLF10_ELF3
AFF1	-0.741147	4.6611e-107	-0.650761	2.35629e-88	PT	0.0903851	KLF6_KLF10_ELF3
CRPPA	-0.595791	1.68561e-61	-0.505606	2.41304e-37	PT	0.0901845	KLF6
CRPPA	-0.595791	1.68561e-61	-0.505606	2.41323e-37	PT	0.0901845	KLF6_KLF10_ELF3
KIF13B	-0.915415	5.08868e-144	-0.825588	1.85106e-122	PT	0.0898274	KLF6
KIF13B	-0.915415	5.08868e-144	-0.825588	1.8517e-122	PT	0.0898274	KLF6_KLF10_ELF3
DTWD2	-0.881547	4.06532e-96	-0.970557	1.26686e-110	PT	0.0890105	KLF6
DTWD2	-0.881547	4.06532e-96	-0.970557	1.26707e-110	PT	0.0890105	KLF6_KLF10_ELF3
CYP27B1	-0.673483	1.31121e-194	-0.585272	5.04195e-167	PT	0.0882108	KLF6
CYP27B1	-0.673483	1.31121e-194	-0.585272	5.04548e-167	PT	0.0882108	KLF6_KLF10_ELF3
SESN3	0.248674	1.61037e-16	0.336466	1.77236e-24	aPT	0.0877916	KLF6
SESN3	0.248674	1.61037e-16	0.336466	1.77259e-24	aPT	0.0877916	KLF6_KLF10_ELF3
HNF4A-AS1	-2.49128	0	-2.57864	0	PT	0.0873613	KLF6_KLF10_ELF3
ITGA3	3.65206	0	3.56515	0	aPT	0.0869193	KLF6
ITGA3	3.65206	0	3.56515	0	aPT	0.0869193	KLF6_KLF10_ELF3
POLD3	-1.97755	0	-2.06375	0	PT	0.0862029	KLF6
ST3GAL1	-0.585754	3.39242e-105	-0.671789	8.74961e-126	PT	0.0860343	KLF6
ST3GAL1	-0.585754	3.39242e-105	-0.671789	8.75116e-126	PT	0.0860343	KLF6_KLF10_ELF3
GPR135	-1.10678	3.04064e-150	-1.19273	7.26468e-172	PT	0.0859484	KLF6
GPR135	-1.10678	3.04064e-150	-1.19273	7.2699e-172	PT	0.0859484	KLF6_KLF10_ELF3
LRRC7	-0.702757	2.0885e-124	-0.616933	1.17442e-96	PT	0.085824	KLF6
LRRC7	-0.702757	2.0885e-124	-0.616933	1.17476e-96	PT	0.085824	KLF6_KLF10_ELF3
STK38L	-0.362486	1.25663e-12	-0.276774	2.95683e-07	PT	0.0857118	KLF6
STK38L	-0.362486	1.25663e-12	-0.276774	2.95723e-07	PT	0.0857118	KLF6_KLF10_ELF3
AFM	-2.31895	0	-2.23332	0	PT	0.0856273	KLF6_KLF10_ELF3
PDE10A	-0.883174	3.51831e-90	-0.797694	1.51909e-70	PT	0.0854799	KLF6
PDE10A	-0.883174	3.51831e-90	-0.797694	1.51944e-70	PT	0.0854799	KLF6_KLF10_ELF3
POLD3	-1.97755	0	-2.06291	0	PT	0.0853663	KLF6_KLF10_ELF3
DENND1A	-0.748842	2.19748e-82	-0.833693	3.99555e-100	PT	0.084851	KLF6
PLPPR1	-2.54983	0	-2.6346	0	PT	0.0847785	KLF6
DENND1A	-0.748842	2.19748e-82	-0.833575	3.90575e-100	PT	0.0847326	KLF6_KLF10_ELF3
NINL	-0.785304	3.25947e-134	-0.869996	5.93463e-158	PT	0.0846921	KLF6_KLF10_ELF3
MIR99AHG	-0.572294	2.98602e-47	-0.656107	1.46879e-63	PT	0.0838125	KLF6_KLF10_ELF3
MIR99AHG	-0.572294	2.98602e-47	-0.656089	1.46815e-63	PT	0.0837954	KLF6
ZNF704	-0.398819	1.73581e-28	-0.315119	4.12435e-17	PT	0.0837	KLF6
ZNF704	-0.398819	1.73581e-28	-0.315119	4.12459e-17	PT	0.0837	KLF6_KLF10_ELF3
CRADD	-0.769994	1.2431e-75	-0.853568	7.85116e-91	PT	0.0835748	KLF6
CRADD	-0.769994	1.2431e-75	-0.853472	7.80475e-91	PT	0.0834787	KLF6_KLF10_ELF3
AFM	-2.31895	0	-2.23591	0	PT	0.0830438	KLF6
LGR4	-0.46755	6.0082e-36	-0.550576	2.06733e-48	PT	0.0830261	KLF6
LGR4	-0.46755	6.0082e-36	-0.550576	2.06771e-48	PT	0.0830261	KLF6_KLF10_ELF3
KMO	-1.79265	0	-1.70965	0	PT	0.082993	KLF6
KMO	-1.79265	0	-1.70965	0	PT	0.082993	KLF6_KLF10_ELF3
NINL	-0.785304	3.25947e-134	-0.867879	1.9662e-157	PT	0.0825754	KLF6
KIAA1958	-0.712842	2.551e-66	-0.795331	7.65094e-80	PT	0.0824898	KLF6
KIAA1958	-0.712842	2.551e-66	-0.795331	7.65377e-80	PT	0.0824898	KLF6_KLF10_ELF3
DIXDC1	-0.438884	1.07332e-55	-0.520673	1.55261e-75	PT	0.0817899	KLF6
DIXDC1	-0.438884	1.07332e-55	-0.520673	1.55316e-75	PT	0.0817899	KLF6_KLF10_ELF3
ATP11A	0.60336	1.43229e-104	0.521573	1.86365e-81	aPT	0.0817877	ELF3
ACADM	-0.771961	3.93425e-140	-0.853539	2.99074e-153	PT	0.0815775	KLF6
ACADM	-0.771961	3.93425e-140	-0.853539	2.99202e-153	PT	0.0815775	KLF6_KLF10_ELF3
NEDD4L	-0.507985	1.04398e-48	-0.589551	7.04842e-66	PT	0.0815656	KLF6_KLF10_ELF3
NEDD4L	-0.507985	1.04398e-48	-0.589315	6.97569e-66	PT	0.0813295	KLF6
PPP2R3A	-0.2204	1.0053e-15	-0.301412	6.15124e-29	PT	0.0810118	KLF6_KLF10_ELF3
PPP2R3A	-0.2204	1.0053e-15	-0.301187	6.39729e-29	PT	0.0807872	KLF6
ITM2B	0.157578	4.73334e-16	0.0769678	0.00269619	aPT	0.0806101	KLF6
ITM2B	0.157578	4.73334e-16	0.0769678	0.00269651	aPT	0.0806101	KLF6_KLF10_ELF3
PLPPR1	-2.54983	0	-2.63033	0	PT	0.0805037	KLF6_KLF10_ELF3
RALYL	-2.24535	0	-2.16497	0	PT	0.0803783	ELF3
TMEM246-AS1	-1.45296	0	-1.53331	0	PT	0.0803518	KLF6
TMEM246-AS1	-1.45296	0	-1.53331	0	PT	0.0803518	KLF6_KLF10_ELF3
THOC2	-0.310563	1.34487e-36	-0.390801	2.35729e-52	PT	0.0802387	KLF6
THOC2	-0.310563	1.34487e-36	-0.390801	2.35797e-52	PT	0.0802387	KLF6_KLF10_ELF3
PAFAH1B1	0.178816	5.84249e-07	0.25822	2.83938e-14	aPT	0.0794034	KLF6_KLF10_ELF3
ITFG1	-0.234509	8.32496e-15	-0.31386	1.73137e-23	PT	0.0793517	KLF6
ITFG1	-0.234509	8.32496e-15	-0.313774	1.73259e-23	PT	0.079265	KLF6_KLF10_ELF3
MT1X	-0.409134	0.00190765	-0.330482	0.584855	PT	0.0786523	KLF6
MT1X	-0.409134	0.00190765	-0.330482	0.584892	PT	0.0786523	KLF6_KLF10_ELF3
SNTG1	-1.4067	1.6169e-143	-1.48513	6.81686e-156	PT	0.0784286	KLF6
SNTG1	-1.4067	1.6169e-143	-1.48513	6.81984e-156	PT	0.0784286	KLF6_KLF10_ELF3
PAFAH1B1	0.178816	5.84249e-07	0.256995	3.71295e-14	aPT	0.078179	KLF6
ARHGAP6	0.287358	3.28988e-18	0.209313	1.91154e-11	aPT	0.0780446	KLF6_KLF10_ELF3
ARHGAP6	0.287358	3.28988e-18	0.209357	1.87271e-11	aPT	0.0780012	KLF6
CYP3A5	-0.482555	1.94625e-38	-0.560461	1.49214e-47	PT	0.0779054	KLF6
CYP3A5	-0.482555	1.94625e-38	-0.560461	1.49241e-47	PT	0.0779054	KLF6_KLF10_ELF3
HKDC1	2.08682	0	2.16471	0	aPT	0.0778949	KLF10
SPAG16	-0.085461	0.000894023	-0.00795081	0.816303	PT	0.0775102	KLF6
SPAG16	-0.085461	0.000894023	-0.00795081	0.816354	PT	0.0775102	KLF6_KLF10_ELF3
GANC	-1.25498	0	-1.33218	0	PT	0.0772011	KLF6
HIBADH	-0.0683717	0.0193572	-0.145221	5.07643e-06	PT	0.0768497	KLF6
HIBADH	-0.0683717	0.0193572	-0.145221	5.07687e-06	PT	0.0768497	KLF6_KLF10_ELF3
KLHDC1	-0.607951	1.84722e-67	-0.684732	5.78433e-79	PT	0.0767814	KLF6
KLHDC1	-0.607951	1.84722e-67	-0.684732	5.78646e-79	PT	0.0767814	KLF6_KLF10_ELF3
PCSK5	-1.42264	7.50443e-277	-1.49872	4.57968e-302	PT	0.0760798	KLF6
PCSK5	-1.42264	7.50443e-277	-1.49872	4.58635e-302	PT	0.0760798	KLF6_KLF10_ELF3
GANC	-1.25498	0	-1.3302	0	PT	0.0752143	KLF6_KLF10_ELF3
TBCK	-0.339399	1.65746e-28	-0.414147	3.66579e-39	PT	0.0747476	KLF6
TBCK	-0.339399	1.65746e-28	-0.413984	3.78536e-39	PT	0.074585	KLF6_KLF10_ELF3
COL19A1	-1.14051	1.07801e-175	-1.0672	1.67554e-143	PT	0.0733111	KLF6
COL19A1	-1.14051	1.07801e-175	-1.0672	1.67689e-143	PT	0.0733111	KLF6_KLF10_ELF3
BOD1L1	-0.313706	2.63874e-70	-0.386696	1.73933e-99	PT	0.0729896	KLF6
BOD1L1	-0.313706	2.63874e-70	-0.386696	1.73959e-99	PT	0.0729896	KLF6_KLF10_ELF3
C3orf85	-2.04346	0	-2.11642	0	PT	0.072963	KLF6
C3orf85	-2.04346	0	-2.11642	0	PT	0.072963	KLF6_KLF10_ELF3
SNTG2	0.11782	8.58369e-08	0.190716	5.81671e-14	aPT	0.0728956	KLF6
SNTG2	0.11782	8.58369e-08	0.190716	5.81734e-14	aPT	0.0728956	KLF6_KLF10_ELF3
MIR181A1HG	-0.506118	8.13936e-21	-0.434089	1.08309e-06	PT	0.0720289	KLF6
MIR181A1HG	-0.506118	8.13936e-21	-0.434089	1.08318e-06	PT	0.0720289	KLF6_KLF10_ELF3
ZNF780B	-0.303244	4.75751e-46	-0.375053	1.32388e-58	PT	0.071809	KLF6
ZNF780B	-0.303244	4.75751e-46	-0.374816	1.46949e-58	PT	0.0715717	KLF6_KLF10_ELF3
PITPNC1	0.449638	3.66941e-104	0.521208	1.092e-138	aPT	0.0715698	KLF6
PITPNC1	0.449638	3.66941e-104	0.521182	1.56639e-138	aPT	0.0715441	KLF6_KLF10_ELF3
ARHGAP24	-0.376132	3.2335e-23	-0.447592	3.53883e-33	PT	0.0714601	KLF6
ARHGAP24	-0.376132	3.2335e-23	-0.447581	3.55347e-33	PT	0.0714488	KLF6_KLF10_ELF3
ASRGL1	0.374135	2.50991e-27	0.302695	5.29721e-17	aPT	0.0714404	KLF6
ABCC2	-1.44714	0	-1.37571	0	PT	0.071431	KLF6
ABCC2	-1.44714	0	-1.37571	0	PT	0.071431	KLF6_KLF10_ELF3
LCLAT1	-0.686062	3.39569e-71	-0.757288	6.17018e-84	PT	0.0712259	KLF6
LCLAT1	-0.686062	3.39569e-71	-0.757288	6.17255e-84	PT	0.0712259	KLF6_KLF10_ELF3
SLC16A10	-1.15143	2.44498e-185	-1.22248	4.9992e-215	PT	0.0710452	KLF6_KLF10_ELF3
NOX4	-1.63646	1.27704e-285	-1.56554	1.85231e-273	PT	0.0709262	KLF6
NOX4	-1.63646	1.27704e-285	-1.56578	2.05173e-273	PT	0.0706775	KLF6_KLF10_ELF3
TXNIP	0.602125	7.52278e-153	0.531763	1.02384e-126	aPT	0.0703613	KLF6
TXNIP	0.602125	7.52278e-153	0.531763	1.02403e-126	aPT	0.0703613	KLF6_KLF10_ELF3
FBXO21	-1.56288	0	-1.49267	0	PT	0.0702097	KLF6
FBXO21	-1.56288	0	-1.49267	0	PT	0.0702097	KLF6_KLF10_ELF3
TRHDE	-0.662197	1.7136e-61	-0.732215	8.90569e-72	PT	0.0700178	KLF6_KLF10_ELF3
PLCL2	-0.327706	2.87902e-21	-0.397117	3.90309e-30	PT	0.0694112	KLF6
PLCL2	-0.327706	2.87902e-21	-0.397117	3.90337e-30	PT	0.0694112	KLF6_KLF10_ELF3
LINC00598	-0.860158	5.09907e-142	-0.791578	5.27882e-124	PT	0.06858	KLF6
LINC00598	-0.860158	5.09907e-142	-0.791578	5.28067e-124	PT	0.06858	KLF6_KLF10_ELF3
CFDP1	-0.10088	5.28025e-07	-0.16926	5.05352e-12	PT	0.0683799	KLF6
CFDP1	-0.10088	5.28025e-07	-0.16926	5.05404e-12	PT	0.0683799	KLF6_KLF10_ELF3
SLC25A36	-0.293154	2.08402e-11	-0.225028	2.82746e-07	PT	0.0681258	KLF6
SLC25A36	-0.293154	2.08402e-11	-0.225028	2.82785e-07	PT	0.0681258	KLF6_KLF10_ELF3
EPB41L3	-1.58622	0	-1.51819	1.06645e-290	PT	0.0680293	KLF6
TRHDE	-0.662197	1.7136e-61	-0.730174	1.74304e-71	PT	0.0679769	KLF6
SH3D19	0.0690589	0.0450294	0.00113257	1	aPT	0.0679263	KLF6
SH3D19	0.0690589	0.0450294	0.00113257	1	aPT	0.0679263	KLF6_KLF10_ELF3
ANPEP	-0.299815	6.08374e-29	-0.367643	5.3786e-46	PT	0.0678277	KLF6_KLF10_ELF3
SCN9A	-1.22637	2.36293e-290	-1.1586	1.72577e-276	PT	0.0677692	KLF6
SCN9A	-1.22637	2.36293e-290	-1.1586	1.72796e-276	PT	0.0677692	KLF6_KLF10_ELF3
EPB41L3	-1.58622	0	-1.51847	1.15452e-290	PT	0.0677501	KLF6_KLF10_ELF3
ACMSD	-1.23569	1.22183e-210	-1.30341	1.09577e-228	PT	0.0677166	KLF6
ACMSD	-1.23569	1.22183e-210	-1.30341	1.09721e-228	PT	0.0677166	KLF6_KLF10_ELF3
SCD5	0.293823	4.03213e-24	0.226205	7.69318e-16	aPT	0.0676179	KLF6
SCD5	0.293823	4.03213e-24	0.226205	7.69405e-16	aPT	0.0676179	KLF6_KLF10_ELF3
RAB11FIP3	-1.37884	0	-1.31142	0	PT	0.067422	KLF6_KLF10_ELF3
DEPTOR	-1.46121	0	-1.52858	0	PT	0.0673722	KLF6
DEPTOR	-1.46121	0	-1.52858	0	PT	0.0673722	KLF6_KLF10_ELF3
ANPEP	-0.299815	6.08374e-29	-0.367109	5.66989e-46	PT	0.0672932	KLF6
RAB11FIP3	-1.37884	0	-1.31157	0	PT	0.0672719	KLF6
ERI3	-0.587587	4.16333e-72	-0.654138	1.97834e-81	PT	0.0665504	KLF6
ERI3	-0.587587	4.16333e-72	-0.654138	1.97884e-81	PT	0.0665504	KLF6_KLF10_ELF3
BPTF	-0.190528	5.68386e-20	-0.256983	1.10345e-29	PT	0.0664542	KLF6
BPTF	-0.190528	5.68386e-20	-0.256983	1.10353e-29	PT	0.0664542	KLF6_KLF10_ELF3
SHROOM4	-0.903348	6.40415e-176	-0.969409	2.49598e-197	PT	0.0660608	KLF6
SHROOM4	-0.903348	6.40415e-176	-0.969409	2.49736e-197	PT	0.0660608	KLF6_KLF10_ELF3
CPQ	-0.456802	1.48033e-48	-0.522632	3.53037e-60	PT	0.0658301	KLF6
STX7	-0.564145	2.76382e-47	-0.498361	1.45546e-38	PT	0.0657845	KLF6
STX7	-0.564145	2.76382e-47	-0.498361	1.45569e-38	PT	0.0657845	KLF6_KLF10_ELF3
A1CF	-1.23965	6.58123e-173	-1.30543	3.12677e-202	PT	0.065781	KLF6
A1CF	-1.23965	6.58123e-173	-1.30543	3.12856e-202	PT	0.065781	KLF6_KLF10_ELF3
CENPP	-0.64781	1.48374e-46	-0.582035	2.82732e-37	PT	0.0657751	KLF6
CENPP	-0.64781	1.48374e-46	-0.582035	2.82754e-37	PT	0.0657751	KLF6_KLF10_ELF3
PPP6R2	-0.221931	2.06219e-19	-0.287661	6.62654e-28	PT	0.0657299	KLF6
PPP6R2	-0.221931	2.06219e-19	-0.287661	6.62746e-28	PT	0.0657299	KLF6_KLF10_ELF3
SHPK	-1.01717	1.26617e-272	-1.08279	4.44237e-286	PT	0.0656205	KLF6
SHPK	-1.01717	1.26617e-272	-1.08279	4.45031e-286	PT	0.0656205	KLF6_KLF10_ELF3
PHACTR2	0.820743	4.10767e-130	0.755231	2.70225e-113	aPT	0.0655124	KLF6
PHACTR2	0.820743	4.10767e-130	0.755231	2.70314e-113	aPT	0.0655124	KLF6_KLF10_ELF3
CPQ	-0.456802	1.48033e-48	-0.522308	4.01822e-60	PT	0.0655068	KLF6_KLF10_ELF3
MREG	-0.375097	2.13807e-22	-0.309669	3.86948e-16	PT	0.0654277	KLF6
MREG	-0.375097	2.13807e-22	-0.309669	3.86992e-16	PT	0.0654277	KLF6_KLF10_ELF3
MTSS1	-1.02087	1.20081e-146	-1.08578	2.6905e-173	PT	0.0649141	KLF6
LINC01554	-1.8117	0	-1.87652	0	PT	0.0648158	KLF6
LINC01554	-1.8117	0	-1.87652	0	PT	0.0648158	KLF6_KLF10_ELF3
NUP58	-0.0425411	0.000380987	0.0214091	1.749e-15	PT	0.0639501	KLF6
NUP58	-0.0425411	0.000380987	0.0214091	1.7492e-15	PT	0.0639501	KLF6_KLF10_ELF3
PPP1R16B	-1.52155	0	-1.58499	0	PT	0.0634396	KLF6
PPP1R16B	-1.52155	0	-1.58492	0	PT	0.0633758	KLF6_KLF10_ELF3
DOK6	-0.684652	4.6051e-85	-0.621428	8.67969e-71	PT	0.0632244	KLF6
DOK6	-0.684652	4.6051e-85	-0.621428	8.68168e-71	PT	0.0632244	KLF6_KLF10_ELF3
PTPN14	0.66985	4.9101e-86	0.733001	2.80951e-99	aPT	0.0631508	KLF6
PTPN14	0.66985	4.9101e-86	0.733001	2.80992e-99	aPT	0.0631508	KLF6_KLF10_ELF3
SNX29	-0.865928	3.64989e-131	-0.928976	1.11655e-146	PT	0.063048	KLF6
ABLIM3	-0.929692	3.8621e-198	-0.866776	3.29342e-195	PT	0.0629156	KLF6
TIPARP	-1.73706	5.7817e-257	-1.79976	1.12821e-307	PT	0.0627015	KLF6
MTSS1	-1.02087	1.20081e-146	-1.08344	1.57484e-173	PT	0.0625706	KLF6_KLF10_ELF3
PARM1	-0.990257	3.17238e-277	-1.0528	6.95829e-303	PT	0.0625455	KLF6
PARM1	-0.990257	3.17238e-277	-1.0528	6.96847e-303	PT	0.0625455	KLF6_KLF10_ELF3
TMEM245	-0.420091	1.33733e-43	-0.358094	1.1044e-42	PT	0.0619972	KLF6
ACTN4	0.822551	1.98656e-161	0.760796	7.15469e-139	aPT	0.0617548	KLF6
ACTN4	0.822551	1.98656e-161	0.760796	7.16166e-139	aPT	0.0617548	KLF6_KLF10_ELF3
TTC38	-0.969425	1.65753e-232	-1.03114	2.3862e-250	PT	0.0617148	KLF6
TTC38	-0.969425	1.65753e-232	-1.03114	2.38886e-250	PT	0.0617148	KLF6_KLF10_ELF3
EAF2	-1.47719	3.63769e-275	-1.53875	3.36613e-288	PT	0.0615547	KLF6
EAF2	-1.47719	3.63769e-275	-1.53875	3.3722e-288	PT	0.0615547	KLF6_KLF10_ELF3
TMEM245	-0.420091	1.33733e-43	-0.358569	1.01862e-42	PT	0.0615219	KLF6_KLF10_ELF3
GALNT14	-0.3272	2.29348e-26	-0.388575	6.19019e-36	PT	0.061375	KLF6
GALNT14	-0.3272	2.29348e-26	-0.388575	6.19163e-36	PT	0.061375	KLF6_KLF10_ELF3
KL	-0.741434	1.69485e-105	-0.680065	1.11744e-93	PT	0.0613685	KLF6
KL	-0.741434	1.69485e-105	-0.680065	1.11775e-93	PT	0.0613685	KLF6_KLF10_ELF3
SLC1A1	-0.96744	2.33316e-220	-0.906149	1.08213e-197	PT	0.0612915	KLF6
SLC1A1	-0.96744	2.33316e-220	-0.906149	1.08243e-197	PT	0.0612915	KLF6_KLF10_ELF3
SUGCT	-1.31551	8.59057e-216	-1.2546	6.80096e-199	PT	0.0609101	ELF3
ABLIM3	-0.929692	3.8621e-198	-0.869306	1.22103e-194	PT	0.0603853	KLF6_KLF10_ELF3
PTPN4	-0.559748	2.31549e-70	-0.499481	1.34134e-60	PT	0.0602674	KLF6
PTPN4	-0.559748	2.31549e-70	-0.499481	1.3419e-60	PT	0.0602674	KLF6_KLF10_ELF3
TTC39B	-1.21808	1.08946e-155	-1.27826	5.48614e-171	PT	0.0601832	KLF6
TTC39B	-1.21808	1.08946e-155	-1.27815	5.33879e-171	PT	0.0600722	KLF6_KLF10_ELF3
PEPD	-1.19791	7.81666e-300	-1.25796	0	PT	0.0600457	KLF6
PEPD	-1.19791	7.81666e-300	-1.25796	0	PT	0.0600457	KLF6_KLF10_ELF3
MFSD4B	-1.23867	1.43976e-215	-1.29834	9.13236e-235	PT	0.0596721	KLF6_KLF10_ELF3
ASPA	-1.40914	0	-1.46874	0	PT	0.0596035	KLF6
KIAA0319L	-0.324887	7.63909e-32	-0.384478	4.23557e-41	PT	0.0595907	KLF6
KIAA0319L	-0.324887	7.63909e-32	-0.384478	4.23663e-41	PT	0.0595907	KLF6_KLF10_ELF3
MFSD4B	-1.23867	1.43976e-215	-1.29817	3.55117e-234	PT	0.0594989	KLF6
SNX29	-0.865928	3.64989e-131	-0.925069	2.43348e-145	PT	0.0591403	KLF6_KLF10_ELF3
SLC7A7	-1.78813	0	-1.84711	0	PT	0.0589771	KLF6
SLC7A7	-1.78813	0	-1.84711	0	PT	0.0589771	KLF6_KLF10_ELF3
ASPA	-1.40914	0	-1.46786	0	PT	0.0587207	KLF6_KLF10_ELF3
CTNND1	-0.215126	1.1659e-10	-0.273758	2.05926e-16	PT	0.0586321	KLF6_KLF10_ELF3
PKP2	-0.983279	2.82564e-170	-1.04189	4.31448e-182	PT	0.0586116	KLF6
PKP2	-0.983279	2.82564e-170	-1.04189	4.31667e-182	PT	0.0586116	KLF6_KLF10_ELF3
CTNND1	-0.215126	1.1659e-10	-0.273662	2.07683e-16	PT	0.0585354	KLF6
SLC7A8	-1.91758	0	-1.97563	0	PT	0.0580429	KLF6
SLC7A8	-1.91758	0	-1.97563	0	PT	0.0580429	KLF6_KLF10_ELF3
FAM20C	-0.81853	5.80672e-273	-0.876491	6.41468e-299	PT	0.0579609	KLF6
FAM20C	-0.81853	5.80672e-273	-0.876491	6.42391e-299	PT	0.0579609	KLF6_KLF10_ELF3
DOCK8	-0.118818	8.0129e-06	-0.0610437	0.00707351	PT	0.0577743	KLF6
DOCK8	-0.118818	8.0129e-06	-0.0610437	0.00707431	PT	0.0577743	KLF6_KLF10_ELF3
HNF1A-AS1	-0.858922	5.33089e-174	-0.916165	1.36649e-188	PT	0.0572423	KLF6
HNF1A-AS1	-0.858922	5.33089e-174	-0.916165	1.36722e-188	PT	0.0572423	KLF6_KLF10_ELF3
SLC16A10	-1.15143	2.44498e-185	-1.20823	1.62563e-208	PT	0.0567943	KLF6
TAF1D	-0.0996502	1.10748e-07	-0.156438	2.9848e-14	PT	0.0567878	KLF6
TAF1D	-0.0996502	1.10748e-07	-0.156362	3.09078e-14	PT	0.0567114	KLF6_KLF10_ELF3
ADD1	-0.771417	8.97666e-127	-0.828109	8.71183e-142	PT	0.0566918	KLF6
ADD1	-0.771417	8.97666e-127	-0.828109	8.7153e-142	PT	0.0566918	KLF6_KLF10_ELF3
FRMD3	-0.608072	1.65662e-61	-0.664501	1.99007e-73	PT	0.0564281	KLF6
ASRGL1	0.374135	2.50991e-27	0.3178	3.26277e-18	aPT	0.056335	KLF6_KLF10_ELF3
FRMD3	-0.608072	1.65662e-61	-0.664394	1.99389e-73	PT	0.0563215	KLF6_KLF10_ELF3
MOGAT1	-1.01807	1.50519e-250	-1.07438	1.1009e-274	PT	0.056309	KLF6
MOGAT1	-1.01807	1.50519e-250	-1.07438	1.10275e-274	PT	0.056309	KLF6_KLF10_ELF3
CHDH	-0.923924	2.95766e-200	-0.980047	6.68248e-221	PT	0.0561225	KLF6
CHDH	-0.923924	2.95766e-200	-0.980047	6.69092e-221	PT	0.0561225	KLF6_KLF10_ELF3
GPC3	-1.70213	0	-1.64647	0	PT	0.0556636	KLF6
GPC3	-1.70213	0	-1.64647	0	PT	0.0556636	KLF6_KLF10_ELF3
WLS	-0.62294	2.39676e-72	-0.678567	1.17167e-87	PT	0.0556273	KLF6
PEBP1	0.238438	2.13748e-28	0.293839	2.98614e-42	aPT	0.0554003	KLF6
PEBP1	0.238438	2.13748e-28	0.293839	2.98689e-42	aPT	0.0554003	KLF6_KLF10_ELF3
CDC42BPA	-0.35538	4.45509e-24	-0.410655	1.45051e-31	PT	0.055275	KLF6
CDC42BPA	-0.35538	4.45509e-24	-0.410655	1.45072e-31	PT	0.055275	KLF6_KLF10_ELF3
R3HDM2	-0.373308	1.83647e-38	-0.428578	1.8883e-46	PT	0.0552705	KLF6
R3HDM2	-0.373308	1.83647e-38	-0.428578	1.88863e-46	PT	0.0552705	KLF6_KLF10_ELF3
AKAP9	-0.378085	5.23073e-64	-0.323126	3.07946e-48	PT	0.0549593	KLF6_KLF10_ELF3
AKAP9	-0.378085	5.23073e-64	-0.323333	2.83075e-48	PT	0.0547523	KLF6
MT1G	0.249519	4.84161e-54	0.304156	3.68682e-74	aPT	0.0546366	KLF6
MT1G	0.249519	4.84161e-54	0.304156	3.68768e-74	aPT	0.0546366	KLF6_KLF10_ELF3
WLS	-0.62294	2.39676e-72	-0.677451	1.22458e-87	PT	0.0545111	KLF6_KLF10_ELF3
MST1	-0.298645	2.08534e-62	-0.244352	7.05977e-47	PT	0.0542925	KLF6
MST1	-0.298645	2.08534e-62	-0.244352	7.06102e-47	PT	0.0542925	KLF6_KLF10_ELF3
WDR59	-0.637888	1.43857e-91	-0.692167	2.39964e-100	PT	0.0542793	KLF6
WDR59	-0.637888	1.43857e-91	-0.692167	2.40035e-100	PT	0.0542793	KLF6_KLF10_ELF3
DMXL2	-0.629248	5.05294e-90	-0.68352	1.94501e-105	PT	0.0542719	KLF6
DMXL2	-0.629248	5.05294e-90	-0.68352	1.94561e-105	PT	0.0542719	KLF6_KLF10_ELF3
DMXL1	-0.91986	2.53111e-144	-0.973688	1.36136e-152	PT	0.0538275	KLF6_KLF10_ELF3
SLC25A21	0.273578	1.20644e-12	0.327155	3.19259e-18	aPT	0.0535767	KLF6
SLC25A21	0.273578	1.20644e-12	0.327155	3.19297e-18	aPT	0.0535767	KLF6_KLF10_ELF3
SUGCT	-1.31551	8.59057e-216	-1.36908	3.09189e-232	PT	0.0535667	KLF6
P4HA2	-1.71807	0	-1.77157	0	PT	0.0534973	KLF6
P4HA2	-1.71807	0	-1.77157	0	PT	0.0534973	KLF6_KLF10_ELF3
ERRFI1	-1.39094	4.42427e-301	-1.33856	7.96048e-284	PT	0.0523744	KLF6_KLF10_ELF3
ERRFI1	-1.39094	4.42427e-301	-1.33877	7.77488e-284	PT	0.0521687	KLF6
ACYP2	-0.229913	7.44436e-16	-0.282057	2.01057e-21	PT	0.0521444	KLF6
ACYP2	-0.229913	7.44436e-16	-0.282057	2.01082e-21	PT	0.0521444	KLF6_KLF10_ELF3
LINC02303	-2.43524	0	-2.48729	0	PT	0.0520461	KLF6
LINC02303	-2.43524	0	-2.48729	0	PT	0.0520461	KLF6_KLF10_ELF3
LINC01182	-0.699032	8.05745e-84	-0.647	9.67417e-76	PT	0.0520317	KLF6
LINC01182	-0.699032	8.05745e-84	-0.647	9.67763e-76	PT	0.0520317	KLF6_KLF10_ELF3
DMXL1	-0.91986	2.53111e-144	-0.971809	2.86613e-152	PT	0.0519484	KLF6
RNF13	-0.297001	9.52941e-08	-0.348693	9.1005e-12	PT	0.0516911	KLF6
RNF13	-0.297001	9.52941e-08	-0.348693	9.10144e-12	PT	0.0516911	KLF6_KLF10_ELF3
SPTBN1	0.242705	4.25668e-16	0.191275	5.94983e-11	aPT	0.0514295	KLF6
SPTBN1	0.242705	4.25668e-16	0.191275	5.95042e-11	aPT	0.0514295	KLF6_KLF10_ELF3
ROR1	-0.249034	1.92707e-05	-0.197934	0.00482727	PT	0.0510993	KLF6_KLF10_ELF3
YPEL2	-0.231771	3.06283e-07	-0.18068	0.000338375	PT	0.0510915	KLF6
YPEL2	-0.231771	3.06283e-07	-0.18068	0.000338402	PT	0.0510915	KLF6_KLF10_ELF3
ROR1	-0.249034	1.92707e-05	-0.197965	0.00483071	PT	0.0510683	KLF6
LINC00862	-1.39821	0	-1.34776	0	PT	0.0504521	KLF6
LINC00862	-1.39821	0	-1.34776	0	PT	0.0504521	KLF6_KLF10_ELF3
DPH6-DT	-0.809636	4.0693e-101	-0.859777	2.92705e-109	PT	0.0501415	KLF6
DPH6-DT	-0.809636	4.0693e-101	-0.859777	2.92705e-109	PT	0.0501415	KLF6_KLF10_ELF3
TLN2	-0.715997	1.78199e-104	-0.765984	4.22899e-121	PT	0.0499865	KLF6_KLF10_ELF3
TLN2	-0.715997	1.78199e-104	-0.765883	4.3302e-121	PT	0.0498861	KLF6
LHFPL2	-0.834886	5.57461e-104	-0.8847	1.99226e-114	PT	0.0498143	KLF6
LHFPL2	-0.834886	5.57461e-104	-0.8847	1.99291e-114	PT	0.0498143	KLF6_KLF10_ELF3
PEMT	-1.23913	2.288e-164	-1.28863	3.18901e-179	PT	0.0494996	KLF6
PEMT	-1.23913	2.288e-164	-1.28863	3.19061e-179	PT	0.0494996	KLF6_KLF10_ELF3
KDM5D	0.0886387	2.00347e-51	0.138043	4.69006e-67	aPT	0.0494041	KLF6
KDM5D	0.0886387	2.00347e-51	0.138043	4.69161e-67	aPT	0.0494041	KLF6_KLF10_ELF3
TRIP11	-0.39376	4.19159e-83	-0.442935	2.30861e-104	PT	0.0491747	KLF6
MGAM	-2.20572	0	-2.15686	0	PT	0.0488563	KLF6
MGAM	-2.20572	0	-2.15686	0	PT	0.0488563	KLF6_KLF10_ELF3
ALDH4A1	-1.36208	0	-1.41086	0	PT	0.0487761	KLF6
ALDH4A1	-1.36208	0	-1.41086	0	PT	0.0487761	KLF6_KLF10_ELF3
STAU2	-0.376142	5.87451e-24	-0.424829	5.37516e-29	PT	0.0486869	KLF6
STAU2	-0.376142	5.87451e-24	-0.424823	5.37375e-29	PT	0.048681	KLF6_KLF10_ELF3
MAPT-AS1	-2.27847	0	-2.2299	0	PT	0.0485647	KLF6
MAPT-AS1	-2.27847	0	-2.2299	0	PT	0.0485647	KLF6_KLF10_ELF3
GRIA3	-1.5075	0	-1.55578	0	PT	0.048285	KLF6
TRIP11	-0.39376	4.19159e-83	-0.442015	3.932e-104	PT	0.0482546	KLF6_KLF10_ELF3
NKTR	-0.0607483	2.35962e-05	-0.108997	1.29317e-09	PT	0.048249	KLF6_KLF10_ELF3
C5orf67	1.58929	0	1.63718	0	aPT	0.0478846	KLF6
C5orf67	1.58929	0	1.63718	0	aPT	0.0478846	KLF6_KLF10_ELF3
SH3RF1	-0.435021	4.74761e-19	-0.482835	1.09774e-23	PT	0.0478141	KLF6
SH3RF1	-0.435021	4.74761e-19	-0.482835	1.09788e-23	PT	0.0478141	KLF6_KLF10_ELF3
NLGN1	-0.573552	2.30982e-41	-0.621355	8.97512e-48	PT	0.0478039	KLF6
NLGN1	-0.573552	2.30982e-41	-0.621255	8.98515e-48	PT	0.0477035	KLF6_KLF10_ELF3
FTCD	-0.727169	8.86694e-188	-0.679718	3.36628e-177	PT	0.0474514	KLF6
GRIA3	-1.5075	0	-1.55484	0	PT	0.047344	KLF6_KLF10_ELF3
AEBP2	-0.562286	5.79092e-60	-0.609607	4.35018e-67	PT	0.0473207	KLF6
AEBP2	-0.562286	5.79092e-60	-0.609607	4.35161e-67	PT	0.0473207	KLF6_KLF10_ELF3
FMNL2	1.00195	1.21618e-226	0.954713	1.01585e-234	aPT	0.0472397	KLF6
RASSF8-AS1	-1.03906	6.86847e-241	-0.991901	3.14812e-222	PT	0.0471616	KLF6
RASSF8-AS1	-1.03906	6.86847e-241	-0.991901	3.15113e-222	PT	0.0471616	KLF6_KLF10_ELF3
FMNL2	1.00195	1.21618e-226	0.954887	3.71058e-234	aPT	0.0470654	KLF6_KLF10_ELF3
FTCD	-0.727169	8.86694e-188	-0.680384	3.38858e-177	PT	0.0467848	KLF6_KLF10_ELF3
LRP2	-1.28175	2.40399e-280	-1.23515	1.65057e-255	PT	0.0465939	KLF6
STRIP2	-1.50313	0	-1.45663	0	PT	0.0465023	KLF6
STRIP2	-1.50313	0	-1.45663	0	PT	0.0465023	KLF6_KLF10_ELF3
GHR	-1.54701	0	-1.5934	0	PT	0.0463891	KLF6
DHRS3	-1.44386	0	-1.49006	0	PT	0.0462055	KLF6
EPHX2	-1.30741	0	-1.35355	0	PT	0.0461369	KLF6
EPHX2	-1.30741	0	-1.35355	0	PT	0.0461369	KLF6_KLF10_ELF3
LRP2	-1.28175	2.40399e-280	-1.23573	1.94628e-255	PT	0.0460188	KLF6_KLF10_ELF3
MYH9	1.87887	0	1.83291	0	aPT	0.0459622	KLF6
MYH9	1.87887	0	1.83291	0	aPT	0.0459622	KLF6_KLF10_ELF3
GHR	-1.54701	0	-1.59286	0	PT	0.0458505	KLF6_KLF10_ELF3
STX8	-0.250815	2.59072e-20	-0.296598	8.81604e-26	PT	0.045783	KLF6
STX8	-0.250815	2.59072e-20	-0.296598	8.81722e-26	PT	0.045783	KLF6_KLF10_ELF3
NPL	-1.75219	0	-1.70641	0	PT	0.0457789	KLF6
NPL	-1.75219	0	-1.70641	0	PT	0.0457789	KLF6_KLF10_ELF3
LINC01564	-1.12184	3.79244e-111	-1.07622	5.14144e-88	PT	0.0456177	KLF6
LINC01564	-1.12184	3.79244e-111	-1.07622	5.14281e-88	PT	0.0456177	KLF6_KLF10_ELF3
AKAP12	2.95967	0	3.00524	0	aPT	0.0455709	ELF3
TRPM3	-1.57218	7.67282e-295	-1.52662	4.34215e-278	PT	0.0455613	KLF6
GCLC	-0.863599	1.16357e-107	-0.909087	1.02439e-106	PT	0.0454881	KLF6
GCLC	-0.863599	1.16357e-107	-0.909087	1.02471e-106	PT	0.0454881	KLF6_KLF10_ELF3
TRPM3	-1.57218	7.67282e-295	-1.52674	4.29006e-278	PT	0.0454394	KLF6_KLF10_ELF3
PCBP1-AS1	-0.867692	1.07584e-150	-0.91311	2.02079e-158	PT	0.0454183	KLF6
PCBP1-AS1	-0.867692	1.07584e-150	-0.91311	2.02169e-158	PT	0.0454183	KLF6_KLF10_ELF3
SELENOP	-0.52091	2.37164e-83	-0.566319	3.34395e-92	PT	0.0454091	KLF6
SELENOP	-0.52091	2.37164e-83	-0.566319	3.34533e-92	PT	0.0454091	KLF6_KLF10_ELF3
DHRS3	-1.44386	0	-1.48905	0	PT	0.045189	KLF6_KLF10_ELF3
PLCXD3	-0.901238	5.28178e-115	-0.856436	1.09259e-95	PT	0.0448023	KLF6_KLF10_ELF3
DOCK7	0.185245	3.34154e-15	0.229873	1.66864e-21	aPT	0.044628	KLF6
DOCK7	0.185245	3.34154e-15	0.229873	1.66885e-21	aPT	0.044628	KLF6_KLF10_ELF3
PLCXD3	-0.901238	5.28178e-115	-0.856745	1.21284e-95	PT	0.0444927	KLF6
FRAS1	-0.747714	4.2216e-84	-0.791854	2.22002e-93	PT	0.0441398	KLF6
RPL21	0.540329	1.01332e-219	0.58435	2.14504e-257	aPT	0.0440218	KLF6
RPL21	0.540329	1.01332e-219	0.58435	2.14835e-257	aPT	0.0440218	KLF6_KLF10_ELF3
FRAS1	-0.747714	4.2216e-84	-0.791694	2.30703e-93	PT	0.0439802	KLF6_KLF10_ELF3
SH3BP5	-0.475711	9.04421e-59	-0.431919	4.83056e-51	PT	0.0437919	KLF10
SH3BP5	-0.475711	9.04421e-59	-0.432882	2.96376e-51	PT	0.0428297	KLF6_KLF10_ELF3
ABHD6	-1.56959	0	-1.61235	0	PT	0.0427616	KLF6
ABHD6	-1.56959	0	-1.61235	0	PT	0.0427616	KLF6_KLF10_ELF3
PCK1	-1.43327	0	-1.39081	0	PT	0.0424509	KLF6_KLF10_ELF3
LINC01510	-1.34251	0	-1.30012	3.49282e-302	PT	0.0423989	KLF6
NDRG1	-1.03555	7.41222e-229	-1.0779	9.56147e-248	PT	0.0423493	KLF6_KLF10_ELF3
LINC01510	-1.34251	0	-1.30025	3.54535e-302	PT	0.0422657	KLF6_KLF10_ELF3
TIPARP	-1.73706	5.7817e-257	-1.77884	0	PT	0.0417836	KLF6_KLF10_ELF3
ITPR2	-1.01957	4.71276e-156	-1.06129	3.59051e-168	PT	0.0417182	KLF6
ITPR2	-1.01957	4.71276e-156	-1.06129	3.59304e-168	PT	0.0417182	KLF6_KLF10_ELF3
AK4	-1.55379	0	-1.59535	0	PT	0.0415604	KLF6
PCK1	-1.43327	0	-1.39199	0	PT	0.0412725	KLF6
ENPEP	-1.1934	4.62293e-255	-1.23462	2.96426e-280	PT	0.0412253	KLF6
ENPEP	-1.1934	4.62293e-255	-1.23462	2.96809e-280	PT	0.0412253	KLF6_KLF10_ELF3
AK4	-1.55379	0	-1.59498	0	PT	0.0411843	KLF6_KLF10_ELF3
DIP2C	-0.636964	1.02785e-94	-0.678014	2.8487e-102	PT	0.0410501	KLF6
ACSM2B	-1.8422	0	-1.88321	0	PT	0.0410143	KLF6
RPAP2	-0.535421	2.54843e-74	-0.494523	2.07247e-64	PT	0.0408981	KLF6
RPAP2	-0.535421	2.54843e-74	-0.494523	2.07314e-64	PT	0.0408981	KLF6_KLF10_ELF3
DIP2C	-0.636964	1.02785e-94	-0.677853	2.95668e-102	PT	0.040889	KLF6_KLF10_ELF3
NKTR	-0.0607483	2.35962e-05	-0.101325	6.16348e-09	PT	0.040577	KLF6
ELP4	-0.543887	1.7699e-63	-0.584334	8.66803e-70	PT	0.040447	KLF6
ELP4	-0.543887	1.7699e-63	-0.584334	8.66901e-70	PT	0.040447	KLF6_KLF10_ELF3
NR1H4	-0.45159	5.47838e-38	-0.491972	3.37389e-45	PT	0.0403826	KLF6
NR1H4	-0.45159	5.47838e-38	-0.491972	3.37448e-45	PT	0.0403826	KLF6_KLF10_ELF3
CGNL1	-1.49511	0	-1.53512	0	PT	0.0400137	KLF6
CGNL1	-1.49511	0	-1.53512	0	PT	0.040007	KLF6_KLF10_ELF3
ALDH6A1	-1.40933	0	-1.44929	0	PT	0.0399666	KLF6
ALDH6A1	-1.40933	0	-1.44929	0	PT	0.0399666	KLF6_KLF10_ELF3
GAREM1	-0.128436	0.00299083	-0.168189	8.14371e-06	PT	0.0397539	KLF6
GAREM1	-0.128436	0.00299083	-0.168189	8.14441e-06	PT	0.0397539	KLF6_KLF10_ELF3
ACSM2B	-1.8422	0	-1.88173	0	PT	0.0395313	KLF6_KLF10_ELF3
ACSM2A	-1.39226	0	-1.35291	1.3424e-294	PT	0.0393417	KLF6_KLF10_ELF3
PACSIN2	-0.295552	3.16353e-23	-0.25649	2.11376e-18	PT	0.0390618	KLF6
PACSIN2	-0.295552	3.16353e-23	-0.25649	2.11401e-18	PT	0.0390618	KLF6_KLF10_ELF3
OSBPL8	-0.308417	2.69929e-16	-0.269368	4.98084e-13	PT	0.0390495	KLF6
OSBPL8	-0.308417	2.69929e-16	-0.269368	4.98137e-13	PT	0.0390495	KLF6_KLF10_ELF3
NQO2	-1.07289	0	-1.11163	0	PT	0.0387425	KLF6_KLF10_ELF3
ACSM2A	-1.39226	0	-1.35356	6.60137e-295	PT	0.0386975	KLF6
STK38	-0.119605	0.000923668	-0.158264	4.5071e-05	PT	0.0386586	KLF6
STK38	-0.119605	0.000923668	-0.158264	4.50767e-05	PT	0.0386586	KLF6_KLF10_ELF3
NQO2	-1.07289	0	-1.11088	0	PT	0.0379853	KLF6
LARP4	-0.820904	1.14213e-142	-0.858722	1.23687e-150	PT	0.0378179	KLF6_KLF10_ELF3
GOSR2	-0.986403	2.00241e-235	-1.02421	2.61737e-267	PT	0.0378088	KLF6
GOSR2	-0.986403	2.00241e-235	-1.02421	2.62269e-267	PT	0.0378088	KLF6_KLF10_ELF3
TMEM106A	-1.62756	0	-1.66536	0	PT	0.0377969	KLF6
TMEM106A	-1.62756	0	-1.66536	0	PT	0.0377969	KLF6_KLF10_ELF3
SH3YL1	-1.24791	1.32677e-278	-1.28567	1.14438e-288	PT	0.0377618	KLF6
ATP11A	0.60336	1.43229e-104	0.641015	7.99551e-121	aPT	0.0376548	KLF6_KLF10_ELF3
LINGO2	-1.73975	0	-1.77735	0	PT	0.0375989	KLF6
LINGO2	-1.73975	0	-1.77735	0	PT	0.0375989	KLF6_KLF10_ELF3
LARP4	-0.820904	1.14213e-142	-0.858411	1.04371e-150	PT	0.0375074	KLF6
SH3YL1	-1.24791	1.32677e-278	-1.28536	1.23653e-288	PT	0.0374473	KLF6_KLF10_ELF3
AUH	-0.552638	3.8364e-47	-0.590047	1.74159e-51	PT	0.0374095	KLF6
AUH	-0.552638	3.8364e-47	-0.590047	1.74209e-51	PT	0.0374095	KLF6_KLF10_ELF3
ZNF827	-0.316306	9.2936e-18	-0.353544	1.92848e-22	PT	0.0372384	KLF6
ZNF827	-0.316306	9.2936e-18	-0.353502	1.9328e-22	PT	0.0371963	KLF6_KLF10_ELF3
MYRIP	-0.156782	0.00106933	-0.193976	2.02234e-05	PT	0.0371939	KLF6
MYRIP	-0.156782	0.00106933	-0.193976	2.02251e-05	PT	0.0371939	KLF6_KLF10_ELF3
IYD	-1.61652	0	-1.65355	0	PT	0.0370271	KLF6
IYD	-1.61652	0	-1.65355	0	PT	0.0370271	KLF6_KLF10_ELF3
NOSTRIN	0.589022	4.03722e-153	0.552162	8.36815e-108	aPT	0.0368602	KLF6
ITGA6	-0.101043	0.000216588	-0.0643066	0.14856	PT	0.0367367	KLF6
AFMID	-1.59355	0	-1.63007	0	PT	0.0365219	KLF6
TTC7B	0.513307	2.31104e-65	0.476996	1.03428e-57	aPT	0.0363108	KLF6
TTC7B	0.513307	2.31104e-65	0.476996	1.03459e-57	aPT	0.0363108	KLF6_KLF10_ELF3
TIPARP	-1.73706	5.7817e-257	-1.70112	2.97679e-250	PT	0.0359375	ELF3
SLC12A6	-1.49894	0	-1.46306	0	PT	0.0358726	KLF6_KLF10_ELF3
KSR1	-0.26565	1.01648e-09	-0.301475	1.02505e-10	PT	0.0358249	KLF6
KSR1	-0.26565	1.01648e-09	-0.301475	1.02516e-10	PT	0.0358249	KLF6_KLF10_ELF3
SERPINE2	1.02005	1.65371e-247	0.984495	1.15677e-229	aPT	0.035552	KLF6
SERPINE2	1.02005	1.65371e-247	0.984495	1.15831e-229	aPT	0.035552	KLF6_KLF10_ELF3
SLC12A6	-1.49894	0	-1.46354	0	PT	0.0353959	KLF6
AFMID	-1.59355	0	-1.62881	0	PT	0.0352638	KLF6_KLF10_ELF3
DPEP1	-0.805575	6.97459e-255	-0.770447	6.07977e-242	PT	0.035128	KLF6
DPEP1	-0.805575	6.97459e-255	-0.770476	6.09636e-242	PT	0.0350987	KLF6_KLF10_ELF3
SLC5A10	-1.29669	0	-1.33148	0	PT	0.034793	KLF6
VWA8	-0.510663	7.92916e-52	-0.476198	4.48319e-48	PT	0.0344643	KLF6_KLF10_ELF3
VWA8	-0.510663	7.92916e-52	-0.476207	4.47958e-48	PT	0.0344557	KLF6
IQGAP2	-1.02903	5.0162e-193	-0.994817	5.29552e-183	PT	0.0342092	KLF6_KLF10_ELF3
SLC5A10	-1.29669	0	-1.33039	0	PT	0.033704	KLF6_KLF10_ELF3
S100A2	0.900048	1.20313e-245	0.933437	3.0879e-258	aPT	0.0333895	KLF6
S100A2	0.900048	1.20313e-245	0.933437	3.0927e-258	aPT	0.0333895	KLF6_KLF10_ELF3
IQGAP2	-1.02903	5.0162e-193	-0.995689	4.96438e-183	PT	0.0333377	KLF6
SUCLG2-AS1	-0.539913	5.59571e-56	-0.573231	5.53134e-60	PT	0.0333181	KLF6
SUCLG2-AS1	-0.539913	5.59571e-56	-0.573231	5.53304e-60	PT	0.0333181	KLF6_KLF10_ELF3
HIF1A-AS3	1.62596	0	1.59286	0	aPT	0.0331054	KLF6
HIF1A-AS3	1.62596	0	1.59286	0	aPT	0.0331054	KLF6_KLF10_ELF3
ITGA6	-0.101043	0.000216588	-0.0680141	0.156723	PT	0.0330292	KLF6_KLF10_ELF3
LINC00278	0.0203902	3.71093e-18	0.0531348	1.06605e-20	aPT	0.0327446	KLF6
LINC00278	0.0203902	3.71093e-18	0.0531348	1.06618e-20	aPT	0.0327446	KLF6_KLF10_ELF3
TSHZ1	-1.31596	6.8377e-212	-1.34846	3.22413e-224	PT	0.0325038	KLF6
TSHZ1	-1.31596	6.8377e-212	-1.34846	3.22827e-224	PT	0.0325038	KLF6_KLF10_ELF3
ST3GAL6	-0.933694	1.86017e-74	-0.901311	1.05627e-61	PT	0.0323831	KLF6
ST3GAL6	-0.933694	1.86017e-74	-0.901311	1.0566e-61	PT	0.0323831	KLF6_KLF10_ELF3
PATJ	-0.802298	1.11766e-120	-0.834577	1.17308e-125	PT	0.0322791	KLF6
PATJ	-0.802298	1.11766e-120	-0.834577	1.17329e-125	PT	0.0322791	KLF6_KLF10_ELF3
MYO6	0.1028	1.09023e-05	0.134985	3.30448e-08	aPT	0.0321851	KLF6
MYO6	0.1028	1.09023e-05	0.134985	3.30479e-08	aPT	0.0321851	KLF6_KLF10_ELF3
MIR100HG	-1.4801	1.1377e-296	-1.51194	2.96542e-301	PT	0.0318397	KLF6_KLF10_ELF3
KDM2A	-0.192572	1.28099e-13	-0.224407	2.64319e-16	PT	0.0318346	KLF6
KDM2A	-0.192572	1.28099e-13	-0.224407	2.64349e-16	PT	0.0318346	KLF6_KLF10_ELF3
MIR100HG	-1.4801	1.1377e-296	-1.51137	2.1531e-301	PT	0.0312672	KLF6
ABL1	-0.555262	5.45587e-74	-0.586453	1.91067e-75	PT	0.0311909	KLF6
ABL1	-0.555262	5.45587e-74	-0.586453	1.91135e-75	PT	0.0311909	KLF6_KLF10_ELF3
KIAA1549	-1.03076	1.11186e-234	-1.06179	2.36295e-243	PT	0.0310313	KLF6
KIAA1549	-1.03076	1.11186e-234	-1.06179	2.36549e-243	PT	0.0310313	KLF6_KLF10_ELF3
FREM2	-1.38575	4.74567e-241	-1.35474	9.84358e-222	PT	0.0310111	KLF6
FREM2	-1.38575	4.74567e-241	-1.35496	1.02818e-221	PT	0.0307938	KLF6_KLF10_ELF3
GPR155	-1.80738	0	-1.83785	0	PT	0.0304755	KLF6
GPR155	-1.80738	0	-1.83785	0	PT	0.0304755	KLF6_KLF10_ELF3
GLG1	-1.06651	3.98551e-202	-1.09687	7.70369e-209	PT	0.0303552	KLF6
GLG1	-1.06651	3.98551e-202	-1.09687	7.70597e-209	PT	0.0303552	KLF6_KLF10_ELF3
CMBL	-1.86693	0	-1.89696	0	PT	0.0300357	KLF6
ZNF91	-0.645269	4.79215e-111	-0.67523	8.87091e-121	PT	0.0299616	KLF6
NT5DC1	-0.777706	2.89058e-65	-0.807538	2.47644e-70	PT	0.0298325	KLF6_KLF10_ELF3
CACNA1C	-0.428086	2.8836e-30	-0.457912	2.367e-32	PT	0.0298264	KLF6
CACNA1C	-0.428086	2.8836e-30	-0.457912	2.36752e-32	PT	0.0298264	KLF6_KLF10_ELF3
NT5DC1	-0.777706	2.89058e-65	-0.807509	2.47087e-70	PT	0.0298034	KLF6
LINC02615	0.927493	1.78165e-98	0.897769	6.78832e-93	aPT	0.0297243	KLF6
LINC02615	0.927493	1.78165e-98	0.897769	6.79115e-93	aPT	0.0297243	KLF6_KLF10_ELF3
MAGI3	-0.313138	1.13042e-26	-0.342804	2.20022e-30	PT	0.0296662	KLF6
ZNF91	-0.645269	4.79215e-111	-0.6748	1.00493e-120	PT	0.0295315	KLF6_KLF10_ELF3
TFDP2	-0.964953	4.51965e-193	-0.994414	2.71062e-203	PT	0.0294605	KLF6
TFDP2	-0.964953	4.51965e-193	-0.994346	2.80169e-203	PT	0.0293929	KLF6_KLF10_ELF3
[truncated: 1,114 more rows]

## Sheet: Sup_Data_11 Diff Exp TAL
Differential Expressed Gene (DEGs) aTAL x C-TAL
gene_DE	pv_DE	avg.log2FC_DE	pct.aTAL_DE	pct.CTAL_DE	pv.adj_DE	UP_DE
EGF	0	-4.2127	0.294	0.898	0	UP_CTAL	DE:	Differential expression gene
SLC12A1	0	-2.21228	0.773	0.994	0	UP_CTAL	pct:	percent of cells
ITGB6	3.71745e-298	3.04564	0.771	0.265	1.35888e-293	UP_aTAL	UP_DE:	Gene are upregulated C-TAL (CTAL), aTAL adj.pv<0.05 or NO DE
LAMC2	1.96955e-285	2.34445	0.393	0.035	7.19949e-281	UP_aTAL
ZEB1	1.84722e-276	2.81573	0.535	0.094	6.75234e-272	UP_aTAL
CD44	4.73145e-271	2.7181	0.399	0.041	1.72953e-266	UP_aTAL
CYTOR	1.03661e-256	2.53264	0.618	0.151	3.78922e-252	UP_aTAL
CREB5	5.68261e-243	2.66937	0.449	0.067	2.07722e-238	UP_aTAL
ANXA2	1.71804e-242	1.8462	0.476	0.078	6.28012e-238	UP_aTAL
DST	4.47012e-239	2.67635	0.809	0.392	1.63401e-234	UP_aTAL
MYO1E	7.12837e-223	2.4765	0.825	0.448	2.6057e-218	UP_aTAL
ATP1B1	8.23841e-218	-1.46508	0.672	0.953	3.01147e-213	UP_CTAL
RP1	7.1206e-217	-2.14958	0.234	0.797	2.60286e-212	UP_CTAL
GPC5	9.59503e-213	-1.73948	0.689	0.96	3.50737e-208	UP_CTAL
TM4SF1	4.96998e-203	1.60975	0.24	0.013	1.81673e-198	UP_aTAL
MET	1.93755e-201	2.27045	0.667	0.253	7.08252e-197	UP_aTAL
VMP1	6.32483e-200	1.839	0.853	0.53	2.31198e-195	UP_aTAL
SYNJ2	9.60108e-199	1.83708	0.318	0.035	3.50958e-194	UP_aTAL
ESRRG	1.99711e-193	-1.1559	0.858	0.985	7.30025e-189	UP_CTAL
TMPRSS4	6.76847e-189	1.55317	0.342	0.046	2.47415e-184	UP_aTAL
PTGER3	2.00834e-185	-1.82281	0.311	0.818	7.34127e-181	UP_CTAL
LAMB3	1.32927e-180	1.34619	0.206	0.01	4.85903e-176	UP_aTAL
MIR4435-2HG	6.99403e-180	2.23886	0.672	0.28	2.5566e-175	UP_aTAL
PLCL1	3.89132e-179	-1.69827	0.484	0.892	1.42243e-174	UP_CTAL
CGNL1	2.10006e-178	-1.59848	0.443	0.869	7.67654e-174	UP_CTAL
GLS	5.45169e-178	2.29119	0.805	0.528	1.99281e-173	UP_aTAL
MYO6	1.7382e-176	1.89403	0.891	0.707	6.35381e-172	UP_aTAL
LINC01762	2.55539e-176	-1.97641	0.209	0.738	9.34098e-172	UP_CTAL
TRIO	4.08379e-173	1.80968	0.868	0.68	1.49279e-168	UP_aTAL
SLC16A12	1.14131e-172	-1.8419	0.306	0.797	4.17193e-168	UP_CTAL
RHOBTB3	4.10339e-170	-1.85922	0.326	0.783	1.49995e-165	UP_CTAL
CLCN5	1.25177e-167	-1.43308	0.431	0.861	4.57572e-163	UP_CTAL
CYFIP2	7.81596e-167	-1.78612	0.254	0.738	2.85705e-162	UP_CTAL
UPP1	5.37488e-164	2.02252	0.416	0.092	1.96473e-159	UP_aTAL
LIF	4.98381e-162	1.31962	0.172	0.006	1.82178e-157	UP_aTAL
SMAD3	8.69614e-162	2.1752	0.581	0.211	3.17879e-157	UP_aTAL
UMOD	2.06095e-161	-1.24291	0.705	0.966	7.53359e-157	UP_CTAL
GP2	3.38158e-161	-1.88748	0.06	0.593	1.2361e-156	UP_CTAL
PPARGC1A	4.23016e-159	-1.6501	0.343	0.785	1.54629e-154	UP_CTAL
PITPNC1	9.70836e-159	2.55296	0.703	0.352	3.54879e-154	UP_aTAL
ESRRB	2.7753e-158	-1.72107	0.198	0.713	1.01448e-153	UP_CTAL
RALYL	5.43465e-158	-1.94422	0.171	0.687	1.98658e-153	UP_CTAL
TBC1D4	1.99137e-151	-1.48701	0.304	0.777	7.27926e-147	UP_CTAL
PDE1A	1.40875e-142	-1.16709	0.481	0.906	5.14953e-138	UP_CTAL
C3orf52	5.21979e-141	1.57376	0.354	0.074	1.90804e-136	UP_aTAL
RANBP3L	1.65135e-140	-1.91677	0.13	0.615	6.03634e-136	UP_CTAL
CACNB2	5.73334e-139	-1.82872	0.151	0.641	2.09576e-134	UP_CTAL
UGCG	2.12383e-137	1.80012	0.603	0.26	7.76343e-133	UP_aTAL
CPEB3	5.34941e-137	-1.66148	0.274	0.7	1.95542e-132	UP_CTAL
KCNJ16	2.35775e-136	-1.18217	0.456	0.864	8.6185e-132	UP_CTAL
FKBP5	2.87229e-136	-1.51367	0.374	0.802	1.04994e-131	UP_CTAL
ARHGAP6	7.64547e-136	-1.09542	0.719	0.947	2.79472e-131	UP_CTAL
ITGA3	1.32232e-135	1.77802	0.55	0.21	4.83362e-131	UP_aTAL
HS6ST2	7.83722e-135	-1.46386	0.26	0.738	2.86482e-130	UP_CTAL
CCSER1	1.66634e-134	-0.840388	0.926	0.99	6.09113e-130	UP_CTAL
PPM1L	1.95517e-134	-1.64609	0.204	0.673	7.14694e-130	UP_CTAL
ENOX1	7.87648e-134	-1.97427	0.225	0.679	2.87917e-129	UP_CTAL
TJP2	1.79378e-133	1.88425	0.685	0.378	6.55697e-129	UP_aTAL
HIVEP3	3.60577e-132	1.89731	0.461	0.141	1.31805e-127	UP_aTAL
MAP4K4	4.79962e-131	2.10186	0.537	0.205	1.75445e-126	UP_aTAL
HIP1	4.09315e-130	-1.42379	0.385	0.808	1.49621e-125	UP_CTAL
INPP4B	4.15557e-130	-1.61641	0.277	0.717	1.51903e-125	UP_CTAL
RNF152	1.06726e-129	-1.63817	0.191	0.652	3.90127e-125	UP_CTAL
AC011751.1	9.16697e-128	1.2402	0.192	0.018	3.3509e-123	UP_aTAL
MIR222HG	9.79727e-128	2.13843	0.567	0.241	3.5813e-123	UP_aTAL
PKP4	1.07169e-127	-1.12533	0.542	0.901	3.91745e-123	UP_CTAL
AL159156.1	2.37396e-126	-1.59206	0.184	0.645	8.67777e-122	UP_CTAL
RTN4	5.06737e-126	1.81414	0.776	0.528	1.85233e-121	UP_aTAL
TNFAIP8	1.4254e-124	1.62304	0.39	0.105	5.2104e-120	UP_aTAL
STK32B	1.48383e-124	-1.3884	0.286	0.719	5.42401e-120	UP_CTAL
CA12	3.40534e-124	-1.31873	0.358	0.788	1.24479e-119	UP_CTAL
ACACB	6.26987e-124	-1.53442	0.149	0.592	2.29189e-119	UP_CTAL
NELL1	2.41645e-123	-1.6315	0.268	0.709	8.8331e-119	UP_CTAL
SGIP1	2.52798e-123	-1.303	0.327	0.758	9.24078e-119	UP_CTAL
FAM184A	1.07164e-120	-1.39405	0.132	0.58	3.91728e-116	UP_CTAL
NR2F2-AS1	1.4231e-120	-1.23408	0.385	0.801	5.202e-116	UP_CTAL
LINC00970	2.69182e-119	-1.6448	0.103	0.554	9.83967e-115	UP_CTAL
LONRF3	1.40549e-118	1.77933	0.383	0.104	5.13761e-114	UP_aTAL
DIP2C	1.28583e-116	1.9241	0.791	0.588	4.70022e-112	UP_aTAL
MIR31HG	1.8651e-116	1.23728	0.199	0.023	6.81768e-112	UP_aTAL
CORO1C	1.57929e-114	1.14441	0.271	0.05	5.77293e-110	UP_aTAL
SEMA3B	4.5154e-114	1.36679	0.279	0.054	1.65056e-109	UP_aTAL
LINC02343	1.52709e-113	-1.67691	0.142	0.577	5.58214e-109	UP_CTAL
MACC1	1.5462e-113	1.80994	0.497	0.196	5.65196e-109	UP_aTAL
AKAP13	1.71784e-113	1.50517	0.781	0.604	6.2794e-109	UP_aTAL
FAM110C	2.12783e-113	2.00727	0.523	0.225	7.77808e-109	UP_aTAL
AC092078.2	1.94153e-112	-2.43848	0.072	0.49	7.09707e-108	UP_CTAL
ETS1	3.22724e-112	1.18497	0.223	0.032	1.17968e-107	UP_aTAL
CCDC148	1.15351e-110	-1.28601	0.388	0.769	4.21653e-106	UP_CTAL
UGDH	1.18615e-110	2.03447	0.324	0.08	4.33587e-106	UP_aTAL
LINC00513	5.47346e-110	1.92045	0.409	0.132	2.00077e-105	UP_aTAL
LPP	7.92293e-109	1.22411	0.904	0.821	2.89615e-104	UP_aTAL
MECOM	3.31937e-108	-0.792506	0.802	0.972	1.21336e-103	UP_CTAL
SLC41A2	9.39936e-108	1.30299	0.387	0.113	3.43584e-103	UP_aTAL
TRIM55	3.75211e-106	2.18831	0.294	0.068	1.37155e-101	UP_aTAL
S100A2	2.91121e-103	1.90283	0.524	0.23	1.06416e-98	UP_aTAL
GLIS3	1.35894e-102	1.37904	0.866	0.771	4.96746e-98	UP_aTAL
ITPR3	1.37489e-102	1.03982	0.326	0.083	5.02578e-98	UP_aTAL
ITGB3	9.27164e-102	0.785286	0.147	0.012	3.38916e-97	UP_aTAL
ADAMTS1	1.91497e-101	1.41986	0.367	0.103	6.99998e-97	UP_aTAL
ITGA2	2.3954e-100	2.43447	0.673	0.441	8.75613e-96	UP_aTAL
CDCP1	1.30759e-99	1.13825	0.226	0.039	4.77977e-95	UP_aTAL
PBX1	2.52621e-98	-1.22855	0.317	0.694	9.23431e-94	UP_CTAL
SVIL	3.42654e-98	1.52928	0.822	0.657	1.25254e-93	UP_aTAL
TAPT1-AS1	4.76926e-98	-1.24357	0.229	0.612	1.74336e-93	UP_CTAL
NUDT4	7.53014e-98	-1.3947	0.222	0.61	2.75257e-93	UP_CTAL
LMO7	1.21747e-97	-1.21211	0.443	0.777	4.45035e-93	UP_CTAL
PLAU	7.71632e-97	1.77551	0.327	0.094	2.82062e-92	UP_aTAL
SOX6	2.0829e-96	-1.04255	0.415	0.781	7.61383e-92	UP_CTAL
BIRC3	3.30779e-96	1.27548	0.178	0.023	1.20913e-91	UP_aTAL
SLC9C1	1.53246e-95	1.3228	0.212	0.036	5.60174e-91	UP_aTAL
ITGB1	7.47176e-95	1.72872	0.611	0.354	2.73123e-90	UP_aTAL
NPSR1-AS1	1.59435e-94	-1.63581	0.137	0.522	5.828e-90	UP_CTAL
ALDH1L1	2.05915e-94	-1.20865	0.082	0.474	7.52703e-90	UP_CTAL
HIBADH	3.19616e-94	-1.19718	0.268	0.643	1.16833e-89	UP_CTAL
PTH2R	1.52995e-93	1.82395	0.93	0.914	5.59259e-89	UP_aTAL
ARL15	3.49636e-93	-0.992127	0.462	0.799	1.27806e-88	UP_CTAL
ZNF83	4.02305e-93	1.72106	0.644	0.415	1.47059e-88	UP_aTAL
TP53BP2	6.14466e-93	1.69445	0.415	0.156	2.24612e-88	UP_aTAL
AC007344.1	9.95713e-92	1.41759	0.197	0.032	3.63973e-87	UP_aTAL
RHEX	1.03489e-89	1.68899	0.191	0.03	3.78293e-85	UP_aTAL
RPS6KA3	1.47464e-89	1.62241	0.503	0.233	5.39038e-85	UP_aTAL
NRK	1.70358e-89	-1.23256	0.179	0.561	6.22725e-85	UP_CTAL
WDFY2	1.9131e-89	-1.19733	0.332	0.675	6.99313e-85	UP_CTAL
RNF150	2.80154e-89	-1.28966	0.254	0.618	1.02408e-84	UP_CTAL
SAT1	2.9705e-89	1.61936	0.736	0.52	1.08584e-84	UP_aTAL
NIBAN2	5.23665e-89	0.996129	0.246	0.053	1.9142e-84	UP_aTAL
RORA	8.6964e-89	-0.83115	0.679	0.925	3.17888e-84	UP_CTAL
FBXL4	9.17295e-89	-1.09892	0.238	0.607	3.35308e-84	UP_CTAL
CADPS2	1.22475e-88	-1.08741	0.402	0.749	4.47695e-84	UP_CTAL
ELK3	2.13075e-87	1.20283	0.206	0.038	7.78873e-83	UP_aTAL
KLHL29	5.90735e-87	0.813736	0.162	0.02	2.15937e-82	UP_aTAL
CLDN4	4.13811e-85	1.02817	0.231	0.048	1.51265e-80	UP_aTAL
TMEM72-AS1	5.5071e-85	-1.36691	0.07	0.422	2.01306e-80	UP_CTAL
ANXA1	1.46238e-84	1.12744	0.138	0.014	5.3456e-80	UP_aTAL
SNX9	2.2742e-84	1.72694	0.676	0.464	8.3131e-80	UP_aTAL
ITPKC	2.68693e-84	1.48196	0.249	0.058	9.8218e-80	UP_aTAL
ITPR1	1.77913e-83	-0.89915	0.334	0.712	6.50345e-79	UP_CTAL
FNDC3B	2.64261e-83	1.18796	0.826	0.785	9.65979e-79	UP_aTAL
VWA8	2.85787e-83	-0.965653	0.341	0.696	1.04467e-78	UP_CTAL
KCTD1	2.9972e-83	-1.14069	0.295	0.658	1.0956e-78	UP_CTAL
SGMS2	3.08541e-83	1.9728	0.544	0.292	1.12784e-78	UP_aTAL
FNIP2	7.86325e-83	1.99203	0.682	0.483	2.87433e-78	UP_aTAL
PTPN4	9.73706e-83	-0.995221	0.365	0.71	3.55928e-78	UP_CTAL
HECTD1	1.96967e-82	1.49217	0.712	0.521	7.19993e-78	UP_aTAL
GPRC5A	3.69297e-82	0.814708	0.11	0.008	1.34993e-77	UP_aTAL
MAP2	4.01819e-82	0.936089	0.192	0.034	1.46881e-77	UP_aTAL
TOX	4.19463e-82	-1.40378	0.127	0.481	1.53331e-77	UP_CTAL
LAMC1	2.082e-81	1.93019	0.467	0.213	7.61054e-77	UP_aTAL
KNG1	2.31105e-81	-0.89734	0.331	0.731	8.44783e-77	UP_CTAL
EXT1	2.43243e-81	1.77815	0.791	0.652	8.89152e-77	UP_aTAL
HMGA1	6.44965e-81	0.863264	0.159	0.022	2.3576e-76	UP_aTAL
PRKG1	2.47401e-80	-1.01028	0.476	0.785	9.04351e-76	UP_CTAL
SPSB1	9.26137e-80	1.08418	0.204	0.04	3.3854e-75	UP_aTAL
PDGFB	1.14565e-79	0.620484	0.116	0.01	4.1878e-75	UP_aTAL
PLXDC2	3.10273e-79	-1.03686	0.302	0.643	1.13417e-74	UP_CTAL
TMEM72	5.03427e-79	-1.07675	0.11	0.45	1.84023e-74	UP_CTAL
LINC00645	7.30897e-79	-1.22566	0.042	0.371	2.67172e-74	UP_CTAL
IRAK2	3.54371e-78	0.610477	0.11	0.009	1.29537e-73	UP_aTAL
FHL2	7.24464e-78	0.941045	0.188	0.034	2.6482e-73	UP_aTAL
BICDL1	1.88908e-77	-1.05985	0.292	0.64	6.90535e-73	UP_CTAL
ANK2	2.41322e-77	-1.15882	0.203	0.556	8.82129e-73	UP_CTAL
ZBTB16	2.61636e-77	-0.774611	0.309	0.716	9.56386e-73	UP_CTAL
UBASH3B	2.7689e-77	1.18734	0.185	0.034	1.01214e-72	UP_aTAL
PCDH9	5.12378e-77	-1.08573	0.544	0.817	1.87295e-72	UP_CTAL
EFHD1	1.43393e-76	-1.06507	0.26	0.604	5.24158e-72	UP_CTAL
CREB3L2	1.79036e-76	-1.18691	0.21	0.547	6.54447e-72	UP_CTAL
ABCC3	2.26476e-76	0.52568	0.137	0.016	8.27861e-72	UP_aTAL
MALRD1	2.64861e-76	-1.26609	0.082	0.418	9.68173e-72	UP_CTAL
PLPPR1	4.17731e-76	-1.23233	0.043	0.371	1.52697e-71	UP_CTAL
MTR	8.05273e-76	-0.946123	0.332	0.671	2.94359e-71	UP_CTAL
CLDN16	8.09854e-76	-1.29247	0.196	0.525	2.96034e-71	UP_CTAL
TEAD1	4.39315e-75	1.40524	0.727	0.566	1.60587e-70	UP_aTAL
CLIP1	5.23001e-75	1.5692	0.628	0.406	1.91178e-70	UP_aTAL
CASR	5.73377e-75	-0.852377	0.421	0.784	2.09592e-70	UP_CTAL
PIK3R1	2.86312e-74	-1.08621	0.166	0.51	1.04659e-69	UP_CTAL
AC138305.1	1.68103e-73	-1.02409	0.377	0.703	6.14485e-69	UP_CTAL
COBLL1	2.07785e-73	-0.700862	0.655	0.905	7.59536e-69	UP_CTAL
STXBP4	7.55972e-73	-1.06016	0.236	0.574	2.76338e-68	UP_CTAL
FREM1	1.82263e-72	-1.2317	0.117	0.442	6.66245e-68	UP_CTAL
LINC01606	2.08494e-72	-1.08679	0.334	0.65	7.6213e-68	UP_CTAL
ZFAND3	3.81303e-72	0.86038	0.859	0.797	1.39382e-67	UP_aTAL
SGK2	7.004e-72	-0.934702	0.163	0.497	2.56024e-67	UP_CTAL
TACC1	7.3049e-72	-1.11749	0.287	0.609	2.67023e-67	UP_CTAL
KDM6B	9.23721e-72	1.11195	0.253	0.069	3.37657e-67	UP_aTAL
VAV3	2.57365e-71	-0.912543	0.281	0.637	9.40774e-67	UP_CTAL
DEPTOR	3.26952e-71	-0.712594	0.343	0.723	1.19514e-66	UP_CTAL
SAMD4A	9.78418e-71	1.31451	0.655	0.428	3.57651e-66	UP_aTAL
AC017002.5	1.83951e-70	0.990648	0.181	0.035	6.72416e-66	UP_aTAL
SUSD4	2.974e-70	-0.999122	0.14	0.475	1.08712e-65	UP_CTAL
HNF1A-AS1	4.84817e-70	-1.01938	0.203	0.533	1.7722e-65	UP_CTAL
BMP6	7.04476e-70	1.66623	0.292	0.095	2.57514e-65	UP_aTAL
CPM	7.35648e-70	1.52269	0.79	0.696	2.68909e-65	UP_aTAL
FBXL17	1.34335e-69	-0.841585	0.442	0.762	4.91048e-65	UP_CTAL
SLC2A1	2.23894e-69	1.1272	0.264	0.075	8.18423e-65	UP_aTAL
SNHG14	4.51817e-69	-0.764193	0.523	0.81	1.65157e-64	UP_CTAL
ANK3	4.99022e-69	-0.632474	0.604	0.9	1.82413e-64	UP_CTAL
PFKFB3	5.16372e-69	1.07004	0.279	0.085	1.88755e-64	UP_aTAL
KLHL13	9.01773e-69	-0.694533	0.461	0.787	3.29634e-64	UP_CTAL
WNK4	1.2644e-68	-0.944605	0.05	0.356	4.6219e-64	UP_CTAL
ZNF704	1.02229e-67	-1.01999	0.238	0.558	3.73687e-63	UP_CTAL
NPC1	1.04291e-67	1.4044	0.467	0.229	3.81226e-63	UP_aTAL
MPPED2	1.40424e-67	-1.14874	0.118	0.433	5.13305e-63	UP_CTAL
EPHA2	1.44249e-67	0.814367	0.177	0.035	5.27286e-63	UP_aTAL
ZHX3	1.65456e-67	-0.890931	0.304	0.653	6.04808e-63	UP_CTAL
MIR99AHG	1.83075e-67	-0.841695	0.332	0.672	6.69213e-63	UP_CTAL
ACTN1	5.21255e-67	1.24551	0.354	0.14	1.9054e-62	UP_aTAL
ADAMTS9	1.04444e-66	2.86576	0.513	0.304	3.81784e-62	UP_aTAL
IL4R	1.26162e-66	0.513696	0.123	0.015	4.61172e-62	UP_aTAL
LRBA	1.78146e-66	-0.608093	0.744	0.917	6.51195e-62	UP_CTAL
FHOD3	3.17624e-66	-0.832278	0.34	0.664	1.16104e-61	UP_CTAL
ACTG1	7.3368e-66	1.2728	0.59	0.365	2.68189e-61	UP_aTAL
IL1RL2	8.40908e-66	1.92952	0.332	0.133	3.07385e-61	UP_aTAL
GRB10	4.0486e-65	0.855591	0.278	0.086	1.47993e-60	UP_aTAL
CALCR	1.21114e-64	-1.5899	0.128	0.432	4.42719e-60	UP_CTAL
UGT8	1.26639e-64	-1.05606	0.243	0.546	4.62918e-60	UP_CTAL
IL1R2	1.7383e-64	1.23727	0.181	0.039	6.35417e-60	UP_aTAL
PRICKLE2	1.79018e-64	-0.905937	0.387	0.692	6.54384e-60	UP_CTAL
USP2	1.92078e-64	-0.896932	0.083	0.385	7.02122e-60	UP_CTAL
VCAN	2.06772e-64	0.546173	0.111	0.013	7.55834e-60	UP_aTAL
AC016831.1	3.9143e-64	0.904419	0.161	0.03	1.43083e-59	UP_aTAL
COL4A3	6.57332e-64	-0.840788	0.362	0.68	2.40281e-59	UP_CTAL
PIK3R3	9.07648e-64	1.7519	0.265	0.083	3.31782e-59	UP_aTAL
FAM13A	1.36534e-63	-0.936536	0.27	0.586	4.99088e-59	UP_CTAL
HS3ST1	1.92289e-63	0.603861	0.135	0.02	7.02894e-59	UP_aTAL
TUBB6	2.16098e-63	0.618836	0.157	0.029	7.89926e-59	UP_aTAL
KLF5	2.84576e-63	1.02897	0.274	0.088	1.04024e-58	UP_aTAL
NTRK2	3.39309e-63	-1.04709	0.175	0.486	1.24031e-58	UP_CTAL
ZSWIM6	3.55747e-63	1.1983	0.739	0.598	1.3004e-58	UP_aTAL
MMP7	3.77413e-63	0.778292	0.164	0.031	1.3796e-58	UP_aTAL
TRAF3	3.98047e-63	0.984869	0.329	0.122	1.45502e-58	UP_aTAL
TMEM161B-AS1	4.03228e-63	-0.924937	0.27	0.581	1.47396e-58	UP_CTAL
PSD3	6.12691e-63	0.906704	0.215	0.054	2.23963e-58	UP_aTAL
LINC01725	1.69503e-62	-0.953529	0.263	0.582	6.19603e-58	UP_CTAL
AC040174.1	5.02101e-62	-0.969219	0.195	0.505	1.83538e-57	UP_CTAL
LIFR	6.28458e-62	-0.932959	0.3	0.601	2.29727e-57	UP_CTAL
MGAT5	8.14293e-62	-0.839564	0.342	0.658	2.97657e-57	UP_CTAL
STPG2	1.39955e-61	-0.953525	0.26	0.572	5.11592e-57	UP_CTAL
ARHGAP10	2.40126e-61	0.908684	0.21	0.053	8.77757e-57	UP_aTAL
AC068631.1	2.82658e-61	-0.949171	0.088	0.384	1.03323e-56	UP_CTAL
TNRC6B	3.12129e-61	-0.750448	0.419	0.745	1.14096e-56	UP_CTAL
AC005208.1	3.65837e-61	-0.968618	0.148	0.449	1.33728e-56	UP_CTAL
MPC1	7.07124e-61	-0.900579	0.216	0.52	2.58482e-56	UP_CTAL
MAMLD1	7.54397e-61	0.713198	0.123	0.018	2.75762e-56	UP_aTAL
LYPLAL1	9.77283e-61	-0.913211	0.252	0.545	3.57236e-56	UP_CTAL
TMEM163	1.36102e-60	0.949313	0.182	0.041	4.97508e-56	UP_aTAL
KCNJ1	1.63798e-60	-0.90961	0.178	0.488	5.98747e-56	UP_CTAL
CEMIP2	2.09011e-60	1.30625	0.381	0.166	7.64018e-56	UP_aTAL
NTNG1	2.38997e-60	1.2769	0.142	0.025	8.73629e-56	UP_aTAL
ERCC1	3.98572e-60	1.46275	0.224	0.065	1.45694e-55	UP_aTAL
TEX41	4.54705e-60	-1.52421	0.059	0.334	1.66213e-55	UP_CTAL
ACPP	5.33533e-60	-1.02519	0.188	0.497	1.95027e-55	UP_CTAL
MIR155HG	5.36129e-60	0.824529	0.12	0.017	1.95977e-55	UP_aTAL
GUCY1A1	6.32678e-60	-0.994729	0.152	0.451	2.31269e-55	UP_CTAL
CLDN1	7.70968e-60	0.559504	0.106	0.012	2.8182e-55	UP_aTAL
MYH9	1.07366e-59	1.20037	0.594	0.394	3.92467e-55	UP_aTAL
SLC2A13	1.43393e-59	-0.931631	0.218	0.525	5.24159e-55	UP_CTAL
SLC25A33	2.46798e-59	-1.04103	0.118	0.406	9.02146e-55	UP_CTAL
ADAMTS17	4.27812e-59	-0.932183	0.161	0.472	1.56382e-54	UP_CTAL
NOS1	4.35071e-59	-0.929745	0.049	0.327	1.59036e-54	UP_CTAL
DMGDH	5.13101e-59	-0.913287	0.177	0.47	1.87559e-54	UP_CTAL
BCKDHB	8.2507e-59	-0.878625	0.259	0.562	3.01596e-54	UP_CTAL
ETV6	1.68887e-58	1.17628	0.589	0.376	6.17348e-54	UP_aTAL
EMP1	1.82674e-58	1.34471	0.349	0.144	6.67748e-54	UP_aTAL
ACSS1	1.92083e-58	-0.934671	0.135	0.427	7.02139e-54	UP_CTAL
PHLDB2	2.01546e-58	-0.684814	0.37	0.677	7.36733e-54	UP_CTAL
HKDC1	3.30245e-58	1.08504	0.23	0.067	1.20718e-53	UP_aTAL
FGFR1	3.75112e-58	1.23564	0.3	0.111	1.37118e-53	UP_aTAL
SEPTIN9	4.41229e-58	1.28573	0.557	0.353	1.61287e-53	UP_aTAL
CTNNA1	4.6284e-58	1.08325	0.698	0.592	1.69187e-53	UP_aTAL
PDZRN3	5.11873e-58	-1.07275	0.098	0.384	1.8711e-53	UP_CTAL
F11	9.1105e-58	-0.852245	0.035	0.297	3.33025e-53	UP_CTAL
CXCL12	9.20351e-58	-0.843681	0.046	0.32	3.36425e-53	UP_CTAL
ATP6V0A4	2.01111e-57	-0.901273	0.145	0.439	7.35139e-53	UP_CTAL
AC008014.1	8.2655e-57	-0.952233	0.305	0.606	3.02137e-52	UP_CTAL
SLC4A7	8.6098e-57	1.40343	0.761	0.634	3.14723e-52	UP_aTAL
AC005062.1	1.11334e-56	0.801484	0.22	0.063	4.06972e-52	UP_aTAL
CLIC4	1.71981e-56	0.934837	0.274	0.093	6.2866e-52	UP_aTAL
MSI2	1.84309e-56	-0.559318	0.648	0.892	6.73724e-52	UP_CTAL
RFX3-AS1	2.17821e-56	-0.881805	0.22	0.518	7.96223e-52	UP_CTAL
FAM171A1	4.90496e-56	-0.863173	0.239	0.532	1.79296e-51	UP_CTAL
VCL	8.72606e-56	1.19177	0.578	0.379	3.18973e-51	UP_aTAL
AL139383.1	8.77389e-56	-0.91324	0.143	0.435	3.20721e-51	UP_CTAL
DPH6	1.48358e-55	-0.833412	0.327	0.633	5.42308e-51	UP_CTAL
MYO3B	2.03582e-55	-0.77509	0.32	0.621	7.44173e-51	UP_CTAL
ELF3	4.80188e-55	0.786477	0.233	0.069	1.75528e-50	UP_aTAL
ZFAND5	4.0761e-54	-0.73551	0.37	0.657	1.48998e-49	UP_CTAL
RNF213	6.89045e-54	1.35656	0.495	0.293	2.51874e-49	UP_aTAL
SLC25A12	7.55392e-54	-0.84181	0.196	0.477	2.76126e-49	UP_CTAL
ZNF518A	7.69248e-54	-0.783374	0.274	0.575	2.81191e-49	UP_CTAL
TDRD3	1.05725e-53	-0.771859	0.295	0.58	3.86466e-49	UP_CTAL
ACSS3	1.27212e-53	-0.833039	0.185	0.471	4.65011e-49	UP_CTAL
RBM20	1.52072e-53	-1.02133	0.046	0.3	5.55886e-49	UP_CTAL
CAMSAP1	1.78986e-53	1.02659	0.304	0.118	6.54265e-49	UP_aTAL
AC019197.1	1.83929e-53	-0.828037	0.47	0.749	6.72333e-49	UP_CTAL
CFAP221	3.11649e-53	-0.837227	0.225	0.511	1.1392e-48	UP_CTAL
PPM1K	5.10654e-53	-0.891999	0.067	0.325	1.86665e-48	UP_CTAL
RBPMS	5.1719e-53	0.92305	0.796	0.728	1.89054e-48	UP_aTAL
NR2F1-AS1	6.97692e-53	-0.726588	0.075	0.348	2.55034e-48	UP_CTAL
SPNS2	1.45344e-52	0.729869	0.141	0.028	5.3129e-48	UP_aTAL
KCNJ3	1.64472e-52	-1.05431	0.14	0.411	6.0121e-48	UP_CTAL
PAX8	1.75308e-52	1.20072	0.604	0.467	6.40821e-48	UP_aTAL
RASAL1	1.83515e-52	0.538878	0.106	0.015	6.70821e-48	UP_aTAL
BHLHE40	1.8937e-52	1.09423	0.395	0.192	6.92223e-48	UP_aTAL
NEAT1	2.34903e-52	0.766919	0.948	0.953	8.58663e-48	UP_aTAL
CDKL1	2.59973e-52	-0.834077	0.197	0.474	9.50306e-48	UP_CTAL
MAPK10	3.96614e-52	-0.689165	0.462	0.763	1.44978e-47	UP_CTAL
LRP6	4.02018e-52	-0.781266	0.258	0.542	1.46954e-47	UP_CTAL
GRIP1	4.13336e-52	1.05079	0.28	0.103	1.51091e-47	UP_aTAL
THSD4	4.65847e-52	-0.826574	0.386	0.672	1.70286e-47	UP_CTAL
ASIC2	5.21858e-52	0.833277	0.159	0.036	1.9076e-47	UP_aTAL
PDLIM5	5.92153e-52	1.18672	0.615	0.453	2.16456e-47	UP_aTAL
PRKN	6.39581e-52	-0.659027	0.532	0.805	2.33792e-47	UP_CTAL
DNM3	7.09787e-52	-0.711461	0.277	0.577	2.59455e-47	UP_CTAL
CCDC178	8.23854e-52	-0.911739	0.286	0.584	3.01152e-47	UP_CTAL
RAP2C-AS1	9.18705e-52	-1.01848	0.14	0.412	3.35824e-47	UP_CTAL
PDE8B	1.25881e-51	-0.966823	0.064	0.315	4.60145e-47	UP_CTAL
XKR4	1.51405e-51	0.510076	0.104	0.015	5.53447e-47	UP_aTAL
ANO6	1.54077e-51	1.44862	0.564	0.402	5.63213e-47	UP_aTAL
CMC1	3.15377e-51	-0.844893	0.171	0.44	1.15283e-46	UP_CTAL
LAMA3	3.17482e-51	0.70344	0.103	0.015	1.16052e-46	UP_aTAL
TRHDE	5.04053e-51	-0.771367	0.315	0.604	1.84252e-46	UP_CTAL
LRP1B	8.70001e-51	-0.590139	0.559	0.842	3.1802e-46	UP_CTAL
DPH6-DT	9.67209e-51	-1.06024	0.142	0.402	3.53554e-46	UP_CTAL
PDK4	1.17008e-50	-1.11498	0.342	0.612	4.2771e-46	UP_CTAL
MAGI2	1.17796e-50	-0.713765	0.447	0.733	4.30593e-46	UP_CTAL
SEMA4B	1.25344e-50	1.14029	0.346	0.154	4.58183e-46	UP_aTAL
KLF6	1.67969e-50	1.15087	0.562	0.385	6.13992e-46	UP_aTAL
RND3	2.33e-50	0.697918	0.117	0.02	8.51708e-46	UP_aTAL
RALGPS1	2.97851e-50	-0.777825	0.298	0.572	1.08876e-45	UP_CTAL
CNNM2	3.52042e-50	-0.908444	0.118	0.382	1.28685e-45	UP_CTAL
GAD1	4.72487e-50	-0.860935	0.049	0.29	1.72713e-45	UP_CTAL
KATNAL2	5.99394e-50	-0.810915	0.106	0.361	2.19103e-45	UP_CTAL
PRKCE	7.75147e-50	1.23172	0.701	0.592	2.83347e-45	UP_aTAL
WWC1	1.14216e-49	1.34984	0.624	0.486	4.17504e-45	UP_aTAL
MITF	1.14943e-49	-0.735815	0.339	0.631	4.20163e-45	UP_CTAL
FGF13	1.22585e-49	1.71533	0.651	0.524	4.48099e-45	UP_aTAL
ABTB2	1.43528e-49	1.52918	0.553	0.383	5.24651e-45	UP_aTAL
PAM	1.58426e-49	1.0093	0.682	0.557	5.79111e-45	UP_aTAL
WNK1	1.90474e-49	-1.17413	0.37	0.617	6.96258e-45	UP_CTAL
USP25	2.2963e-49	-0.727668	0.426	0.7	8.3939e-45	UP_CTAL
DOP1B	3.32453e-49	0.642971	0.182	0.048	1.21525e-44	UP_aTAL
C2CD5	4.13558e-49	-0.764713	0.233	0.507	1.51172e-44	UP_CTAL
FGF9	5.25568e-49	-0.775001	0.175	0.442	1.92116e-44	UP_CTAL
TMEM232	5.32085e-49	-0.821116	0.236	0.516	1.94498e-44	UP_CTAL
TNFRSF10B	5.50598e-49	1.03541	0.351	0.158	2.01265e-44	UP_aTAL
AHNAK	5.62007e-49	1.10821	0.463	0.262	2.05436e-44	UP_aTAL
CADM1	6.42497e-49	-0.78663	0.299	0.58	2.34859e-44	UP_CTAL
MSN	1.06421e-48	1.06199	0.374	0.178	3.89012e-44	UP_aTAL
BAZ1A	1.61684e-48	1.0256	0.292	0.117	5.91019e-44	UP_aTAL
BCL2L1	1.70863e-48	1.28406	0.46	0.278	6.24574e-44	UP_aTAL
DOT1L	1.80084e-48	0.987011	0.285	0.113	6.58278e-44	UP_aTAL
TMEM213	1.89032e-48	-0.810842	0.138	0.404	6.90986e-44	UP_CTAL
SEPTIN10	1.90505e-48	1.11955	0.455	0.26	6.96373e-44	UP_aTAL
FER	2.35313e-48	1.06706	0.635	0.503	8.60165e-44	UP_aTAL
HIF1A	2.40909e-48	1.00451	0.744	0.614	8.8062e-44	UP_aTAL
XIST	5.12219e-48	-1.83217	0.029	0.254	1.87237e-43	UP_CTAL
MAPK4	7.30279e-48	-0.928359	0.081	0.325	2.66946e-43	UP_CTAL
TFAP2B	7.57262e-48	-0.808164	0.13	0.38	2.7681e-43	UP_CTAL
MTHFD1L	9.14382e-48	0.777755	0.251	0.089	3.34243e-43	UP_aTAL
RPS6KA6	9.89596e-48	-0.862962	0.193	0.454	3.61737e-43	UP_CTAL
MYO9A	1.95932e-47	-0.525132	0.552	0.847	7.16209e-43	UP_CTAL
SEC14L1	2.31269e-47	-0.91523	0.268	0.533	8.45379e-43	UP_CTAL
LUC7L2	2.33082e-47	-0.645346	0.327	0.606	8.52007e-43	UP_CTAL
P3H2	2.85804e-47	-0.673256	0.399	0.696	1.04473e-42	UP_CTAL
KRT7	2.92316e-47	0.86621	0.263	0.098	1.06853e-42	UP_aTAL
FLNA	3.11384e-47	0.77151	0.232	0.078	1.13823e-42	UP_aTAL
NMD3	3.99356e-47	-0.86664	0.191	0.454	1.4598e-42	UP_CTAL
GALNT2	4.6543e-47	1.2963	0.369	0.188	1.70133e-42	UP_aTAL
GDF15	5.19916e-47	1.0803	0.379	0.185	1.9005e-42	UP_aTAL
TFPI	5.55897e-47	1.19664	0.45	0.258	2.03202e-42	UP_aTAL
AP3B1	8.26657e-47	-0.679359	0.361	0.628	3.02176e-42	UP_CTAL
SYT16	8.89668e-47	0.788264	0.166	0.044	3.25209e-42	UP_aTAL
THRB	1.0506e-46	-0.747072	0.414	0.665	3.84038e-42	UP_CTAL
AC138123.1	1.4913e-46	-0.971777	0.152	0.404	5.45131e-42	UP_CTAL
AKAP12	1.79244e-46	1.24928	0.213	0.069	6.55209e-42	UP_aTAL
MERTK	2.68167e-46	-0.787348	0.162	0.416	9.80257e-42	UP_CTAL
MRPS6	3.12666e-46	-0.808884	0.299	0.561	1.14292e-41	UP_CTAL
AZIN1-AS1	3.28267e-46	-0.810507	0.232	0.497	1.19995e-41	UP_CTAL
ADAMTS9-AS1	5.44132e-46	-0.791362	0.2	0.468	1.98902e-41	UP_CTAL
CACNA1D	6.73318e-46	-0.789782	0.244	0.51	2.46124e-41	UP_CTAL
ENOSF1	6.81085e-46	-0.697816	0.285	0.554	2.48964e-41	UP_CTAL
SIK2	7.84426e-46	-0.885482	0.392	0.652	2.86739e-41	UP_CTAL
AKAP6	1.90428e-45	-0.722929	0.19	0.46	6.9609e-41	UP_CTAL
DAB1	2.06462e-45	-0.829007	0.265	0.537	7.547e-41	UP_CTAL
SOX4	2.95653e-45	0.986086	0.285	0.113	1.08073e-40	UP_aTAL
AC024022.1	3.07549e-45	-0.854797	0.073	0.305	1.12421e-40	UP_CTAL
MCUB	4.70809e-45	0.754832	0.108	0.019	1.721e-40	UP_aTAL
TSPAN1	4.71792e-45	0.425969	0.117	0.022	1.72459e-40	UP_aTAL
RAP2C	5.76807e-45	-0.678571	0.091	0.334	2.10846e-40	UP_CTAL
BRINP3	6.34812e-45	-0.96927	0.029	0.244	2.32049e-40	UP_CTAL
ERBB4	6.34835e-45	-0.372387	0.961	0.994	2.32057e-40	UP_CTAL
PCLO	6.41589e-45	-0.768993	0.291	0.558	2.34527e-40	UP_CTAL
MAP2K1	6.99613e-45	1.18187	0.377	0.196	2.55736e-40	UP_aTAL
TMEM51	7.84496e-45	0.990378	0.394	0.202	2.86764e-40	UP_aTAL
NLGN4Y	8.25033e-45	1.40747	0.465	0.291	3.01582e-40	UP_aTAL
PROM1	8.29852e-45	1.15256	0.28	0.118	3.03344e-40	UP_aTAL
IQCJ-SCHIP1	9.43459e-45	1.08072	0.354	0.169	3.44872e-40	UP_aTAL
S100A16	9.75123e-45	0.491523	0.11	0.02	3.56446e-40	UP_aTAL
ITGAV	1.00158e-44	1.13346	0.551	0.381	3.66116e-40	UP_aTAL
CHD2	1.08075e-44	1.01427	0.721	0.635	3.95059e-40	UP_aTAL
PTPN13	1.29714e-44	-0.648293	0.347	0.625	4.74158e-40	UP_CTAL
MIR29B2CHG	1.57559e-44	-0.680083	0.219	0.481	5.75943e-40	UP_CTAL
MDM2	2.16032e-44	1.19429	0.408	0.218	7.89685e-40	UP_aTAL
SLC5A3	2.87617e-44	-0.646244	0.368	0.64	1.05136e-39	UP_CTAL
CPQ	3.25429e-44	-0.704969	0.278	0.545	1.18957e-39	UP_CTAL
NPAS2	4.20777e-44	0.948144	0.24	0.087	1.53811e-39	UP_aTAL
FBXO21	9.03227e-44	-0.689785	0.177	0.429	3.30165e-39	UP_CTAL
LINC02432	9.05452e-44	-0.935887	0.043	0.258	3.30979e-39	UP_CTAL
AHCYL1	9.0806e-44	-0.645739	0.263	0.526	3.31932e-39	UP_CTAL
GHR	1.09551e-43	-0.886534	0.059	0.286	4.00452e-39	UP_CTAL
ABHD17C	1.1334e-43	-0.743968	0.128	0.371	4.14302e-39	UP_CTAL
MCU	1.27368e-43	1.15066	0.457	0.275	4.65579e-39	UP_aTAL
PIM1	1.2969e-43	0.666451	0.122	0.025	4.7407e-39	UP_aTAL
ETNK1	1.38119e-43	-0.713457	0.438	0.691	5.0488e-39	UP_CTAL
TRIM2	1.96474e-43	-0.662711	0.334	0.615	7.18191e-39	UP_CTAL
SULT1C2	2.19144e-43	-0.584907	0.362	0.629	8.01059e-39	UP_CTAL
BNC2	2.30961e-43	0.816432	0.25	0.094	8.44255e-39	UP_aTAL
TFDP2	2.82319e-43	-0.688858	0.245	0.508	1.03199e-38	UP_CTAL
ANKRD26	3.11127e-43	-0.771261	0.183	0.423	1.13729e-38	UP_CTAL
ITPR2	4.49973e-43	-0.496709	0.592	0.809	1.64483e-38	UP_CTAL
ZNF98	5.68874e-43	-0.906998	0.093	0.319	2.07946e-38	UP_CTAL
ANXA11	5.92487e-43	1.13326	0.508	0.339	2.16578e-38	UP_aTAL
AK3	7.5952e-43	-0.519773	0.465	0.738	2.77635e-38	UP_CTAL
MYO5B	8.18862e-43	1.29702	0.44	0.261	2.99327e-38	UP_aTAL
S100A6	1.94678e-42	1.11236	0.62	0.482	7.11625e-38	UP_aTAL
PIP5K1B	1.98268e-42	-0.779456	0.096	0.332	7.24749e-38	UP_CTAL
IGF2BP2	3.79268e-42	1.25255	0.538	0.397	1.38638e-37	UP_aTAL
ADM	4.42901e-42	0.659528	0.122	0.026	1.61898e-37	UP_aTAL
KALRN	4.4992e-42	0.653757	0.149	0.038	1.64464e-37	UP_aTAL
NEDD4	4.8313e-42	0.616976	0.159	0.043	1.76603e-37	UP_aTAL
LRRFIP1	5.45829e-42	0.899687	0.655	0.541	1.99522e-37	UP_aTAL
PTK2	5.48817e-42	0.762069	0.776	0.75	2.00615e-37	UP_aTAL
CMTM4	5.99816e-42	-0.704736	0.268	0.517	2.19257e-37	UP_CTAL
LNX1	7.86872e-42	-0.574804	0.292	0.567	2.87633e-37	UP_CTAL
LRCH1	8.03383e-42	-0.665925	0.461	0.7	2.93669e-37	UP_CTAL
MAGI1	8.04635e-42	-0.474602	0.727	0.909	2.94126e-37	UP_CTAL
TBC1D5	8.44493e-42	-0.564795	0.464	0.746	3.08696e-37	UP_CTAL
VEPH1	8.62223e-42	-0.771724	0.11	0.338	3.15177e-37	UP_CTAL
MTX2	8.65369e-42	-0.650464	0.291	0.548	3.16327e-37	UP_CTAL
FOXO3	9.17849e-42	-0.654143	0.456	0.699	3.35511e-37	UP_CTAL
AKAP9	1.0535e-41	-0.601404	0.437	0.705	3.85095e-37	UP_CTAL
LINC00472	1.07175e-41	-0.489967	0.646	0.885	3.91767e-37	UP_CTAL
NT5DC1	1.1733e-41	-0.73012	0.218	0.463	4.28887e-37	UP_CTAL
ADAMTS16	1.28218e-41	-0.796757	0.101	0.335	4.68687e-37	UP_CTAL
BBS9	1.29572e-41	-0.630501	0.365	0.644	4.73638e-37	UP_CTAL
EPHX2	1.35677e-41	-0.662131	0.087	0.314	4.95953e-37	UP_CTAL
ZNF385B	1.47895e-41	-0.536254	0.205	0.479	5.40616e-37	UP_CTAL
CRYL1	1.60949e-41	-0.710068	0.204	0.451	5.88334e-37	UP_CTAL
SHPRH	1.64254e-41	-0.704411	0.242	0.493	6.00414e-37	UP_CTAL
RUFY3	1.78469e-41	1.09778	0.576	0.422	6.52375e-37	UP_aTAL
USP32	1.91247e-41	1.14613	0.512	0.345	6.99084e-37	UP_aTAL
RASAL2	2.11101e-41	1.36489	0.612	0.496	7.71657e-37	UP_aTAL
GPHN	2.17403e-41	-0.545034	0.611	0.824	7.94695e-37	UP_CTAL
CLASP2	2.53407e-41	-0.672879	0.293	0.55	9.26305e-37	UP_CTAL
CTDSPL	2.79336e-41	-0.653818	0.306	0.568	1.02109e-36	UP_CTAL
FAM135A	2.88849e-41	1.11919	0.639	0.525	1.05586e-36	UP_aTAL
HOXD3	3.54832e-41	-0.699504	0.176	0.408	1.29705e-36	UP_CTAL
ACOT11	4.50295e-41	-0.696607	0.137	0.37	1.64601e-36	UP_CTAL
LINC01278	4.52692e-41	-0.6285	0.307	0.572	1.65477e-36	UP_CTAL
GSAP	5.66183e-41	-0.653983	0.157	0.396	2.06963e-36	UP_CTAL
ITPKB	7.01987e-41	-0.801749	0.1	0.321	2.56604e-36	UP_CTAL
ERO1A	8.01502e-41	1.30356	0.238	0.092	2.92981e-36	UP_aTAL
PCCA	8.06527e-41	-0.498544	0.655	0.856	2.94818e-36	UP_CTAL
TMEM41B	9.61154e-41	1.18078	0.416	0.242	3.5134e-36	UP_aTAL
ABCC4	1.29009e-40	0.757566	0.225	0.082	4.71578e-36	UP_aTAL
MGLL	1.33242e-40	1.4955	0.624	0.517	4.87054e-36	UP_aTAL
SUCLG2	1.76997e-40	-0.614946	0.333	0.592	6.46997e-36	UP_CTAL
ZNF618	1.78023e-40	-0.648707	0.23	0.487	6.50745e-36	UP_CTAL
DNASE1	1.78465e-40	-0.648688	0.174	0.418	6.52362e-36	UP_CTAL
RASA2	1.99475e-40	1.03403	0.512	0.354	7.29161e-36	UP_aTAL
SUCLG2-AS1	2.19309e-40	-0.791793	0.209	0.453	8.01663e-36	UP_CTAL
ZMAT1	2.96361e-40	-0.641805	0.218	0.459	1.08332e-35	UP_CTAL
TMEM116	3.04341e-40	-0.713167	0.093	0.31	1.11249e-35	UP_CTAL
SRGAP1	4.2948e-40	1.27918	0.456	0.286	1.56992e-35	UP_aTAL
APP	4.65759e-40	0.796259	0.824	0.804	1.70253e-35	UP_aTAL
CECR2	4.937e-40	-0.63934	0.182	0.426	1.80467e-35	UP_CTAL
LINC02437	4.96825e-40	-0.620907	0.019	0.206	1.8161e-35	UP_CTAL
DENND1A	5.62007e-40	-0.619117	0.343	0.602	2.05436e-35	UP_CTAL
LINC01004	8.18935e-40	-0.712103	0.206	0.447	2.99354e-35	UP_CTAL
CBR4	9.06639e-40	-0.658571	0.28	0.531	3.31413e-35	UP_CTAL
UBR3	9.22523e-40	-0.553019	0.355	0.614	3.37219e-35	UP_CTAL
TLE1	1.07637e-39	-0.756434	0.199	0.44	3.93456e-35	UP_CTAL
NRIP1	1.18697e-39	1.11921	0.635	0.513	4.33884e-35	UP_aTAL
AL645568.1	1.43557e-39	-0.798975	0.137	0.363	5.2476e-35	UP_CTAL
PPFIA2	1.44456e-39	-0.85152	0.246	0.501	5.28044e-35	UP_CTAL
TMEM207	1.47501e-39	-1.45422	0.036	0.23	5.39175e-35	UP_CTAL
FAM214A	1.90528e-39	-0.679526	0.208	0.445	6.96458e-35	UP_CTAL
ALPK3	2.49746e-39	1.02888	0.366	0.191	9.1292e-35	UP_aTAL
SLC3A1	2.66606e-39	-0.754832	0.218	0.463	9.74553e-35	UP_CTAL
IL6R	2.92915e-39	0.65144	0.176	0.054	1.07072e-34	UP_aTAL
ELP4	3.10557e-39	-0.680015	0.242	0.484	1.13521e-34	UP_CTAL
KIF16B	3.32899e-39	-0.690939	0.302	0.539	1.21688e-34	UP_CTAL
RAI14	3.75447e-39	1.00804	0.44	0.267	1.37241e-34	UP_aTAL
EPM2A	3.95455e-39	-0.742166	0.1	0.319	1.44555e-34	UP_CTAL
CNTN1	4.30488e-39	-0.835866	0.059	0.269	1.5736e-34	UP_CTAL
GLRX	4.51863e-39	-0.682802	0.127	0.351	1.65174e-34	UP_CTAL
PXDNL	4.58289e-39	-0.965301	0.086	0.295	1.67523e-34	UP_CTAL
HDAC7	4.7682e-39	0.549486	0.213	0.075	1.74297e-34	UP_aTAL
FAM227B	6.62821e-39	-0.739094	0.13	0.354	2.42288e-34	UP_CTAL
ATP6V1H	8.59453e-39	-0.573333	0.236	0.48	3.14164e-34	UP_CTAL
SERPINB1	9.05019e-39	1.02806	0.186	0.062	3.30821e-34	UP_aTAL
LDHA	9.16869e-39	0.840812	0.274	0.116	3.35152e-34	UP_aTAL
GAREM1	1.0738e-38	1.23777	0.58	0.466	3.92517e-34	UP_aTAL
MFSD4A	1.07828e-38	-0.64412	0.096	0.319	3.94155e-34	UP_CTAL
LIPG	1.55399e-38	0.793202	0.196	0.067	5.68044e-34	UP_aTAL
ADGRV1	1.58744e-38	-0.628789	0.2	0.445	5.80272e-34	UP_CTAL
LINC01473	2.34905e-38	-0.579414	0.465	0.716	8.58672e-34	UP_CTAL
AASS	4.33636e-38	-0.774876	0.134	0.349	1.58511e-33	UP_CTAL
PPARA	5.04112e-38	-0.683447	0.204	0.439	1.84273e-33	UP_CTAL
ZNF493	5.63709e-38	-0.649188	0.164	0.391	2.06058e-33	UP_CTAL
NFYC	6.34571e-38	-0.633267	0.163	0.393	2.31961e-33	UP_CTAL
MYO1D	8.23914e-38	0.969966	0.505	0.348	3.01173e-33	UP_aTAL
CFAP70	8.58247e-38	-0.622711	0.171	0.405	3.13724e-33	UP_CTAL
MROH7	8.82343e-38	-0.658238	0.125	0.344	3.22532e-33	UP_CTAL
C12orf75	9.43795e-38	0.500996	0.14	0.037	3.44995e-33	UP_aTAL
TXNIP	1.06198e-37	-0.593079	0.361	0.629	3.88197e-33	UP_CTAL
TACSTD2	1.18855e-37	0.600167	0.168	0.051	4.34462e-33	UP_aTAL
PPA2	1.45944e-37	-0.678173	0.226	0.457	5.33483e-33	UP_CTAL
AC009879.4	1.93957e-37	-0.762265	0.064	0.266	7.08989e-33	UP_CTAL
OGT	2.17046e-37	1.00207	0.538	0.388	7.9339e-33	UP_aTAL
LGALS3	2.73674e-37	0.727024	0.236	0.092	1.00039e-32	UP_aTAL
NAALADL2	2.78589e-37	-0.424262	0.743	0.907	1.01835e-32	UP_CTAL
DNAJC19	2.83582e-37	-0.603004	0.061	0.261	1.03661e-32	UP_CTAL
HSD11B2	2.93714e-37	-0.530571	0.104	0.324	1.07364e-32	UP_CTAL
PHACTR1	3.91484e-37	-0.721723	0.411	0.632	1.43103e-32	UP_CTAL
SEMA6D	4.10024e-37	-0.662977	0.26	0.509	1.4988e-32	UP_CTAL
CAPS2	4.52756e-37	-0.683539	0.15	0.376	1.655e-32	UP_CTAL
CCDC18-AS1	5.02055e-37	-0.615975	0.238	0.482	1.83521e-32	UP_CTAL
PAQR5	5.43381e-37	1.14519	0.598	0.481	1.98628e-32	UP_aTAL
PKHD1	6.11999e-37	-0.289357	0.751	0.96	2.2371e-32	UP_CTAL
DOK5	6.19116e-37	1.46611	0.312	0.16	2.26312e-32	UP_aTAL
FRAS1	8.86606e-37	-0.686072	0.341	0.589	3.2409e-32	UP_CTAL
SESTD1	9.60124e-37	1.03893	0.553	0.403	3.50964e-32	UP_aTAL
ZSWIM4	1.10935e-36	0.419671	0.12	0.028	4.0551e-32	UP_aTAL
LINC01515	1.20585e-36	-0.861316	0.124	0.34	4.40786e-32	UP_CTAL
DPY19L1	1.29933e-36	1.04899	0.36	0.197	4.74958e-32	UP_aTAL
AUH	1.44464e-36	-0.576212	0.342	0.589	5.28073e-32	UP_CTAL
IER3	1.84621e-36	1.07418	0.345	0.184	6.74862e-32	UP_aTAL
MAP2K6	2.38326e-36	-0.707868	0.04	0.226	8.71177e-32	UP_CTAL
CASK	2.4222e-36	-0.639959	0.313	0.55	8.85411e-32	UP_CTAL
GOT1	2.45349e-36	-0.565826	0.205	0.445	8.96847e-32	UP_CTAL
AC011246.1	2.74961e-36	-1.45658	0.072	0.268	1.00509e-31	UP_CTAL
SLC7A1	3.0343e-36	0.726337	0.239	0.096	1.10916e-31	UP_aTAL
DECR1	3.27856e-36	-0.646127	0.168	0.389	1.19844e-31	UP_CTAL
SCN7A	4.47273e-36	-0.930601	0.149	0.369	1.63496e-31	UP_CTAL
CCDC171	5.02962e-36	-0.686733	0.238	0.472	1.83853e-31	UP_CTAL
CBLB	6.22716e-36	-0.603486	0.339	0.564	2.27628e-31	UP_CTAL
SSBP2	6.9025e-36	-0.60299	0.399	0.648	2.52314e-31	UP_CTAL
PDCD4	8.34135e-36	-0.722305	0.131	0.34	3.0491e-31	UP_CTAL
ACTN4	8.59643e-36	0.896612	0.584	0.443	3.14234e-31	UP_aTAL
AL078459.1	1.14692e-35	0.944947	0.202	0.076	4.19244e-31	UP_aTAL
LINC00476	1.30119e-35	-0.641046	0.161	0.38	4.75639e-31	UP_CTAL
GULP1	1.30845e-35	1.52692	0.547	0.427	4.78289e-31	UP_aTAL
CYB5A	1.36481e-35	-0.581522	0.172	0.399	4.98891e-31	UP_CTAL
REV3L	1.36762e-35	-0.578231	0.286	0.529	4.9992e-31	UP_CTAL
FHIT	1.42798e-35	-0.424522	0.816	0.926	5.21985e-31	UP_CTAL
RIC8B	1.47424e-35	-0.617832	0.176	0.397	5.38894e-31	UP_CTAL
EHBP1	1.63006e-35	-0.650064	0.294	0.526	5.95854e-31	UP_CTAL
NFKBIZ	2.17092e-35	0.933439	0.331	0.167	7.93559e-31	UP_aTAL
WLS	2.44023e-35	-0.478702	0.341	0.597	8.92003e-31	UP_CTAL
TLN2	2.62507e-35	-0.701055	0.211	0.432	9.59566e-31	UP_CTAL
PANK1	2.68535e-35	-0.618291	0.039	0.22	9.81603e-31	UP_CTAL
LRRC8D	2.72798e-35	-0.70209	0.144	0.357	9.97186e-31	UP_CTAL
PLEC	2.86477e-35	0.705128	0.192	0.069	1.04719e-30	UP_aTAL
HPN	3.43623e-35	-0.624861	0.128	0.34	1.25608e-30	UP_CTAL
WWOX	3.52855e-35	-0.523128	0.719	0.89	1.28983e-30	UP_CTAL
GALK2	4.53126e-35	-0.660556	0.143	0.351	1.65636e-30	UP_CTAL
CLCNKB	5.43792e-35	-0.537382	0.166	0.401	1.98778e-30	UP_CTAL
GRM1	5.60822e-35	-0.711097	0.028	0.204	2.05003e-30	UP_CTAL
UST	6.47036e-35	-0.665276	0.114	0.324	2.36518e-30	UP_CTAL
AGO2	6.5842e-35	1.03258	0.438	0.28	2.40679e-30	UP_aTAL
TRMT11	6.7469e-35	-0.602984	0.287	0.516	2.46626e-30	UP_CTAL
NAAA	7.51037e-35	-0.608099	0.056	0.239	2.74534e-30	UP_CTAL
IMMP1L	8.57928e-35	-0.662332	0.2	0.42	3.13607e-30	UP_CTAL
GALNT18	9.94389e-35	-0.577047	0.363	0.62	3.63489e-30	UP_CTAL
PLCB1	1.1635e-34	-0.343381	0.78	0.943	4.25307e-30	UP_CTAL
SLC19A2	1.36637e-34	-0.578673	0.098	0.305	4.99461e-30	UP_CTAL
GIGYF2	1.46508e-34	-0.549196	0.362	0.599	5.35545e-30	UP_CTAL
AC046134.2	1.57136e-34	-0.702678	0.148	0.36	5.74396e-30	UP_CTAL
JPX	2.39981e-34	-0.588288	0.293	0.52	8.77227e-30	UP_CTAL
GCNT2	2.40499e-34	-0.599413	0.324	0.56	8.7912e-30	UP_CTAL
ETFDH	2.54778e-34	-0.605022	0.135	0.349	9.31314e-30	UP_CTAL
MYO9B	2.65055e-34	0.857771	0.287	0.136	9.68882e-30	UP_aTAL
AC004870.4	3.51155e-34	-0.784782	0.104	0.307	1.28361e-29	UP_CTAL
SMS	3.56901e-34	1.35389	0.448	0.307	1.30462e-29	UP_aTAL
AC008269.1	3.84885e-34	-0.598242	0.155	0.371	1.40691e-29	UP_CTAL
CRADD	4.89717e-34	-0.55258	0.348	0.594	1.79011e-29	UP_CTAL
RPL34-AS1	5.06418e-34	-0.7011	0.061	0.244	1.85116e-29	UP_CTAL
AP000787.1	5.57393e-34	1.25811	0.204	0.082	2.0375e-29	UP_aTAL
PNISR	7.46616e-34	-0.501242	0.43	0.679	2.72918e-29	UP_CTAL
AL078600.1	8.35648e-34	-0.645663	0.132	0.337	3.05463e-29	UP_CTAL
SLC15A2	8.85246e-34	-0.662153	0.086	0.276	3.23593e-29	UP_CTAL
USP13	9.40728e-34	-0.647591	0.076	0.265	3.43874e-29	UP_CTAL
TRHDE-AS1	9.55911e-34	-0.658949	0.091	0.283	3.49424e-29	UP_CTAL
SORBS2	9.75499e-34	-0.545564	0.283	0.52	3.56584e-29	UP_CTAL
OXCT1	1.00556e-33	-0.653031	0.135	0.349	3.67572e-29	UP_CTAL
YAP1	1.09973e-33	0.797218	0.628	0.521	4.01996e-29	UP_aTAL
HULC	1.13787e-33	-0.755275	0.159	0.377	4.15935e-29	UP_CTAL
JARID2	1.14854e-33	-0.61279	0.15	0.362	4.19836e-29	UP_CTAL
DGKH	1.29211e-33	0.943222	0.57	0.452	4.72316e-29	UP_aTAL
ZNF165	1.65503e-33	0.697214	0.104	0.024	6.0498e-29	UP_aTAL
PLA2G12A	2.16026e-33	-0.571028	0.196	0.419	7.8966e-29	UP_CTAL
CCDC7	2.23876e-33	-0.712699	0.208	0.426	8.18355e-29	UP_CTAL
TANC2	3.01404e-33	0.893572	0.703	0.662	1.10175e-28	UP_aTAL
TBC1D32	3.07122e-33	-0.652448	0.198	0.414	1.12265e-28	UP_CTAL
ABHD3	3.11587e-33	1.00825	0.275	0.131	1.13898e-28	UP_aTAL
NCEH1	3.71171e-33	1.20591	0.305	0.156	1.35678e-28	UP_aTAL
ANXA3	3.84015e-33	0.552576	0.189	0.069	1.40373e-28	UP_aTAL
KRT19	4.61308e-33	0.527683	0.116	0.029	1.68626e-28	UP_aTAL
RBFOX1	4.87537e-33	-0.723358	0.492	0.701	1.78214e-28	UP_CTAL
CSRNP3	5.695e-33	-0.693854	0.08	0.264	2.08175e-28	UP_CTAL
PTPN1	6.48564e-33	1.03284	0.469	0.318	2.37076e-28	UP_aTAL
TMEM52B	7.82299e-33	-1.16077	0.091	0.278	2.85961e-28	UP_CTAL
RBM26	8.74095e-33	-0.467571	0.308	0.552	3.19517e-28	UP_CTAL
NUBPL	9.7351e-33	-0.615697	0.224	0.445	3.55857e-28	UP_CTAL
WDR72	1.21313e-32	-0.471812	0.44	0.693	4.43448e-28	UP_CTAL
N4BP2L2	1.60108e-32	-0.420303	0.644	0.844	5.85257e-28	UP_CTAL
TTC14	1.64603e-32	-0.523495	0.239	0.461	6.01691e-28	UP_CTAL
TOB1	1.80739e-32	-0.57991	0.121	0.319	6.60675e-28	UP_CTAL
TET2	1.81413e-32	-0.533885	0.294	0.526	6.63135e-28	UP_CTAL
AC020916.1	1.86204e-32	0.752347	0.189	0.07	6.80649e-28	UP_aTAL
MAN1A1	3.01959e-32	-0.507268	0.388	0.626	1.10378e-27	UP_CTAL
AC016526.1	3.13631e-32	-0.507658	0.014	0.169	1.14645e-27	UP_CTAL
DSCAML1	3.21777e-32	-0.741817	0.338	0.561	1.17622e-27	UP_CTAL
RRAGD	3.52128e-32	-0.484082	0.103	0.309	1.28717e-27	UP_CTAL
PCMTD1	3.52535e-32	-0.506617	0.312	0.541	1.28866e-27	UP_CTAL
MAGED1	3.62718e-32	-0.571007	0.223	0.451	1.32588e-27	UP_CTAL
EIF1B-AS1	4.00475e-32	-0.687615	0.118	0.313	1.4639e-27	UP_CTAL
VASP	4.24832e-32	0.630903	0.163	0.055	1.55293e-27	UP_aTAL
SMIM8	4.25771e-32	-0.578056	0.107	0.297	1.55636e-27	UP_CTAL
DIAPH3	5.85309e-32	0.822695	0.192	0.073	2.13954e-27	UP_aTAL
LYN	6.00074e-32	0.676482	0.175	0.062	2.19351e-27	UP_aTAL
UBE3D	6.22408e-32	-0.652602	0.115	0.313	2.27515e-27	UP_CTAL
TBCK	6.51036e-32	-0.506893	0.385	0.619	2.3798e-27	UP_CTAL
WARS2-AS1	7.45716e-32	-0.493892	0.22	0.453	2.72589e-27	UP_CTAL
TNRC6A	8.66516e-32	-0.481701	0.515	0.749	3.16746e-27	UP_CTAL
TRA2A	8.96472e-32	-0.54825	0.37	0.605	3.27697e-27	UP_CTAL
TCAIM	9.82795e-32	-0.609892	0.202	0.41	3.59251e-27	UP_CTAL
DNAH14	1.69006e-31	-0.530598	0.434	0.668	6.17784e-27	UP_CTAL
AC083843.3	1.77526e-31	-0.533629	0.11	0.302	6.4893e-27	UP_CTAL
ABCA5	2.04534e-31	-0.534491	0.313	0.54	7.47655e-27	UP_CTAL
RNPC3	2.42421e-31	-0.424753	0.319	0.558	8.86146e-27	UP_CTAL
NDFIP2	2.71672e-31	0.932176	0.448	0.291	9.9307e-27	UP_aTAL
AC012409.2	4.21479e-31	-0.675923	0.123	0.315	1.54067e-26	UP_CTAL
LINC00882	4.37216e-31	-0.681155	0.098	0.291	1.5982e-26	UP_CTAL
AC104596.1	5.52259e-31	-0.709245	0.079	0.259	2.01873e-26	UP_CTAL
PAX8-AS1	5.52291e-31	0.859459	0.373	0.213	2.01884e-26	UP_aTAL
NABP1	5.59202e-31	0.910949	0.232	0.104	2.04411e-26	UP_aTAL
ADAM9	6.52571e-31	0.939574	0.376	0.225	2.38541e-26	UP_aTAL
PPIP5K2	6.71947e-31	-0.562289	0.202	0.404	2.45624e-26	UP_CTAL
MFF	7.19654e-31	-0.552476	0.196	0.399	2.63062e-26	UP_CTAL
OXNAD1	7.53942e-31	-0.607879	0.125	0.315	2.75596e-26	UP_CTAL
CMIP	9.48996e-31	1.02719	0.421	0.271	3.46896e-26	UP_aTAL
FTX	1.19928e-30	-0.392283	0.722	0.906	4.38385e-26	UP_CTAL
NOX4	1.23682e-30	-0.803199	0.141	0.335	4.52108e-26	UP_CTAL
EZR	1.32467e-30	1.02445	0.489	0.354	4.84221e-26	UP_aTAL
LINC01184	1.40017e-30	-0.634257	0.143	0.339	5.11817e-26	UP_CTAL
GRB14	1.40548e-30	-0.592175	0.257	0.469	5.13758e-26	UP_CTAL
AC002451.1	1.4425e-30	-0.591863	0.074	0.252	5.27293e-26	UP_CTAL
JAZF1	1.60675e-30	0.755551	0.314	0.163	5.8733e-26	UP_aTAL
ADHFE1	1.61271e-30	-0.560672	0.067	0.237	5.89511e-26	UP_CTAL
ATG10	1.61798e-30	-0.665126	0.231	0.434	5.91435e-26	UP_CTAL
OSBPL9	1.78108e-30	-0.457055	0.317	0.547	6.51057e-26	UP_CTAL
DRAM1	1.97947e-30	0.359369	0.136	0.041	7.23576e-26	UP_aTAL
MYLK	2.22168e-30	-0.507598	0.168	0.374	8.12112e-26	UP_CTAL
LINC02532	2.33796e-30	-0.331186	0.379	0.657	8.54618e-26	UP_CTAL
SPAG16	2.91567e-30	-0.651339	0.301	0.519	1.06579e-25	UP_CTAL
ARHGAP32	3.68045e-30	1.0277	0.519	0.383	1.34535e-25	UP_aTAL
RBM47	3.78002e-30	0.92105	0.734	0.707	1.38175e-25	UP_aTAL
FSIP2-AS1	3.83743e-30	-0.517535	0.114	0.306	1.40274e-25	UP_CTAL
RAPH1	4.26915e-30	0.78016	0.266	0.129	1.56054e-25	UP_aTAL
BLNK	4.29737e-30	-0.586818	0.242	0.461	1.57086e-25	UP_CTAL
CAMK1D	4.41938e-30	0.364585	0.106	0.026	1.61546e-25	UP_aTAL
CDH1	4.96269e-30	1.06815	0.396	0.251	1.81406e-25	UP_aTAL
ANKRD28	5.01366e-30	-0.516582	0.433	0.664	1.83269e-25	UP_CTAL
RAP1B	5.92928e-30	0.924565	0.506	0.375	2.16739e-25	UP_aTAL
OIP5-AS1	8.25704e-30	-0.560792	0.178	0.373	3.01828e-25	UP_CTAL
MFSD4B	9.07954e-30	-0.556021	0.284	0.498	3.31894e-25	UP_CTAL
RASSF3	9.90725e-30	0.536493	0.118	0.033	3.6215e-25	UP_aTAL
MPP7	1.03459e-29	-0.497382	0.13	0.319	3.78182e-25	UP_CTAL
STAU2	1.16032e-29	-0.499274	0.313	0.536	4.24142e-25	UP_CTAL
FMO4	1.2243e-29	-0.562286	0.061	0.228	4.47531e-25	UP_CTAL
RGS6	1.31443e-29	2.22811	0.356	0.225	4.80476e-25	UP_aTAL
HUNK	1.3309e-29	0.49999	0.177	0.065	4.86497e-25	UP_aTAL
EPB41L3	1.47596e-29	-0.480735	0.19	0.414	5.39521e-25	UP_CTAL
PGM2L1	1.55544e-29	0.391721	0.148	0.048	5.68576e-25	UP_aTAL
SIL1	1.70176e-29	-0.457256	0.252	0.475	6.2206e-25	UP_CTAL
TNFRSF12A	1.71928e-29	0.6867	0.211	0.088	6.28466e-25	UP_aTAL
PIAS2	1.86491e-29	-0.468481	0.274	0.497	6.81698e-25	UP_CTAL
LYPD6	2.02292e-29	-0.741293	0.046	0.208	7.39456e-25	UP_CTAL
ZBTB44	2.07503e-29	-0.5627	0.189	0.387	7.58505e-25	UP_CTAL
THEM4	2.156e-29	-0.676372	0.077	0.247	7.88104e-25	UP_CTAL
ARMCX4	2.77372e-29	-0.527011	0.189	0.397	1.01391e-24	UP_CTAL
UBAP1	2.77466e-29	0.936333	0.506	0.381	1.01425e-24	UP_aTAL
XPA	2.81197e-29	-0.52695	0.104	0.286	1.02789e-24	UP_CTAL
SEC24A	3.29316e-29	1.20176	0.325	0.188	1.20378e-24	UP_aTAL
SLC25A27	3.47072e-29	-0.494138	0.166	0.355	1.26869e-24	UP_CTAL
AC096564.1	3.9023e-29	0.894812	0.17	0.064	1.42645e-24	UP_aTAL
ARFGEF2	4.30781e-29	-0.499806	0.297	0.512	1.57468e-24	UP_CTAL
CLMN	4.74268e-29	-0.446666	0.395	0.641	1.73364e-24	UP_CTAL
TXNRD1	4.89944e-29	1.44123	0.393	0.262	1.79094e-24	UP_aTAL
PHF21B	5.01776e-29	-0.466666	0.132	0.331	1.83419e-24	UP_CTAL
S100A11	5.47921e-29	0.560648	0.188	0.073	2.00287e-24	UP_aTAL
AC044810.2	6.40154e-29	1.11931	0.156	0.056	2.34002e-24	UP_aTAL
IL1R1	7.35406e-29	0.898133	0.219	0.098	2.6882e-24	UP_aTAL
SPEF2	7.74532e-29	-0.591489	0.132	0.314	2.83123e-24	UP_CTAL
DZIP1	8.21421e-29	-0.596933	0.193	0.389	3.00262e-24	UP_CTAL
TMEM245	9.93427e-29	-0.515669	0.247	0.458	3.63137e-24	UP_CTAL
KRIT1	1.0391e-28	-0.564348	0.191	0.383	3.79834e-24	UP_CTAL
AL132780.1	1.06105e-28	-0.544841	0.07	0.24	3.87855e-24	UP_CTAL
DNAH7	1.08406e-28	-0.552207	0.27	0.481	3.96267e-24	UP_CTAL
COL4A4	1.11404e-28	-0.480257	0.334	0.549	4.07225e-24	UP_CTAL
FAM172A	1.33157e-28	-0.484922	0.463	0.686	4.86743e-24	UP_CTAL
SDCCAG8	1.36254e-28	-0.4743	0.322	0.545	4.98063e-24	UP_CTAL
AC079142.1	1.42997e-28	-0.650101	0.219	0.426	5.22712e-24	UP_CTAL
CELF2	1.43601e-28	0.52219	0.111	0.031	5.24918e-24	UP_aTAL
TRPM7	1.49445e-28	-0.476079	0.334	0.56	5.4628e-24	UP_CTAL
SWAP70	1.87184e-28	0.839262	0.312	0.17	6.84234e-24	UP_aTAL
ATL2	1.90904e-28	-0.520614	0.191	0.389	6.97832e-24	UP_CTAL
CAPN7	2.19971e-28	-0.474413	0.232	0.434	8.04081e-24	UP_CTAL
AC053527.2	2.32352e-28	-0.532958	0.203	0.405	8.49341e-24	UP_CTAL
SLC45A4	2.49846e-28	-0.618608	0.12	0.294	9.13288e-24	UP_CTAL
LETMD1	2.50596e-28	-0.538133	0.107	0.281	9.1603e-24	UP_CTAL
ZRANB2-AS2	2.61088e-28	-0.696563	0.182	0.374	9.5438e-24	UP_CTAL
GPC5-AS2	2.62426e-28	-0.4428	0.061	0.234	9.59272e-24	UP_CTAL
DENND1B	2.98098e-28	-0.528652	0.311	0.525	1.08967e-23	UP_CTAL
AL137009.1	3.0516e-28	-0.567204	0.076	0.246	1.11548e-23	UP_CTAL
BDNF-AS	3.41639e-28	-0.563456	0.107	0.282	1.24883e-23	UP_CTAL
DANT2	3.42876e-28	-0.424836	0.62	0.817	1.25335e-23	UP_CTAL
CCDC66	3.47685e-28	-0.510061	0.182	0.38	1.27093e-23	UP_CTAL
MBD2	3.67799e-28	0.832296	0.415	0.27	1.34445e-23	UP_aTAL
TMEM260	3.75944e-28	-0.572155	0.163	0.35	1.37423e-23	UP_CTAL
AC083862.3	3.83433e-28	0.821152	0.23	0.104	1.4016e-23	UP_aTAL
MEF2C-AS1	3.96139e-28	-0.737945	0.057	0.218	1.44805e-23	UP_CTAL
FAM155A	4.32668e-28	1.19328	0.169	0.063	1.58158e-23	UP_aTAL
PHF3	4.86526e-28	-0.483848	0.286	0.5	1.77845e-23	UP_CTAL
COG6	4.86589e-28	-0.580473	0.169	0.355	1.77868e-23	UP_CTAL
UBAC2	4.92715e-28	-0.448379	0.246	0.456	1.80107e-23	UP_CTAL
GPX3	5.06047e-28	0.825755	0.572	0.428	1.8498e-23	UP_aTAL
AC124017.1	5.17036e-28	-0.858007	0.076	0.247	1.88997e-23	UP_CTAL
IDH2	5.30723e-28	-0.46795	0.162	0.36	1.94e-23	UP_CTAL
SOWAHC	5.45897e-28	0.595317	0.111	0.032	1.99547e-23	UP_aTAL
ACTR3	5.62521e-28	0.817719	0.497	0.37	2.05624e-23	UP_aTAL
GCFC2	5.96934e-28	-0.51809	0.124	0.306	2.18203e-23	UP_CTAL
GABRB1	5.9741e-28	-0.53922	0.061	0.227	2.18377e-23	UP_CTAL
AMMECR1	6.1644e-28	-0.614321	0.178	0.365	2.25333e-23	UP_CTAL
NNT	6.32911e-28	-0.496116	0.252	0.469	2.31354e-23	UP_CTAL
LINC01182	6.65062e-28	-0.51293	0.209	0.415	2.43107e-23	UP_CTAL
AC138627.1	6.93915e-28	-0.614467	0.061	0.225	2.53654e-23	UP_CTAL
NFIB	7.36753e-28	-0.482545	0.456	0.685	2.69313e-23	UP_CTAL
CABP1	8.65172e-28	-0.633247	0.039	0.194	3.16255e-23	UP_CTAL
SFRP1	1.02793e-27	-0.418454	0.249	0.473	3.75749e-23	UP_CTAL
DDX17	1.09181e-27	-0.406741	0.632	0.835	3.99102e-23	UP_CTAL
THSD7A	1.2933e-27	-0.135949	0.485	0.724	4.72752e-23	UP_CTAL
NR3C2	1.36705e-27	-0.32534	0.586	0.803	4.9971e-23	UP_CTAL
ARID1B	1.48414e-27	-0.402545	0.631	0.84	5.42511e-23	UP_CTAL
LINC01090	1.51933e-27	0.750822	0.132	0.044	5.55377e-23	UP_aTAL
ATP2C1	1.87102e-27	-0.483083	0.32	0.527	6.83934e-23	UP_CTAL
WDR27	1.87871e-27	-0.643247	0.192	0.375	6.86744e-23	UP_CTAL
MLLT3	1.98615e-27	-0.466642	0.283	0.498	7.26016e-23	UP_CTAL
HIF1A-AS3	2.0118e-27	0.965247	0.26	0.131	7.35392e-23	UP_aTAL
SLC35B4	2.17838e-27	-0.45738	0.059	0.218	7.96284e-23	UP_CTAL
UQCRC2	2.62011e-27	-0.373116	0.202	0.409	9.57756e-23	UP_CTAL
SMARCA2	3.0167e-27	-0.53173	0.197	0.391	1.10273e-22	UP_CTAL
U91319.1	3.39848e-27	-0.564398	0.109	0.292	1.24228e-22	UP_CTAL
LTBP2	3.41788e-27	-0.408194	0.026	0.168	1.24937e-22	UP_CTAL
MTURN	3.51577e-27	-0.426407	0.266	0.475	1.28516e-22	UP_CTAL
TES	4.15055e-27	0.841141	0.374	0.228	1.51719e-22	UP_aTAL
METTL25	4.32527e-27	-0.550909	0.15	0.336	1.58106e-22	UP_CTAL
AC083837.1	4.50598e-27	1.08735	0.385	0.229	1.64712e-22	UP_aTAL
KLHL24	4.50862e-27	-0.509696	0.211	0.404	1.64808e-22	UP_CTAL
HSD17B4	4.53151e-27	-0.561613	0.183	0.372	1.65645e-22	UP_CTAL
AC005699.1	4.79046e-27	1.29399	0.215	0.096	1.7511e-22	UP_aTAL
SH3D19	4.85204e-27	0.84417	0.522	0.397	1.77361e-22	UP_aTAL
KLHL2	5.17703e-27	0.974816	0.445	0.309	1.89241e-22	UP_aTAL
KLF9	6.96229e-27	-0.491029	0.204	0.395	2.545e-22	UP_CTAL
B4GALT5	7.29187e-27	0.963902	0.484	0.358	2.66547e-22	UP_aTAL
SEPTIN6	7.56446e-27	-0.537923	0.098	0.269	2.76511e-22	UP_CTAL
DIRC3	7.75444e-27	-0.630722	0.077	0.24	2.83456e-22	UP_CTAL
UGT2B7	8.296e-27	1.14172	0.395	0.262	3.03252e-22	UP_aTAL
LIMCH1	8.52378e-27	-0.469393	0.273	0.488	3.11578e-22	UP_CTAL
LAMA1	9.16425e-27	-0.491445	0.135	0.322	3.3499e-22	UP_CTAL
AF117829.1	9.35024e-27	-0.446602	0.374	0.593	3.41789e-22	UP_CTAL
UBE2E3	1.01191e-26	-0.50079	0.299	0.508	3.69894e-22	UP_CTAL
ME3	1.03198e-26	-0.324844	0.204	0.414	3.77229e-22	UP_CTAL
ORC4	1.11548e-26	-0.433683	0.24	0.449	4.07752e-22	UP_CTAL
PFKP	1.14498e-26	0.860278	0.474	0.342	4.18536e-22	UP_aTAL
RNF43	1.23315e-26	-0.543005	0.068	0.226	4.50765e-22	UP_CTAL
SGO1-AS1	1.29868e-26	-0.78361	0.288	0.477	4.74718e-22	UP_CTAL
MPRIP	1.31458e-26	0.959977	0.515	0.396	4.8053e-22	UP_aTAL
AP000282.1	1.33597e-26	-0.532039	0.04	0.189	4.88349e-22	UP_CTAL
LINC01320	1.39904e-26	-0.255199	0.531	0.817	5.11407e-22	UP_CTAL
SLC39A14	1.40962e-26	0.774534	0.196	0.085	5.15273e-22	UP_aTAL
KCTD16	1.50428e-26	-0.669395	0.116	0.292	5.49875e-22	UP_CTAL
SLC25A36	1.51793e-26	-0.40256	0.286	0.498	5.54864e-22	UP_CTAL
DUSP9	1.54395e-26	-0.468031	0.032	0.174	5.64376e-22	UP_CTAL
NDRG1	1.56238e-26	1.30217	0.392	0.261	5.71113e-22	UP_aTAL
GNB1	1.56249e-26	0.85435	0.467	0.338	5.71152e-22	UP_aTAL
TPST2	1.58362e-26	-0.619934	0.121	0.297	5.78875e-22	UP_CTAL
PEAK1	1.74678e-26	0.962475	0.392	0.252	6.38519e-22	UP_aTAL
PLEKHA5	1.76947e-26	-0.446827	0.512	0.726	6.46812e-22	UP_CTAL
PARP4	2.17197e-26	0.579748	0.224	0.102	7.93941e-22	UP_aTAL
SBNO2	2.2858e-26	0.711129	0.209	0.092	8.3555e-22	UP_aTAL
NEK10	2.66862e-26	1.1594	0.204	0.093	9.75488e-22	UP_aTAL
AL356124.1	2.67488e-26	-0.610145	0.159	0.342	9.77774e-22	UP_CTAL
ST3GAL1	3.41528e-26	0.659396	0.147	0.053	1.24842e-21	UP_aTAL
SKAP1	3.93204e-26	-0.416732	0.47	0.691	1.43732e-21	UP_CTAL
FGF2	4.703e-26	1.44252	0.259	0.137	1.71913e-21	UP_aTAL
C11orf54	5.08643e-26	-0.382726	0.237	0.444	1.85929e-21	UP_CTAL
MAOA	6.10582e-26	-0.550633	0.155	0.338	2.23192e-21	UP_CTAL
EML4	6.26201e-26	0.834465	0.526	0.421	2.28901e-21	UP_aTAL
GMDS-DT	6.4147e-26	-0.457449	0.42	0.642	2.34483e-21	UP_CTAL
LINC00621	6.69147e-26	0.723324	0.142	0.051	2.446e-21	UP_aTAL
PCCA-DT	7.27026e-26	-0.444189	0.06	0.216	2.65757e-21	UP_CTAL
RHPN2	7.85976e-26	0.530599	0.231	0.107	2.87306e-21	UP_aTAL
FAM110B	7.91418e-26	0.880647	0.287	0.155	2.89295e-21	UP_aTAL
KANSL1L	8.39615e-26	-0.434189	0.387	0.613	3.06913e-21	UP_CTAL
DGLUCY	8.55383e-26	-0.570427	0.155	0.328	3.12677e-21	UP_CTAL
SORL1	1.08261e-25	-0.537459	0.151	0.332	3.95736e-21	UP_CTAL
PREPL	1.08504e-25	-0.467766	0.216	0.404	3.96626e-21	UP_CTAL
ZC3H6	1.13136e-25	-0.561752	0.138	0.309	4.13556e-21	UP_CTAL
PDE9A	1.21713e-25	-0.547019	0.261	0.462	4.44909e-21	UP_CTAL
ARHGAP21	1.24325e-25	0.997181	0.442	0.314	4.54458e-21	UP_aTAL
PRKACB	1.26748e-25	-0.599896	0.151	0.328	4.63316e-21	UP_CTAL
KCNIP4	1.2964e-25	0.724991	0.85	0.834	4.73885e-21	UP_aTAL
MGME1	1.29967e-25	-0.535239	0.108	0.271	4.75082e-21	UP_CTAL
CACNB4	1.34092e-25	-0.434384	0.181	0.384	4.90161e-21	UP_CTAL
CCDC30	1.35299e-25	-0.499247	0.211	0.401	4.94573e-21	UP_CTAL
FARP1	1.44646e-25	-0.357493	0.628	0.853	5.28741e-21	UP_CTAL
MARC2	1.45461e-25	-0.477406	0.116	0.282	5.31717e-21	UP_CTAL
OGDHL	1.48043e-25	-0.417769	0.107	0.276	5.41157e-21	UP_CTAL
PDE7B	1.52881e-25	-0.198743	0.469	0.706	5.5884e-21	UP_CTAL
AL049828.1	1.78412e-25	-0.597495	0.329	0.529	6.52169e-21	UP_CTAL
RADX	1.81478e-25	-0.543774	0.056	0.205	6.63374e-21	UP_CTAL
GPC3	1.89763e-25	-0.711613	0.066	0.218	6.93661e-21	UP_CTAL
IQCH-AS1	2.36024e-25	-0.496679	0.125	0.299	8.62763e-21	UP_CTAL
AP1S3	2.47624e-25	1.07606	0.389	0.259	9.05164e-21	UP_aTAL
AC006460.2	2.62155e-25	0.777616	0.182	0.077	9.58283e-21	UP_aTAL
ZNF280D	2.68191e-25	-0.471618	0.227	0.42	9.80344e-21	UP_CTAL
SIPA1L1	2.70276e-25	0.77048	0.606	0.527	9.87966e-21	UP_aTAL
SETBP1	2.71331e-25	-0.323306	0.51	0.754	9.91822e-21	UP_CTAL
AC025159.1	2.75704e-25	-0.703268	0.095	0.255	1.00781e-20	UP_CTAL
NAPB	2.83915e-25	-0.487452	0.122	0.288	1.03782e-20	UP_CTAL
ATP11A	2.8736e-25	0.91404	0.426	0.297	1.05042e-20	UP_aTAL
TMSB4X	3.1061e-25	0.747826	0.229	0.108	1.1354e-20	UP_aTAL
AC118549.1	3.15905e-25	-0.433209	0.322	0.53	1.15476e-20	UP_CTAL
ARHGAP18	3.279e-25	-0.383657	0.332	0.541	1.1986e-20	UP_CTAL
RPAP2	3.42309e-25	-0.467619	0.222	0.414	1.25128e-20	UP_CTAL
CYTIP	3.43426e-25	-0.513335	0.019	0.147	1.25536e-20	UP_CTAL
PCK1	3.55442e-25	-0.610092	0.118	0.3	1.29928e-20	UP_CTAL
DNAJC11	3.78309e-25	-0.502573	0.142	0.312	1.38287e-20	UP_CTAL
TNS1	4.90735e-25	-0.405812	0.258	0.467	1.79383e-20	UP_CTAL
ARAP2	5.01417e-25	0.760269	0.469	0.337	1.83288e-20	UP_aTAL
SRGAP3	5.76637e-25	-0.529348	0.179	0.356	2.10784e-20	UP_CTAL
PPP2R2B	6.20079e-25	-0.104321	0.145	0.339	2.26664e-20	UP_CTAL
TTC7A	6.8408e-25	-0.5567	0.161	0.333	2.50059e-20	UP_CTAL
ARL5B	8.13925e-25	0.893055	0.238	0.121	2.97522e-20	UP_aTAL
GRAMD2B	8.25231e-25	-0.362197	0.342	0.566	3.01655e-20	UP_CTAL
TTC28-AS1	8.6177e-25	-0.514137	0.116	0.28	3.15011e-20	UP_CTAL
GMDS	8.65849e-25	0.906772	0.53	0.411	3.16503e-20	UP_aTAL
BAZ2B	8.94155e-25	-0.361878	0.51	0.744	3.26849e-20	UP_CTAL
PDE7A	9.2053e-25	-0.525979	0.191	0.369	3.36491e-20	UP_CTAL
PLEKHA1	9.31618e-25	0.924844	0.441	0.325	3.40544e-20	UP_aTAL
KCNQ1	1.03903e-24	-0.45435	0.26	0.459	3.79806e-20	UP_CTAL
SSH2	1.04358e-24	0.856322	0.523	0.43	3.8147e-20	UP_aTAL
STX18-AS1	1.0535e-24	-0.545895	0.108	0.268	3.85095e-20	UP_CTAL
NR6A1	1.08088e-24	-0.449282	0.343	0.556	3.95105e-20	UP_CTAL
UVRAG	1.18732e-24	-0.543813	0.272	0.46	4.34012e-20	UP_CTAL
AC013652.1	1.41251e-24	-0.915311	0.061	0.207	5.16331e-20	UP_CTAL
FAM49B	1.45936e-24	0.821685	0.562	0.482	5.33454e-20	UP_aTAL
UPP2	1.56064e-24	-0.531231	0.143	0.319	5.70476e-20	UP_CTAL
STK39	1.90402e-24	-0.340389	0.465	0.685	6.95996e-20	UP_CTAL
KLF15	2.29569e-24	-0.397027	0.019	0.144	8.39166e-20	UP_CTAL
INVS	2.35533e-24	-0.564152	0.219	0.4	8.60966e-20	UP_CTAL
NCOA2	2.57623e-24	-0.420499	0.476	0.714	9.41716e-20	UP_CTAL
FREM2	2.66162e-24	-0.567139	0.106	0.267	9.72929e-20	UP_CTAL
NHLRC3	2.68306e-24	-0.492295	0.117	0.278	9.80767e-20	UP_CTAL
PARD6B	2.75628e-24	0.861568	0.436	0.311	1.00753e-19	UP_aTAL
COX11	2.92309e-24	-0.44595	0.072	0.219	1.06851e-19	UP_CTAL
RNF13	3.00369e-24	-0.432468	0.215	0.408	1.09797e-19	UP_CTAL
ABR	3.03664e-24	0.379585	0.115	0.036	1.11001e-19	UP_aTAL
PCM1	3.17509e-24	-0.395769	0.4	0.614	1.16062e-19	UP_CTAL
CLIP2	3.20444e-24	0.822295	0.24	0.122	1.17135e-19	UP_aTAL
TNFRSF10D	3.27849e-24	0.619201	0.161	0.064	1.19842e-19	UP_aTAL
NINL	3.46939e-24	-0.406269	0.295	0.488	1.2682e-19	UP_CTAL
PRKCQ	3.56248e-24	-0.525137	0.19	0.37	1.30223e-19	UP_CTAL
ZNF737	3.62308e-24	-0.490343	0.089	0.241	1.32438e-19	UP_CTAL
HSDL2	4.06509e-24	-0.472577	0.152	0.326	1.48595e-19	UP_CTAL
CD2AP	4.23067e-24	0.792712	0.576	0.51	1.54648e-19	UP_aTAL
ATP1A1	4.84488e-24	-0.36651	0.723	0.865	1.771e-19	UP_CTAL
OSBPL1A	4.91339e-24	-0.492473	0.113	0.277	1.79604e-19	UP_CTAL
ATP9B	4.95359e-24	-0.380297	0.358	0.567	1.81074e-19	UP_CTAL
NAV2	4.98928e-24	-0.461003	0.392	0.623	1.82378e-19	UP_CTAL
TOM1L1	5.27022e-24	-0.443758	0.245	0.437	1.92648e-19	UP_CTAL
CFAP69	5.57628e-24	-0.504328	0.141	0.307	2.03835e-19	UP_CTAL
MYOF	5.81309e-24	0.828422	0.54	0.435	2.12492e-19	UP_aTAL
AL353151.2	5.99678e-24	-0.470134	0.055	0.198	2.19206e-19	UP_CTAL
RAB30-DT	6.71995e-24	-0.452811	0.163	0.333	2.45641e-19	UP_CTAL
SORBS1	7.83836e-24	1.22902	0.484	0.378	2.86523e-19	UP_aTAL
ENDOD1	9.04931e-24	0.793786	0.211	0.102	3.30789e-19	UP_aTAL
MAP4K3-DT	9.55497e-24	-0.426983	0.224	0.407	3.49272e-19	UP_CTAL
FNDC3A	1.02733e-23	0.80359	0.619	0.563	3.7553e-19	UP_aTAL
SCN2A	1.06445e-23	-0.582581	0.169	0.345	3.89098e-19	UP_CTAL
LINC01091	1.06453e-23	-0.655339	0.088	0.238	3.8913e-19	UP_CTAL
SUMF1	1.18625e-23	-0.537432	0.343	0.538	4.33621e-19	UP_CTAL
WFDC2	1.19e-23	0.684323	0.281	0.149	4.34991e-19	UP_aTAL
IFT74	1.20299e-23	-0.462089	0.164	0.334	4.3974e-19	UP_CTAL
SLX4IP	1.21168e-23	-0.473444	0.211	0.391	4.42916e-19	UP_CTAL
PIGN	1.26138e-23	-0.463823	0.189	0.361	4.61084e-19	UP_CTAL
EPHB2	1.30826e-23	0.638631	0.163	0.067	4.78221e-19	UP_aTAL
MTERF1	1.3318e-23	-0.583505	0.19	0.362	4.86827e-19	UP_CTAL
SLC6A16	1.36585e-23	-0.462795	0.06	0.202	4.99272e-19	UP_CTAL
KLHL32	1.43626e-23	-0.500417	0.059	0.201	5.25012e-19	UP_CTAL
LYPLAL1-DT	1.59021e-23	-0.558867	0.055	0.196	5.81287e-19	UP_CTAL
METTL15	1.59899e-23	-0.460948	0.342	0.548	5.84494e-19	UP_CTAL
AC016705.2	1.63426e-23	-0.434168	0.123	0.293	5.97386e-19	UP_CTAL
PARP14	1.81546e-23	0.723917	0.304	0.174	6.63625e-19	UP_aTAL
TAPT1	1.8474e-23	-0.405969	0.155	0.327	6.75298e-19	UP_CTAL
RHOT1	2.03934e-23	-0.492055	0.123	0.281	7.4546e-19	UP_CTAL
MAMDC2-AS1	2.09651e-23	-0.465236	0.145	0.319	7.66358e-19	UP_CTAL
FAM83B	2.25144e-23	0.948899	0.417	0.291	8.22992e-19	UP_aTAL
BCL6	2.29101e-23	0.812345	0.271	0.149	8.37457e-19	UP_aTAL
FECH	2.37023e-23	-0.451417	0.075	0.222	8.66414e-19	UP_CTAL
TIPARP	2.43016e-23	-0.598193	0.123	0.286	8.88319e-19	UP_CTAL
AP5M1	2.56743e-23	-0.401748	0.108	0.267	9.38499e-19	UP_CTAL
CDC42BPB	2.81894e-23	0.817427	0.449	0.332	1.03043e-18	UP_aTAL
PRXL2A	3.2706e-23	-0.412788	0.086	0.237	1.19554e-18	UP_CTAL
RAD51B	3.3786e-23	-0.465049	0.361	0.568	1.23501e-18	UP_CTAL
SPP1	3.58522e-23	0.794637	0.667	0.583	1.31054e-18	UP_aTAL
SH2D3A	3.62248e-23	0.455467	0.157	0.062	1.32416e-18	UP_aTAL
TGIF1	3.65824e-23	0.476366	0.145	0.055	1.33723e-18	UP_aTAL
DACH1	3.67289e-23	-0.952102	0.144	0.301	1.34259e-18	UP_CTAL
ITGB5	3.69712e-23	-0.437418	0.175	0.345	1.35144e-18	UP_CTAL
BDH1	3.88463e-23	-0.485054	0.067	0.208	1.41999e-18	UP_CTAL
CDKN1A	4.20982e-23	0.713885	0.144	0.056	1.53886e-18	UP_aTAL
ZNF680	4.32608e-23	-0.412371	0.129	0.295	1.58136e-18	UP_CTAL
ABCC5	4.65054e-23	-0.519958	0.219	0.391	1.69996e-18	UP_CTAL
AFAP1	4.83896e-23	0.42108	0.118	0.039	1.76883e-18	UP_aTAL
MIR503HG	5.03616e-23	-0.499434	0.049	0.182	1.84092e-18	UP_CTAL
LPXN	6.58067e-23	-0.426294	0.075	0.221	2.4055e-18	UP_CTAL
CASP4	6.8794e-23	0.699479	0.169	0.073	2.5147e-18	UP_aTAL
STX18	7.09831e-23	-0.450608	0.232	0.404	2.59472e-18	UP_CTAL
TTC3	7.62108e-23	-0.313653	0.382	0.59	2.78581e-18	UP_CTAL
CLYBL	7.64232e-23	-0.482259	0.195	0.37	2.79357e-18	UP_CTAL
AL158071.3	7.7429e-23	-0.420699	0.107	0.268	2.83034e-18	UP_CTAL
AC021231.1	8.02194e-23	-0.545062	0.185	0.355	2.93234e-18	UP_CTAL
MLLT10	8.49037e-23	-0.406629	0.34	0.541	3.10357e-18	UP_CTAL
LDHB	9.01139e-23	-0.39307	0.295	0.499	3.29402e-18	UP_CTAL
KCNMB2	9.14984e-23	-0.819301	0.096	0.246	3.34463e-18	UP_CTAL
PDE8A	9.42355e-23	-0.492817	0.329	0.515	3.44469e-18	UP_CTAL
RCOR3	9.49406e-23	-0.392339	0.24	0.429	3.47046e-18	UP_CTAL
NKTR	9.95432e-23	-0.363732	0.366	0.578	3.6387e-18	UP_CTAL
TMEM161B	1.11332e-22	-0.444597	0.177	0.347	4.06965e-18	UP_CTAL
GNG7	1.19123e-22	-0.584764	0.142	0.307	4.35442e-18	UP_CTAL
FASTKD1	1.26882e-22	-0.476159	0.094	0.239	4.63803e-18	UP_CTAL
YLPM1	1.39276e-22	-0.432215	0.21	0.379	5.09108e-18	UP_CTAL
NAB1	1.50484e-22	0.68236	0.226	0.114	5.50079e-18	UP_aTAL
INSR	1.65318e-22	-0.365698	0.263	0.458	6.04303e-18	UP_CTAL
CNTLN	1.82402e-22	-0.526614	0.137	0.297	6.66754e-18	UP_CTAL
CCNH	1.84019e-22	-0.385735	0.436	0.636	6.72665e-18	UP_CTAL
AGL	1.9169e-22	-0.428668	0.131	0.291	7.00703e-18	UP_CTAL
ZNF248	2.04671e-22	-0.49463	0.154	0.316	7.48154e-18	UP_CTAL
SPATS2L	2.16909e-22	0.634314	0.292	0.164	7.92889e-18	UP_aTAL
ITM2C	2.24111e-22	0.357078	0.134	0.049	8.19216e-18	UP_aTAL
UBN2	2.2799e-22	-0.463941	0.202	0.37	8.33396e-18	UP_CTAL
DUSP5	2.37717e-22	0.648995	0.116	0.04	8.68951e-18	UP_aTAL
ECHDC2	2.67371e-22	-0.403731	0.239	0.414	9.77346e-18	UP_CTAL
SLC16A5	2.82035e-22	0.591295	0.24	0.122	1.03095e-17	UP_aTAL
C11orf80	2.91641e-22	0.702594	0.309	0.183	1.06607e-17	UP_aTAL
NPR3	3.34694e-22	-0.359476	0.06	0.2	1.22344e-17	UP_CTAL
CTBS	3.40039e-22	-0.352521	0.098	0.25	1.24298e-17	UP_CTAL
STRBP	3.49253e-22	-0.411777	0.307	0.488	1.27666e-17	UP_CTAL
HOGA1	3.72487e-22	-0.426731	0.061	0.196	1.36159e-17	UP_CTAL
DYNC2H1	3.72941e-22	-0.4109	0.277	0.464	1.36325e-17	UP_CTAL
GSTO2	3.95563e-22	-0.436779	0.121	0.276	1.44594e-17	UP_CTAL
AC084198.2	4.11867e-22	-0.427169	0.192	0.36	1.50554e-17	UP_CTAL
TOM1L2	4.36108e-22	-0.343961	0.301	0.5	1.59415e-17	UP_CTAL
SLC25A4	4.44431e-22	-0.37643	0.076	0.223	1.62457e-17	UP_CTAL
AIG1	4.61823e-22	-0.426742	0.26	0.453	1.68815e-17	UP_CTAL
DPY19L2	4.81803e-22	-0.496198	0.137	0.293	1.76118e-17	UP_CTAL
MIR3936HG	4.95713e-22	-0.385338	0.305	0.497	1.81203e-17	UP_CTAL
MRRF	4.9763e-22	-0.357002	0.108	0.264	1.81904e-17	UP_CTAL
AL356599.1	5.00773e-22	-0.492464	0.077	0.218	1.83053e-17	UP_CTAL
SLMAP	5.31859e-22	0.800251	0.566	0.495	1.94416e-17	UP_aTAL
TNS3	5.51868e-22	0.982121	0.551	0.48	2.0173e-17	UP_aTAL
PICALM	5.70113e-22	0.799784	0.627	0.606	2.08399e-17	UP_aTAL
MAP2K5	6.20069e-22	-0.456905	0.217	0.389	2.2666e-17	UP_CTAL
ZXDC	6.52419e-22	-0.361742	0.217	0.394	2.38485e-17	UP_CTAL
LEKR1	6.99828e-22	-0.483826	0.074	0.216	2.55815e-17	UP_CTAL
ACYP2	7.83019e-22	-0.386893	0.287	0.476	2.86225e-17	UP_CTAL
HSPA4L	8.6655e-22	-0.348626	0.089	0.237	3.16759e-17	UP_CTAL
ZBED3-AS1	8.92677e-22	-0.44421	0.075	0.215	3.26309e-17	UP_CTAL
MGAT4A	9.10397e-22	-0.431426	0.239	0.422	3.32787e-17	UP_CTAL
SUCNR1	9.5606e-22	-0.435226	0.027	0.146	3.49478e-17	UP_CTAL
ACSL4	1.00597e-21	0.849767	0.614	0.53	3.67723e-17	UP_aTAL
ABCD3	1.07685e-21	-0.385818	0.233	0.412	3.93632e-17	UP_CTAL
MIDN	1.08397e-21	0.661127	0.242	0.126	3.96234e-17	UP_aTAL
DTWD1	1.13876e-21	-0.450815	0.116	0.266	4.16261e-17	UP_CTAL
KIAA1958	1.14019e-21	-0.338387	0.373	0.573	4.16785e-17	UP_CTAL
LINC00113	1.14182e-21	-0.441422	0.015	0.126	4.17382e-17	UP_CTAL
PROSER1	1.1479e-21	-0.415789	0.063	0.197	4.19602e-17	UP_CTAL
INTS10	1.15624e-21	-0.472904	0.148	0.305	4.22652e-17	UP_CTAL
PKN2	1.16402e-21	-0.364554	0.383	0.592	4.25496e-17	UP_CTAL
ITFG2	1.22369e-21	-0.463734	0.103	0.252	4.47306e-17	UP_CTAL
CCNB1IP1	1.34101e-21	-0.416826	0.07	0.207	4.90193e-17	UP_CTAL
ZNF91	1.41516e-21	-0.42895	0.279	0.463	5.17296e-17	UP_CTAL
PTBP3	1.44812e-21	0.80236	0.414	0.291	5.29346e-17	UP_aTAL
BAIAP2L1	1.49841e-21	0.730449	0.27	0.152	5.47729e-17	UP_aTAL
ASXL3	1.52059e-21	-0.480689	0.154	0.316	5.55836e-17	UP_CTAL
ZNF138	1.53751e-21	-0.426439	0.108	0.256	5.62023e-17	UP_CTAL
CEP152	1.60507e-21	-0.426686	0.069	0.206	5.86718e-17	UP_CTAL
FSTL1	1.63534e-21	0.320574	0.115	0.039	5.97781e-17	UP_aTAL
TSC22D1	1.70712e-21	-0.479669	0.343	0.535	6.24022e-17	UP_CTAL
LINC01550	1.79761e-21	-0.407782	0.03	0.149	6.57098e-17	UP_CTAL
RAPGEF5	1.89027e-21	0.399134	0.121	0.043	6.90969e-17	UP_aTAL
RNF217	1.93316e-21	0.708148	0.256	0.137	7.06649e-17	UP_aTAL
MTOR	1.95014e-21	-0.424258	0.152	0.31	7.12855e-17	UP_CTAL
AFG1L	1.95139e-21	-0.467579	0.136	0.29	7.13312e-17	UP_CTAL
AC022784.1	1.95589e-21	-0.383814	0.02	0.134	7.14954e-17	UP_CTAL
STK32A	2.00052e-21	-0.510805	0.081	0.217	7.31269e-17	UP_CTAL
LLGL2	2.03373e-21	-0.371155	0.322	0.516	7.43409e-17	UP_CTAL
GATAD2A	2.26177e-21	0.760113	0.388	0.262	8.26768e-17	UP_aTAL
CAB39	2.29768e-21	0.845599	0.496	0.406	8.39893e-17	UP_aTAL
IFT88	2.36976e-21	-0.404961	0.307	0.494	8.66242e-17	UP_CTAL
BCL2	2.52781e-21	-0.103025	0.326	0.553	9.24015e-17	UP_CTAL
ACBD6	2.62866e-21	-0.466414	0.256	0.425	9.60881e-17	UP_CTAL
RSRP1	2.76991e-21	-0.351424	0.273	0.461	1.01251e-16	UP_CTAL
SLC39A10	2.99361e-21	-0.562236	0.147	0.294	1.09428e-16	UP_CTAL
FGD4	3.02163e-21	-0.300905	0.626	0.863	1.10453e-16	UP_CTAL
DTWD2	3.03849e-21	-0.42321	0.124	0.28	1.11069e-16	UP_CTAL
CCDC102B	3.15228e-21	-0.402374	0.041	0.167	1.15228e-16	UP_CTAL
LANCL1	3.19589e-21	-0.446398	0.129	0.28	1.16823e-16	UP_CTAL
TMEM178B	3.23532e-21	0.715959	0.186	0.087	1.18264e-16	UP_aTAL
INSIG1	3.27725e-21	0.76316	0.131	0.051	1.19796e-16	UP_aTAL
AL356737.2	3.39576e-21	-0.462414	0.08	0.227	1.24129e-16	UP_CTAL
EGOT	3.57211e-21	0.516044	0.15	0.061	1.30575e-16	UP_aTAL
UTRN	3.6383e-21	-0.334401	0.422	0.639	1.32994e-16	UP_CTAL
ATF7IP	3.65841e-21	-0.423879	0.27	0.449	1.3373e-16	UP_CTAL
MBNL1	3.68959e-21	-0.265203	0.544	0.746	1.34869e-16	UP_CTAL
YTHDC2	3.87457e-21	-0.362907	0.234	0.412	1.41631e-16	UP_CTAL
GPR160	3.91608e-21	0.319611	0.101	0.032	1.43148e-16	UP_aTAL
FGFR2	3.95065e-21	-0.426575	0.174	0.346	1.44412e-16	UP_CTAL
ANXA5	3.97221e-21	0.710121	0.307	0.184	1.452e-16	UP_aTAL
USP40	4.02712e-21	-0.392226	0.227	0.397	1.47207e-16	UP_CTAL
ERVMER61-1	4.21131e-21	-0.602795	0.113	0.262	1.5394e-16	UP_CTAL
CYP7B1	4.30432e-21	-0.461942	0.15	0.31	1.5734e-16	UP_CTAL
RMDN1	4.42009e-21	-0.453539	0.123	0.271	1.61572e-16	UP_CTAL
RAB11FIP1	4.82517e-21	0.874208	0.273	0.159	1.76379e-16	UP_aTAL
KANTR	5.0965e-21	-0.387478	0.176	0.341	1.86297e-16	UP_CTAL
SLC22A15	5.13683e-21	-0.488531	0.137	0.288	1.87772e-16	UP_CTAL
SEL1L3	5.26377e-21	0.280511	0.1	0.031	1.92412e-16	UP_aTAL
XPO1	5.40878e-21	-0.42623	0.246	0.427	1.97712e-16	UP_CTAL
MPHOSPH9	5.43621e-21	-0.420321	0.107	0.251	1.98715e-16	UP_CTAL
MEF2C	5.6774e-21	-0.384646	0.121	0.278	2.07532e-16	UP_CTAL
SIM2	5.7044e-21	-0.326745	0.394	0.605	2.08519e-16	UP_CTAL
SHROOM3	5.87346e-21	-0.233346	0.402	0.611	2.14698e-16	UP_CTAL
DBT	6.29795e-21	-0.367791	0.093	0.237	2.30215e-16	UP_CTAL
MFAP3L	6.81896e-21	-0.440857	0.08	0.217	2.4926e-16	UP_CTAL
GRIK2	7.0793e-21	-0.610113	0.101	0.246	2.58777e-16	UP_CTAL
ZCWPW2	7.22233e-21	-0.431931	0.086	0.226	2.64005e-16	UP_CTAL
LCLAT1	7.81348e-21	-0.373558	0.211	0.384	2.85614e-16	UP_CTAL
CENPC	8.14021e-21	-0.448207	0.183	0.346	2.97557e-16	UP_CTAL
STK3	8.45673e-21	0.598716	0.658	0.594	3.09127e-16	UP_aTAL
KCNMA1	8.57245e-21	1.92869	0.321	0.218	3.13357e-16	UP_aTAL
NDUFS4	8.85691e-21	-0.377835	0.259	0.436	3.23756e-16	UP_CTAL
AL157911.1	8.90689e-21	-0.478161	0.028	0.144	3.25583e-16	UP_CTAL
USP2-AS1	9.08402e-21	-0.451433	0.03	0.146	3.32057e-16	UP_CTAL
PALM	9.32738e-21	-0.398805	0.042	0.164	3.40953e-16	UP_CTAL
AC090709.1	9.76392e-21	-0.454746	0.018	0.127	3.5691e-16	UP_CTAL
ACOT9	1.07464e-20	0.413383	0.154	0.064	3.92823e-16	UP_aTAL
MDH1	1.08674e-20	-0.304964	0.082	0.225	3.97248e-16	UP_CTAL
R3HDM1	1.12431e-20	-0.420456	0.247	0.422	4.10982e-16	UP_CTAL
RAB28	1.13633e-20	-0.403156	0.295	0.481	4.15376e-16	UP_CTAL
OVOL2	1.14687e-20	-0.428202	0.077	0.212	4.19227e-16	UP_CTAL
URI1	1.15308e-20	-0.405945	0.287	0.468	4.21495e-16	UP_CTAL
ATM	1.18778e-20	-0.438929	0.176	0.333	4.3418e-16	UP_CTAL
TFB1M	1.30119e-20	-0.479717	0.117	0.262	4.75637e-16	UP_CTAL
SCML1	1.31071e-20	-0.361972	0.083	0.224	4.79118e-16	UP_CTAL
AC097515.1	1.40666e-20	-0.406605	0.046	0.172	5.14189e-16	UP_CTAL
KAT6B	1.46011e-20	-0.391235	0.286	0.467	5.33729e-16	UP_CTAL
NFIA	1.46489e-20	-0.360812	0.297	0.491	5.35477e-16	UP_CTAL
COL4A5	1.63834e-20	-0.463315	0.229	0.396	5.98878e-16	UP_CTAL
SRBD1	1.68569e-20	-0.48376	0.151	0.306	6.16188e-16	UP_CTAL
SLC9A1	1.75732e-20	0.774283	0.174	0.081	6.42372e-16	UP_aTAL
CTTN	1.95332e-20	0.640686	0.321	0.197	7.14015e-16	UP_aTAL
ACTB	1.95409e-20	0.764665	0.505	0.407	7.14298e-16	UP_aTAL
TGFBR2	2.02576e-20	-0.413804	0.288	0.472	7.40496e-16	UP_CTAL
STEAP2-AS1	2.13342e-20	-0.566514	0.06	0.188	7.79852e-16	UP_CTAL
SLC7A6	2.18256e-20	-0.429201	0.057	0.182	7.97812e-16	UP_CTAL
ARHGEF3	2.37806e-20	0.821472	0.476	0.364	8.69278e-16	UP_aTAL
EMC2	2.42206e-20	-0.42172	0.137	0.288	8.85361e-16	UP_CTAL
EIF4A1	2.46749e-20	0.736591	0.297	0.178	9.01965e-16	UP_aTAL
ANAPC16	2.53232e-20	-0.39762	0.216	0.386	9.25664e-16	UP_CTAL
AC011346.1	2.60473e-20	-0.557053	0.09	0.227	9.52134e-16	UP_CTAL
GPC6	2.62653e-20	-0.515811	0.254	0.436	9.601e-16	UP_CTAL
GALNT14	2.63886e-20	-0.346085	0.288	0.474	9.64609e-16	UP_CTAL
SHANK2	2.72395e-20	-0.294117	0.478	0.693	9.95711e-16	UP_CTAL
AL592183.1	2.72456e-20	-0.484526	0.169	0.323	9.95936e-16	UP_CTAL
SPATA6	2.74184e-20	-0.422555	0.208	0.377	1.00225e-15	UP_CTAL
PRDM16-DT	2.75409e-20	-0.283705	0.129	0.293	1.00673e-15	UP_CTAL
RNF149	2.84648e-20	0.959152	0.436	0.328	1.0405e-15	UP_aTAL
HIVEP2	2.85111e-20	0.813142	0.579	0.499	1.04219e-15	UP_aTAL
ORC2	2.85781e-20	-0.398832	0.151	0.309	1.04464e-15	UP_CTAL
TSGA10	3.00335e-20	-0.443769	0.213	0.383	1.09785e-15	UP_CTAL
EPB41L4B	3.03706e-20	-0.369713	0.072	0.205	1.11017e-15	UP_CTAL
ARMC2	3.32656e-20	-0.475783	0.109	0.249	1.21599e-15	UP_CTAL
SOD2	3.32888e-20	1.11304	0.438	0.339	1.21684e-15	UP_aTAL
SORCS2	3.5038e-20	0.763912	0.188	0.091	1.28078e-15	UP_aTAL
CHL1	3.61243e-20	-0.368792	0.261	0.446	1.32049e-15	UP_CTAL
CLASP1	3.71339e-20	-0.329147	0.509	0.718	1.35739e-15	UP_CTAL
PLOD2	4.19454e-20	1.27181	0.421	0.317	1.53327e-15	UP_aTAL
FOXO1	4.54541e-20	-0.293796	0.372	0.578	1.66153e-15	UP_CTAL
CCDC146	4.87901e-20	-0.343358	0.185	0.352	1.78347e-15	UP_CTAL
RNF19A	4.88103e-20	0.959273	0.444	0.346	1.78421e-15	UP_aTAL
PTPN3	5.3788e-20	0.908842	0.521	0.433	1.96617e-15	UP_aTAL
PHKB	5.68944e-20	-0.426829	0.318	0.505	2.07972e-15	UP_CTAL
ATG2B	5.87528e-20	-0.339005	0.193	0.361	2.14765e-15	UP_CTAL
EPC1	6.22406e-20	-0.346492	0.297	0.481	2.27514e-15	UP_CTAL
AKAP1	6.91799e-20	-0.358879	0.064	0.192	2.5288e-15	UP_CTAL
RNF213-AS1	6.96013e-20	-0.36442	0.215	0.379	2.54421e-15	UP_CTAL
SMC5-AS1	7.28584e-20	-0.360627	0.244	0.416	2.66327e-15	UP_CTAL
ZNF33B	7.34048e-20	-0.425148	0.186	0.341	2.68324e-15	UP_CTAL
FANCL	7.37378e-20	-0.433773	0.148	0.295	2.69541e-15	UP_CTAL
ZNF717	7.69221e-20	-0.435429	0.145	0.292	2.81181e-15	UP_CTAL
KLF12	7.7265e-20	-0.371349	0.456	0.657	2.82435e-15	UP_CTAL
KCNN3	7.88571e-20	-0.416947	0.038	0.154	2.88254e-15	UP_CTAL
ENTPD3-AS1	8.06866e-20	-0.411435	0.053	0.176	2.94942e-15	UP_CTAL
ACSM3	8.10901e-20	-0.339667	0.062	0.19	2.96417e-15	UP_CTAL
TTC39A	8.7915e-20	0.468607	0.118	0.044	3.21365e-15	UP_aTAL
COL6A1	8.8128e-20	-0.316197	0.121	0.272	3.22143e-15	UP_CTAL
BCAS3	9.55867e-20	-0.329914	0.481	0.693	3.49408e-15	UP_CTAL
SERPINA5	9.55977e-20	-0.294206	0.061	0.193	3.49448e-15	UP_CTAL
MAP3K5	1.01677e-19	-0.425729	0.265	0.44	3.71672e-15	UP_CTAL
AC053513.1	1.02782e-19	-0.403948	0.068	0.198	3.75708e-15	UP_CTAL
SLC16A7	1.03101e-19	0.198997	0.42	0.673	3.76877e-15	UP_aTAL
SOS2	1.04329e-19	-0.361807	0.379	0.559	3.81366e-15	UP_CTAL
MRPS9	1.07565e-19	-0.355622	0.093	0.231	3.93193e-15	UP_CTAL
EXOC1	1.09955e-19	-0.375191	0.218	0.382	4.01929e-15	UP_CTAL
ANKRD62P1-PARP4P3	1.13198e-19	-0.328743	0.007	0.103	4.13784e-15	UP_CTAL
TTN-AS1	1.14827e-19	-0.440447	0.206	0.37	4.19737e-15	UP_CTAL
IQGAP1	1.20892e-19	0.704231	0.487	0.386	4.41909e-15	UP_aTAL
LCORL	1.23899e-19	-0.350355	0.208	0.375	4.52901e-15	UP_CTAL
IRAK1BP1	1.45241e-19	-0.473292	0.117	0.259	5.30914e-15	UP_CTAL
AC002460.2	1.51093e-19	-0.624099	0.253	0.42	5.52304e-15	UP_CTAL
CEP120	1.52361e-19	-0.447251	0.095	0.23	5.56941e-15	UP_CTAL
MBD5	1.78186e-19	-0.350493	0.558	0.767	6.51342e-15	UP_CTAL
SLC25A40	1.80717e-19	-0.367193	0.055	0.178	6.60594e-15	UP_CTAL
ZDHHC14	1.94914e-19	0.801166	0.62	0.564	7.1249e-15	UP_aTAL
KIFAP3	1.98404e-19	-0.389771	0.217	0.383	7.25247e-15	UP_CTAL
MCCC1	2.14207e-19	-0.448428	0.189	0.341	7.83012e-15	UP_CTAL
SNX13	2.32909e-19	-0.346927	0.3	0.479	8.51375e-15	UP_CTAL
ADAMTS9-AS2	2.48467e-19	-0.267694	0.768	0.908	9.08248e-15	UP_CTAL
TNRC6C	2.57238e-19	-0.367665	0.189	0.35	9.40306e-15	UP_CTAL
EPHA4	2.66962e-19	-0.43237	0.088	0.223	9.75851e-15	UP_CTAL
LINC00174	2.80242e-19	-0.336404	0.17	0.326	1.02439e-14	UP_CTAL
COX10	2.90702e-19	-0.374634	0.134	0.283	1.06263e-14	UP_CTAL
SMYD3	2.96403e-19	-0.374231	0.402	0.612	1.08347e-14	UP_CTAL
GLCCI1	2.9856e-19	-0.422035	0.261	0.439	1.09136e-14	UP_CTAL
PHC3	3.01715e-19	-0.337743	0.297	0.479	1.10289e-14	UP_CTAL
LMO3	3.11254e-19	-0.408813	0.012	0.109	1.13776e-14	UP_CTAL
USP53	3.12556e-19	-0.160272	0.696	0.844	1.14252e-14	UP_CTAL
AL513550.1	3.13237e-19	-0.311261	0.036	0.148	1.14501e-14	UP_CTAL
BBX	3.30053e-19	-0.336662	0.375	0.572	1.20648e-14	UP_CTAL
BBS2	3.3799e-19	-0.431405	0.097	0.227	1.23549e-14	UP_CTAL
RGS7	3.39143e-19	-0.540947	0.057	0.18	1.2397e-14	UP_CTAL
LINC01376	3.4001e-19	-0.446861	0.102	0.241	1.24287e-14	UP_CTAL
RBM41	3.47216e-19	-0.388408	0.152	0.299	1.26921e-14	UP_CTAL
SLIT2	3.75601e-19	-0.322649	0.184	0.352	1.37297e-14	UP_CTAL
ATP13A3	4.15548e-19	0.826991	0.365	0.252	1.51899e-14	UP_aTAL
KANK1	4.33741e-19	-0.426507	0.428	0.613	1.5855e-14	UP_CTAL
ZNF608	4.38568e-19	-0.408526	0.138	0.286	1.60314e-14	UP_CTAL
SDK1	4.39116e-19	0.959823	0.356	0.244	1.60514e-14	UP_aTAL
SHB	4.4074e-19	0.72687	0.266	0.155	1.61108e-14	UP_aTAL
MICU3	4.41718e-19	-0.338609	0.23	0.395	1.61466e-14	UP_CTAL
GNGT1	4.4571e-19	-0.656055	0.191	0.344	1.62925e-14	UP_CTAL
CDH18	5.29467e-19	-0.451826	0.032	0.143	1.93541e-14	UP_CTAL
OSMR	5.4675e-19	0.524973	0.38	0.245	1.99859e-14	UP_aTAL
TUT4	5.50053e-19	-0.31204	0.314	0.495	2.01066e-14	UP_CTAL
KIDINS220	5.52601e-19	-0.301102	0.311	0.494	2.01998e-14	UP_CTAL
AL035530.2	5.70005e-19	-0.36174	0.059	0.182	2.0836e-14	UP_CTAL
SIM1	5.85107e-19	-0.349205	0.285	0.462	2.1388e-14	UP_CTAL
CTIF	5.94713e-19	-0.368651	0.204	0.367	2.17391e-14	UP_CTAL
TBC1D24	5.95629e-19	-0.339334	0.076	0.204	2.17726e-14	UP_CTAL
CHPT1	6.26379e-19	-0.354815	0.087	0.22	2.28966e-14	UP_CTAL
DCAF8	6.3694e-19	-0.347004	0.166	0.319	2.32827e-14	UP_CTAL
ENO1	6.57378e-19	0.785026	0.401	0.288	2.40298e-14	UP_aTAL
TBC1D8B	6.70957e-19	-0.435414	0.069	0.192	2.45262e-14	UP_CTAL
NFAT5	7.28148e-19	0.568039	0.705	0.726	2.66167e-14	UP_aTAL
CHD6	7.30774e-19	-0.343583	0.348	0.53	2.67127e-14	UP_CTAL
VPS50	7.68017e-19	-0.388691	0.212	0.369	2.80741e-14	UP_CTAL
THBS4	7.71694e-19	-0.379467	0.047	0.161	2.82085e-14	UP_CTAL
ZNF718	8.15354e-19	-0.434037	0.142	0.284	2.98044e-14	UP_CTAL
FAM126B	8.39652e-19	-0.32959	0.227	0.394	3.06927e-14	UP_CTAL
BACH1	9.07711e-19	0.793391	0.458	0.36	3.31805e-14	UP_aTAL
RNF165	9.17218e-19	-0.42599	0.052	0.168	3.3528e-14	UP_CTAL
BRWD1	9.58934e-19	-0.324122	0.402	0.597	3.50529e-14	UP_CTAL
CA10	9.62118e-19	-0.126687	0.402	0.616	3.51693e-14	UP_CTAL
SLC22A3	1.01042e-18	-0.350052	0.088	0.224	3.69348e-14	UP_CTAL
LINGO2	1.03665e-18	-0.748956	0.061	0.182	3.78938e-14	UP_CTAL
SUCLG1	1.11657e-18	-0.257013	0.195	0.357	4.08152e-14	UP_CTAL
SETDB2	1.18475e-18	-0.418654	0.129	0.266	4.33075e-14	UP_CTAL
LAMA4	1.24134e-18	0.791082	0.143	0.063	4.53761e-14	UP_aTAL
CPEB4	1.26064e-18	-0.414306	0.43	0.611	4.60816e-14	UP_CTAL
TPD52	1.26087e-18	-0.417587	0.225	0.389	4.60899e-14	UP_CTAL
SOX2-OT	1.34234e-18	-0.558721	0.116	0.256	4.90679e-14	UP_CTAL
GLG1	1.35445e-18	-0.339485	0.372	0.559	4.95106e-14	UP_CTAL
SCLT1	1.45481e-18	-0.389593	0.195	0.356	5.31791e-14	UP_CTAL
MTUS1	1.47908e-18	-0.371021	0.178	0.336	5.40662e-14	UP_CTAL
MIA2	1.63829e-18	-0.376847	0.264	0.433	5.98861e-14	UP_CTAL
ERI3	1.65265e-18	-0.394251	0.115	0.249	6.04111e-14	UP_CTAL
WEE1	1.68766e-18	0.863403	0.307	0.2	6.16909e-14	UP_aTAL
COL5A2	1.69145e-18	-0.391589	0.056	0.178	6.18292e-14	UP_CTAL
TENT2	1.76437e-18	-0.348515	0.414	0.609	6.44947e-14	UP_CTAL
PEX3	1.83457e-18	-0.398349	0.12	0.252	6.70609e-14	UP_CTAL
VGLL4	1.91043e-18	-0.410997	0.317	0.493	6.98339e-14	UP_CTAL
MAP3K15	1.9143e-18	-0.454747	0.068	0.189	6.99755e-14	UP_CTAL
GEM	1.94986e-18	0.78818	0.123	0.05	7.12754e-14	UP_aTAL
KIAA1109	2.03407e-18	-0.344731	0.423	0.621	7.43533e-14	UP_CTAL
NPY1R	2.0461e-18	-0.480104	0.05	0.164	7.4793e-14	UP_CTAL
CKMT2-AS1	2.27667e-18	-0.466501	0.127	0.261	8.32214e-14	UP_CTAL
MPDZ	2.33999e-18	-0.326669	0.28	0.463	8.55361e-14	UP_CTAL
LINC00886	2.36161e-18	-0.427754	0.094	0.223	8.63263e-14	UP_CTAL
MSH2	2.41921e-18	-0.391926	0.121	0.257	8.84316e-14	UP_CTAL
PER1	2.51017e-18	-0.415634	0.111	0.241	9.17568e-14	UP_CTAL
ZNF33A	2.56467e-18	-0.416974	0.261	0.428	9.37489e-14	UP_CTAL
SNED1	2.64274e-18	0.732003	0.319	0.203	9.66027e-14	UP_aTAL
SEMA3C	2.69939e-18	1.03412	0.274	0.167	9.86734e-14	UP_aTAL
SACM1L	2.7041e-18	-0.327584	0.168	0.315	9.88458e-14	UP_CTAL
ZNF721	2.74936e-18	-0.328684	0.333	0.508	1.005e-13	UP_CTAL
CSNK1A1	2.7635e-18	0.629688	0.66	0.633	1.01017e-13	UP_aTAL
CASC2	2.78964e-18	-0.39442	0.134	0.277	1.01972e-13	UP_CTAL
WDR33	2.85345e-18	-0.340422	0.284	0.452	1.04305e-13	UP_CTAL
TNIK	2.94812e-18	0.445791	0.147	0.064	1.07766e-13	UP_aTAL
PBX3	3.01623e-18	-0.494317	0.233	0.394	1.10255e-13	UP_CTAL
PTEN	3.02793e-18	-0.326994	0.317	0.494	1.10683e-13	UP_CTAL
TEAD4	3.05854e-18	0.436323	0.155	0.068	1.11802e-13	UP_aTAL
MNAT1	3.14768e-18	-0.33862	0.444	0.637	1.1506e-13	UP_CTAL
AC008629.1	3.25334e-18	-0.376862	0.05	0.163	1.18923e-13	UP_CTAL
C21orf62	3.33506e-18	-0.33831	0.039	0.146	1.2191e-13	UP_CTAL
STXBP5	3.34902e-18	-0.434388	0.239	0.399	1.2242e-13	UP_CTAL
DEFB1	3.44186e-18	-0.483614	0.443	0.616	1.25814e-13	UP_CTAL
CARF	3.62524e-18	-0.403818	0.098	0.228	1.32517e-13	UP_CTAL
TSHZ1	3.67552e-18	-0.391896	0.088	0.216	1.34355e-13	UP_CTAL
ARHGEF38	3.97743e-18	-0.229693	0.43	0.668	1.45391e-13	UP_CTAL
AL355499.1	4.02965e-18	-0.409217	0.014	0.108	1.473e-13	UP_CTAL
NCOA1	4.03702e-18	-0.28425	0.516	0.705	1.47569e-13	UP_CTAL
ZNF10	4.24359e-18	-0.410143	0.171	0.314	1.5512e-13	UP_CTAL
ACADM	4.52558e-18	-0.328435	0.15	0.297	1.65428e-13	UP_CTAL
CEP57	4.85008e-18	-0.392904	0.093	0.219	1.7729e-13	UP_CTAL
STARD13	4.95468e-18	-0.361587	0.281	0.455	1.81113e-13	UP_CTAL
RNF10	5.0623e-18	-0.331644	0.199	0.357	1.85047e-13	UP_CTAL
SSR3	5.08049e-18	-0.265101	0.103	0.24	1.85712e-13	UP_CTAL
TTC8	5.1376e-18	-0.393627	0.068	0.188	1.878e-13	UP_CTAL
SMCO4	5.35601e-18	-0.358789	0.06	0.176	1.95784e-13	UP_CTAL
DPP4	5.53886e-18	0.560594	0.125	0.051	2.02467e-13	UP_aTAL
NEBL	5.62471e-18	-0.260163	0.428	0.624	2.05606e-13	UP_CTAL
POGZ	6.47141e-18	-0.31078	0.408	0.6	2.36556e-13	UP_CTAL
ARHGEF9	6.84203e-18	-0.379082	0.075	0.196	2.50103e-13	UP_CTAL
FAM228B	7.48968e-18	-0.358366	0.077	0.203	2.73778e-13	UP_CTAL
DLGAP4	7.88908e-18	0.706681	0.274	0.167	2.88378e-13	UP_aTAL
MSANTD2	7.93231e-18	-0.425586	0.181	0.325	2.89958e-13	UP_CTAL
GALNT3	8.1045e-18	0.55257	0.181	0.089	2.96252e-13	UP_aTAL
SOS1	8.21489e-18	-0.334438	0.355	0.542	3.00287e-13	UP_CTAL
FXR1	8.25994e-18	-0.354199	0.311	0.476	3.01934e-13	UP_CTAL
G0S2	8.35245e-18	0.791571	0.145	0.066	3.05315e-13	UP_aTAL
NOS1AP	8.99176e-18	-0.166979	0.392	0.59	3.28685e-13	UP_CTAL
PKNOX2	9.78039e-18	-0.359695	0.043	0.155	3.57512e-13	UP_CTAL
SLC35F5	9.82208e-18	0.809948	0.553	0.505	3.59036e-13	UP_aTAL
PHF21A	9.92843e-18	-0.363226	0.271	0.435	3.62924e-13	UP_CTAL
KLHDC10	1.04603e-17	-0.379089	0.223	0.381	3.82367e-13	UP_CTAL
RAB11FIP2	1.09184e-17	-0.389092	0.137	0.277	3.99111e-13	UP_CTAL
TBC1D9	1.11016e-17	-0.399566	0.2	0.35	4.05809e-13	UP_CTAL
GOLIM4	1.12732e-17	-0.353302	0.128	0.268	4.1208e-13	UP_CTAL
COL28A1	1.12808e-17	-0.435459	0.197	0.346	4.12357e-13	UP_CTAL
ADAL	1.13562e-17	-0.365143	0.029	0.13	4.15114e-13	UP_CTAL
NUCKS1	1.19501e-17	-0.283271	0.278	0.447	4.36822e-13	UP_CTAL
AC078881.1	1.24319e-17	-0.457496	0.087	0.213	4.54435e-13	UP_CTAL
AC092546.1	1.25916e-17	-0.420915	0.04	0.146	4.60274e-13	UP_CTAL
RETREG1	1.26125e-17	0.587546	0.227	0.126	4.61039e-13	UP_aTAL
ICE2	1.27787e-17	-0.423212	0.159	0.3	4.67113e-13	UP_CTAL
SKIL	1.28991e-17	0.593228	0.314	0.196	4.71515e-13	UP_aTAL
MCEE	1.364e-17	-0.352483	0.04	0.146	4.98598e-13	UP_CTAL
SYT10	1.4281e-17	-0.408046	0.034	0.137	5.22028e-13	UP_CTAL
LONP2	1.44454e-17	-0.277126	0.272	0.448	5.28038e-13	UP_CTAL
CNTN3	1.47014e-17	-0.414901	0.094	0.22	5.37396e-13	UP_CTAL
EEPD1	1.4725e-17	0.683341	0.165	0.079	5.38256e-13	UP_aTAL
LINC00271	1.50897e-17	-0.423202	0.244	0.406	5.5159e-13	UP_CTAL
ACTR3C	1.51668e-17	-0.41165	0.233	0.388	5.54406e-13	UP_CTAL
TMEM164	1.58362e-17	-0.31528	0.199	0.353	5.78878e-13	UP_CTAL
STARD8	1.58991e-17	-0.302225	0.062	0.178	5.81175e-13	UP_CTAL
WDR70	1.60336e-17	-0.324347	0.352	0.535	5.86092e-13	UP_CTAL
MTMR7	1.65934e-17	-0.32925	0.03	0.132	6.06555e-13	UP_CTAL
SVOPL	1.67485e-17	-0.404366	0.069	0.186	6.12225e-13	UP_CTAL
PHYHIPL	1.68049e-17	-0.492769	0.067	0.185	6.14285e-13	UP_CTAL
SLC47A1	1.68773e-17	-0.306823	0.04	0.15	6.16933e-13	UP_CTAL
ZFAT	1.75271e-17	-0.389912	0.091	0.216	6.40687e-13	UP_CTAL
STUM	1.75783e-17	-0.359871	0.019	0.113	6.42556e-13	UP_CTAL
HERC2	1.76317e-17	-0.345774	0.244	0.406	6.44508e-13	UP_CTAL
LRRC28	1.76761e-17	-0.372133	0.152	0.293	6.4613e-13	UP_CTAL
BICRAL	1.77322e-17	-0.438526	0.168	0.308	6.48181e-13	UP_CTAL
NSD1	1.82077e-17	-0.358831	0.313	0.482	6.65565e-13	UP_CTAL
ANO5	1.83251e-17	-0.369837	0.054	0.166	6.69856e-13	UP_CTAL
HLF	1.84774e-17	-0.366042	0.074	0.197	6.75424e-13	UP_CTAL
KCNK1	1.85814e-17	-0.323776	0.131	0.274	6.79226e-13	UP_CTAL
TSC22D3	1.88309e-17	-0.336092	0.095	0.223	6.88345e-13	UP_CTAL
ZNF420	1.91461e-17	-0.342089	0.111	0.247	6.99868e-13	UP_CTAL
SLC10A7	1.94021e-17	-0.448382	0.164	0.304	7.09225e-13	UP_CTAL
HIBCH	1.94201e-17	-0.270812	0.325	0.499	7.09884e-13	UP_CTAL
CDK6	1.95281e-17	-0.325652	0.175	0.325	7.13832e-13	UP_CTAL
UMAD1	1.9541e-17	-0.332841	0.359	0.544	7.14303e-13	UP_CTAL
TBRG1	1.95756e-17	-0.45504	0.157	0.291	7.15565e-13	UP_CTAL
MSH3	2.0673e-17	-0.405492	0.217	0.367	7.5568e-13	UP_CTAL
THSD7B	2.13488e-17	-0.42929	0.034	0.137	7.80382e-13	UP_CTAL
LINC01594	2.37488e-17	-0.477334	0.075	0.193	8.68115e-13	UP_CTAL
ZNF337-AS1	2.43806e-17	-0.417156	0.087	0.208	8.91208e-13	UP_CTAL
CLDN10	2.56248e-17	-0.356897	0.309	0.479	9.36688e-13	UP_CTAL
TAMM41	2.67708e-17	-0.41365	0.116	0.243	9.78581e-13	UP_CTAL
TIAL1	2.76236e-17	-0.356365	0.127	0.256	1.00975e-12	UP_CTAL
CYSTM1	2.76898e-17	-0.262295	0.298	0.475	1.01217e-12	UP_CTAL
ATP8A1	2.77996e-17	-0.408663	0.211	0.363	1.01619e-12	UP_CTAL
SUGCT	2.79051e-17	-0.357998	0.215	0.372	1.02004e-12	UP_CTAL
RBBP6	3.11833e-17	-0.383489	0.186	0.328	1.13987e-12	UP_CTAL
SLC35D1	3.20642e-17	-0.329117	0.129	0.269	1.17208e-12	UP_CTAL
FAXDC2	3.64277e-17	-0.366488	0.049	0.156	1.33158e-12	UP_CTAL
C4orf19	4.09541e-17	-0.343683	0.339	0.524	1.49704e-12	UP_CTAL
NEB	4.2437e-17	-0.284392	0.032	0.134	1.55124e-12	UP_CTAL
WDR91	4.29993e-17	-0.419822	0.157	0.293	1.5718e-12	UP_CTAL
XPO4	4.48225e-17	-0.402905	0.185	0.328	1.63844e-12	UP_CTAL
SPATA7	4.60114e-17	-0.336314	0.095	0.221	1.6819e-12	UP_CTAL
PARD3B	4.62341e-17	-0.260891	0.601	0.8	1.69004e-12	UP_CTAL
SLC43A2	4.73539e-17	-0.343276	0.154	0.296	1.73098e-12	UP_CTAL
ZNF736	4.85264e-17	-0.359992	0.165	0.304	1.77383e-12	UP_CTAL
ATRN	4.91343e-17	-0.350544	0.233	0.388	1.79606e-12	UP_CTAL
ANO10	4.95175e-17	-0.367442	0.28	0.443	1.81006e-12	UP_CTAL
SLC30A9	4.98678e-17	-0.317204	0.273	0.436	1.82287e-12	UP_CTAL
UNC13B	5.18386e-17	-0.331125	0.246	0.409	1.89491e-12	UP_CTAL
RPRD2	5.62506e-17	-0.345699	0.242	0.401	2.05618e-12	UP_CTAL
ARID1A	5.75091e-17	-0.326492	0.227	0.376	2.10219e-12	UP_CTAL
FOXN3	5.78631e-17	-0.382261	0.234	0.39	2.11513e-12	UP_CTAL
ZNF780B	6.16329e-17	-0.328695	0.181	0.324	2.25293e-12	UP_CTAL
DIPK2A	6.22607e-17	-0.301947	0.039	0.142	2.27588e-12	UP_CTAL
Z93930.2	6.24775e-17	-0.3883	0.1	0.223	2.2838e-12	UP_CTAL
PHTF2	6.40058e-17	-0.372199	0.117	0.244	2.33967e-12	UP_CTAL
STK17A	6.61421e-17	0.813909	0.387	0.288	2.41776e-12	UP_aTAL
TFCP2L1	6.65757e-17	-0.109924	0.503	0.733	2.43361e-12	UP_CTAL
SLC30A5	6.70822e-17	-0.315114	0.11	0.239	2.45212e-12	UP_CTAL
NMNAT3	6.73411e-17	-0.33068	0.043	0.148	2.46159e-12	UP_CTAL
TMEM132C	6.84647e-17	-0.622907	0.027	0.123	2.50266e-12	UP_CTAL
CHKA	6.98762e-17	-0.307913	0.219	0.371	2.55425e-12	UP_CTAL
PRKCA	7.02641e-17	0.729296	0.502	0.424	2.56843e-12	UP_aTAL
FOXN2	7.42878e-17	0.521323	0.147	0.067	2.71552e-12	UP_aTAL
SSBP3	7.88292e-17	-0.376684	0.204	0.354	2.88152e-12	UP_CTAL
STAM2	7.95733e-17	-0.35981	0.209	0.354	2.90872e-12	UP_CTAL
TBC1D19	7.99123e-17	-0.416044	0.209	0.351	2.92112e-12	UP_CTAL
TPD52L1	8.0139e-17	-0.420288	0.104	0.227	2.9294e-12	UP_CTAL
PCNX4	8.04936e-17	-0.393292	0.218	0.371	2.94236e-12	UP_CTAL
ROBO1	8.19178e-17	0.512725	0.127	0.053	2.99442e-12	UP_aTAL
POT1	8.23745e-17	-0.309038	0.102	0.23	3.01112e-12	UP_CTAL
TEP1	8.27069e-17	0.371516	0.115	0.046	3.02327e-12	UP_aTAL
SH3BGRL	8.38294e-17	-0.473316	0.123	0.25	3.0643e-12	UP_CTAL
C11orf65	8.60529e-17	-0.401015	0.093	0.212	3.14558e-12	UP_CTAL
SMURF1	9.43638e-17	0.693032	0.476	0.382	3.44937e-12	UP_aTAL
RIMS2	9.823e-17	-0.720588	0.11	0.235	3.5907e-12	UP_CTAL
AP001528.1	9.9922e-17	-0.393685	0.075	0.191	3.65255e-12	UP_CTAL
HLA-B	1.03891e-16	0.603036	0.244	0.141	3.79763e-12	UP_aTAL
PPP1R12B	1.0491e-16	-0.346743	0.244	0.398	3.83489e-12	UP_CTAL
AKAP8	1.06658e-16	0.745595	0.236	0.14	3.89879e-12	UP_aTAL
CSNK1D	1.07438e-16	0.563978	0.254	0.15	3.9273e-12	UP_aTAL
MAP2K3	1.12472e-16	0.638474	0.218	0.123	4.11131e-12	UP_aTAL
TFPI2	1.13808e-16	0.552168	0.104	0.04	4.16013e-12	UP_aTAL
RBL2	1.18701e-16	-0.442059	0.155	0.285	4.339e-12	UP_CTAL
ABI1	1.18946e-16	0.766805	0.517	0.445	4.34794e-12	UP_aTAL
CPT1A	1.19522e-16	-0.317815	0.159	0.3	4.36902e-12	UP_CTAL
DTNA	1.24758e-16	0.851075	0.217	0.124	4.56039e-12	UP_aTAL
GABPB1-AS1	1.32349e-16	-0.453282	0.121	0.245	4.83789e-12	UP_CTAL
FMN1	1.3255e-16	-0.447901	0.161	0.298	4.84522e-12	UP_CTAL
B3GLCT	1.39474e-16	-0.441665	0.123	0.248	5.09834e-12	UP_CTAL
AL117381.1	1.41532e-16	0.52893	0.106	0.042	5.17357e-12	UP_aTAL
AC007255.1	1.46055e-16	-0.32107	0.014	0.1	5.3389e-12	UP_CTAL
NRP1	1.48835e-16	0.643611	0.263	0.153	5.44051e-12	UP_aTAL
C21orf62-AS1	1.49306e-16	-0.357613	0.047	0.152	5.45773e-12	UP_CTAL
MRPS31	1.51249e-16	-0.296428	0.171	0.313	5.52876e-12	UP_CTAL
PRH1	1.55418e-16	-0.331557	0.234	0.388	5.68116e-12	UP_CTAL
VPS13A	1.56603e-16	-0.312054	0.285	0.452	5.72447e-12	UP_CTAL
MBNL3	1.59088e-16	-0.38323	0.083	0.201	5.81532e-12	UP_CTAL
ECHDC1	1.61849e-16	-0.335681	0.147	0.283	5.91624e-12	UP_CTAL
LMF1	1.68702e-16	-0.400309	0.132	0.262	6.16673e-12	UP_CTAL
MRPL1	1.86185e-16	-0.3725	0.117	0.246	6.8058e-12	UP_CTAL
OPCML	1.91275e-16	-0.662946	0.043	0.146	6.99187e-12	UP_CTAL
ZNF638	1.99263e-16	-0.311832	0.513	0.704	7.28385e-12	UP_CTAL
CLCN3	2.03277e-16	-0.391739	0.219	0.36	7.4306e-12	UP_CTAL
ZNF577	2.09545e-16	-0.335818	0.086	0.202	7.65971e-12	UP_CTAL
NIPSNAP2	2.17235e-16	-0.361982	0.159	0.295	7.94082e-12	UP_CTAL
PRLR	2.44178e-16	-0.281662	0.057	0.169	8.9257e-12	UP_CTAL
AC093895.1	2.55494e-16	-0.425115	0.023	0.117	9.33933e-12	UP_CTAL
TRAK2	2.62885e-16	-0.304137	0.141	0.277	9.6095e-12	UP_CTAL
APBB2	2.70558e-16	-0.343855	0.419	0.597	9.88997e-12	UP_CTAL
SUSD1	2.84305e-16	0.480924	0.163	0.079	1.03925e-11	UP_aTAL
EML6	2.85154e-16	-0.385308	0.059	0.167	1.04235e-11	UP_CTAL
PPM1A	2.86172e-16	-0.341827	0.159	0.295	1.04607e-11	UP_CTAL
GUF1	2.88391e-16	-0.350812	0.061	0.168	1.05418e-11	UP_CTAL
IQCB1	2.90554e-16	-0.378549	0.163	0.299	1.06209e-11	UP_CTAL
SPG11	2.92837e-16	-0.342403	0.24	0.388	1.07044e-11	UP_CTAL
ATP6AP1L	3.00377e-16	-0.433338	0.108	0.226	1.098e-11	UP_CTAL
PRKAA2	3.05202e-16	-0.254185	0.341	0.51	1.11564e-11	UP_CTAL
CRYAB	3.3183e-16	0.532075	0.143	0.066	1.21297e-11	UP_aTAL
SHLD2	3.4528e-16	-0.357299	0.246	0.4	1.26214e-11	UP_CTAL
CLDN7	3.5552e-16	0.400091	0.159	0.076	1.29957e-11	UP_aTAL
TMEM131	3.66634e-16	-0.304489	0.366	0.526	1.34019e-11	UP_CTAL
KRCC1	3.70217e-16	-0.346106	0.102	0.225	1.35329e-11	UP_CTAL
ANKH	3.72293e-16	-0.372843	0.091	0.212	1.36088e-11	UP_CTAL
MAL	3.77339e-16	-0.267514	0.268	0.435	1.37932e-11	UP_CTAL
PISD	3.96137e-16	0.735747	0.317	0.213	1.44804e-11	UP_aTAL
MIR646HG	3.99207e-16	-0.856502	0.086	0.196	1.45926e-11	UP_CTAL
IP6K1	4.02246e-16	-0.329194	0.185	0.325	1.47037e-11	UP_CTAL
SCP2	4.16416e-16	-0.315545	0.172	0.313	1.52217e-11	UP_CTAL
WDR7	4.20109e-16	-0.342127	0.311	0.463	1.53567e-11	UP_CTAL
USP24	4.39481e-16	-0.320238	0.434	0.6	1.60648e-11	UP_CTAL
PACS1	4.43779e-16	0.71242	0.508	0.43	1.62219e-11	UP_aTAL
SHISA5	4.44706e-16	0.323156	0.111	0.044	1.62558e-11	UP_aTAL
PLIN5	4.68279e-16	-0.175598	0.113	0.246	1.71175e-11	UP_CTAL
ZKSCAN7-AS1	4.93171e-16	-0.411549	0.082	0.194	1.80274e-11	UP_CTAL
CSRP2	5.22375e-16	-0.38915	0.045	0.146	1.90949e-11	UP_CTAL
PBLD	5.76018e-16	-0.269734	0.106	0.232	2.10558e-11	UP_CTAL
AL022068.1	6.12265e-16	-0.384697	0.134	0.264	2.23807e-11	UP_CTAL
CDR2	6.18067e-16	0.737366	0.42	0.332	2.25928e-11	UP_aTAL
TJP1	6.30874e-16	0.63181	0.517	0.435	2.3061e-11	UP_aTAL
ANAPC10	6.3929e-16	-0.334782	0.181	0.325	2.33686e-11	UP_CTAL
TSPAN7	6.46452e-16	-0.320547	0.033	0.13	2.36304e-11	UP_CTAL
ZNF559	6.49183e-16	-0.38097	0.137	0.263	2.37302e-11	UP_CTAL
AEBP2	6.55213e-16	-0.352969	0.392	0.551	2.39507e-11	UP_CTAL
FARS2	6.56518e-16	-0.295899	0.375	0.552	2.39984e-11	UP_CTAL
ATP1A1-AS1	6.60619e-16	-0.339902	0.137	0.267	2.41483e-11	UP_CTAL
PIBF1	6.69208e-16	-0.327976	0.335	0.504	2.44622e-11	UP_CTAL
ATF7IP2	6.85615e-16	-0.287936	0.181	0.32	2.5062e-11	UP_CTAL
AF233439.1	7.06621e-16	-0.456704	0.091	0.213	2.58298e-11	UP_CTAL
CEP70	7.15184e-16	-0.291686	0.342	0.499	2.61429e-11	UP_CTAL
MAP3K2	7.35133e-16	-0.295827	0.275	0.438	2.68721e-11	UP_CTAL
ADD3	7.59717e-16	-0.3167	0.288	0.445	2.77707e-11	UP_CTAL
AC008892.1	7.81401e-16	-0.32042	0.048	0.15	2.85633e-11	UP_CTAL
CEP192	8.1274e-16	-0.27765	0.224	0.379	2.97089e-11	UP_CTAL
RORA-AS1	8.42582e-16	-0.400975	0.1	0.218	3.07997e-11	UP_CTAL
FAM102A	8.49565e-16	0.687565	0.14	0.065	3.1055e-11	UP_aTAL
MTSS1	8.54666e-16	-0.253287	0.215	0.372	3.12415e-11	UP_CTAL
CHRM3	8.7915e-16	-0.376724	0.054	0.161	3.21364e-11	UP_CTAL
TMEM263	8.95438e-16	-0.344783	0.138	0.266	3.27319e-11	UP_CTAL
OSBP2	8.98091e-16	-0.374742	0.091	0.206	3.28288e-11	UP_CTAL
AL358335.2	9.29038e-16	-0.302832	0.028	0.123	3.39601e-11	UP_CTAL
CYS1	9.48808e-16	-0.305244	0.213	0.363	3.46827e-11	UP_CTAL
PVR	1.01233e-15	0.421339	0.144	0.067	3.70049e-11	UP_aTAL
FRG1-DT	1.09269e-15	-0.358136	0.056	0.162	3.99422e-11	UP_CTAL
ETFRF1	1.11165e-15	-0.317821	0.041	0.138	4.06351e-11	UP_CTAL
SLC38A1	1.12385e-15	0.660121	0.339	0.237	4.10813e-11	UP_aTAL
CAAP1	1.12533e-15	-0.266107	0.206	0.354	4.11355e-11	UP_CTAL
ADAM10	1.1321e-15	0.840481	0.453	0.384	4.13827e-11	UP_aTAL
EHD4	1.1321e-15	0.529603	0.183	0.096	4.13828e-11	UP_aTAL
NEK1	1.16912e-15	-0.271321	0.312	0.477	4.27361e-11	UP_CTAL
KDM7A	1.1767e-15	0.958864	0.399	0.313	4.3013e-11	UP_aTAL
GPRIN3	1.20095e-15	-0.299677	0.064	0.176	4.38994e-11	UP_CTAL
PITPNB	1.22773e-15	0.73419	0.445	0.363	4.48785e-11	UP_aTAL
C12orf74	1.25247e-15	-0.352951	0.033	0.125	4.57826e-11	UP_CTAL
ALDH1A1	1.26527e-15	-0.178909	0.166	0.312	4.62507e-11	UP_CTAL
GLCE	1.33342e-15	-0.321602	0.091	0.208	4.87419e-11	UP_CTAL
TAF15	1.33747e-15	-0.2732	0.279	0.439	4.88898e-11	UP_CTAL
MRTFB	1.33967e-15	-0.257024	0.327	0.499	4.89702e-11	UP_CTAL
GARS-DT	1.35036e-15	-0.321778	0.206	0.352	4.93609e-11	UP_CTAL
ULK1	1.37845e-15	-0.42574	0.108	0.223	5.03879e-11	UP_CTAL
SRSF10	1.40109e-15	-0.277195	0.277	0.43	5.12153e-11	UP_CTAL
MYCBP2	1.4319e-15	-0.322069	0.353	0.511	5.23416e-11	UP_CTAL
TRPS1	1.48379e-15	-0.323796	0.433	0.628	5.42383e-11	UP_CTAL
HDAC8	1.52433e-15	-0.339725	0.321	0.48	5.57202e-11	UP_CTAL
CHIC1	1.5246e-15	-0.309084	0.17	0.308	5.57301e-11	UP_CTAL
ARID2	1.56436e-15	-0.289609	0.377	0.556	5.71837e-11	UP_CTAL
HADH	1.6125e-15	-0.276201	0.053	0.155	5.89435e-11	UP_CTAL
AF165147.1	1.62429e-15	-0.316404	0.046	0.148	5.93744e-11	UP_CTAL
PPL	1.62655e-15	0.320432	0.124	0.054	5.9457e-11	UP_aTAL
KLHL3	1.63038e-15	-0.310958	0.03	0.122	5.95968e-11	UP_CTAL
DIAPH1	1.67299e-15	0.579537	0.58	0.512	6.11544e-11	UP_aTAL
MAML3	1.71518e-15	-0.476334	0.242	0.383	6.26966e-11	UP_CTAL
SIRT5	1.77916e-15	-0.261699	0.069	0.179	6.50354e-11	UP_CTAL
AL513166.1	1.91171e-15	-0.485622	0.066	0.173	6.98807e-11	UP_CTAL
FGFR1OP	1.92292e-15	-0.348236	0.136	0.264	7.02902e-11	UP_CTAL
ANKRD7	1.95521e-15	-0.381313	0.055	0.158	7.14707e-11	UP_CTAL
PPP3CB	2.03904e-15	-0.294946	0.225	0.37	7.4535e-11	UP_CTAL
MIOS	2.17793e-15	-0.354494	0.176	0.311	7.9612e-11	UP_CTAL
BCL2L14	2.211e-15	-0.318037	0.059	0.163	8.08211e-11	UP_CTAL
PHLPP1	2.24875e-15	-0.306503	0.172	0.31	8.22007e-11	UP_CTAL
ZNF540	2.3152e-15	-0.27278	0.035	0.128	8.46297e-11	UP_CTAL
DERA	2.44513e-15	-0.375593	0.203	0.341	8.93792e-11	UP_CTAL
KDM5A	2.45948e-15	-0.256101	0.257	0.412	8.99039e-11	UP_CTAL
MTREX	2.61276e-15	-0.328715	0.237	0.376	9.55069e-11	UP_CTAL
NRCAM	2.65016e-15	-0.209867	0.238	0.407	9.68738e-11	UP_CTAL
AASDH	2.7486e-15	-0.32411	0.082	0.194	1.00472e-10	UP_CTAL
CD83	2.76621e-15	-0.382904	0.045	0.143	1.01116e-10	UP_CTAL
ADGRL2	2.87602e-15	-0.252468	0.297	0.462	1.0513e-10	UP_CTAL
TRA2B	3.04326e-15	-0.235854	0.28	0.44	1.11243e-10	UP_CTAL
KLHDC1	3.19045e-15	-0.333758	0.081	0.191	1.16624e-10	UP_CTAL
AC124947.1	3.26998e-15	-0.40129	0.052	0.15	1.19531e-10	UP_CTAL
HADHB	3.65608e-15	-0.259655	0.206	0.35	1.33644e-10	UP_CTAL
SENP6	3.67191e-15	-0.262929	0.489	0.685	1.34223e-10	UP_CTAL
IFNAR2	3.8883e-15	0.426633	0.179	0.092	1.42133e-10	UP_aTAL
SULT1A1	3.98618e-15	-0.328933	0.034	0.125	1.45711e-10	UP_CTAL
MRS2	4.05127e-15	-0.301235	0.082	0.191	1.4809e-10	UP_CTAL
PPM1B	4.06469e-15	-0.236556	0.265	0.414	1.48581e-10	UP_CTAL
ICA1	4.22459e-15	-0.301174	0.251	0.399	1.54426e-10	UP_CTAL
DNAJC27-AS1	4.44154e-15	-0.259067	0.023	0.109	1.62356e-10	UP_CTAL
NCOR1	4.50319e-15	-0.26882	0.456	0.637	1.64609e-10	UP_CTAL
KIZ	4.81098e-15	-0.350994	0.155	0.284	1.75861e-10	UP_CTAL
CKB	4.8616e-15	-0.240375	0.185	0.332	1.77711e-10	UP_CTAL
HERC1	4.8792e-15	-0.0952852	0.369	0.551	1.78354e-10	UP_CTAL
KCNK13	5.0145e-15	-0.264423	0.032	0.123	1.833e-10	UP_CTAL
ZC3H13	5.0906e-15	-0.279289	0.261	0.402	1.86082e-10	UP_CTAL
SGSM1	5.42279e-15	-0.363262	0.101	0.214	1.98225e-10	UP_CTAL
CDYL	5.64189e-15	0.734533	0.414	0.322	2.06234e-10	UP_aTAL
MAP4	5.64485e-15	0.663919	0.55	0.508	2.06342e-10	UP_aTAL
RYBP	5.9463e-15	1.15687	0.457	0.389	2.17361e-10	UP_aTAL
PACRGL	5.97037e-15	-0.383189	0.134	0.252	2.18241e-10	UP_CTAL
ZNF141	6.27238e-15	-0.295007	0.131	0.252	2.2928e-10	UP_CTAL
C20orf194	6.62224e-15	-0.263058	0.345	0.524	2.42069e-10	UP_CTAL
ZMYM6	7.03238e-15	-0.343877	0.148	0.272	2.57062e-10	UP_CTAL
AHCYL2	7.07964e-15	-0.395703	0.233	0.377	2.58789e-10	UP_CTAL
AQP4-AS1	7.37905e-15	-0.322187	0.083	0.194	2.69734e-10	UP_CTAL
Z93403.1	7.61981e-15	-0.39248	0.029	0.118	2.78535e-10	UP_CTAL
CUX1	7.64088e-15	0.576442	0.644	0.626	2.79305e-10	UP_aTAL
TSEN15	7.72378e-15	-0.344531	0.077	0.184	2.82335e-10	UP_CTAL
SDC1	7.89874e-15	0.561125	0.185	0.1	2.88731e-10	UP_aTAL
GPD1L	8.0894e-15	-0.32067	0.036	0.126	2.957e-10	UP_CTAL
MCM9	8.22037e-15	-0.316976	0.158	0.286	3.00487e-10	UP_CTAL
ACSL1	8.28367e-15	-0.31821	0.189	0.327	3.02801e-10	UP_CTAL
JAG1	8.43658e-15	-0.659754	0.089	0.196	3.08391e-10	UP_CTAL
EXOC4	8.49406e-15	-0.298933	0.57	0.759	3.10492e-10	UP_CTAL
CIRBP	8.82905e-15	-0.313385	0.172	0.303	3.22737e-10	UP_CTAL
HLTF	9.27408e-15	-0.335156	0.079	0.184	3.39005e-10	UP_CTAL
KCTD8	9.31647e-15	-0.478958	0.108	0.224	3.40554e-10	UP_CTAL
TTC17	9.48992e-15	-0.240765	0.433	0.616	3.46894e-10	UP_CTAL
E2F3	9.86953e-15	0.430443	0.144	0.069	3.60771e-10	UP_aTAL
TMEM50B	1.0073e-14	-0.296461	0.108	0.225	3.68209e-10	UP_CTAL
CPSF6	1.01616e-14	-0.237671	0.36	0.517	3.71447e-10	UP_CTAL
RIMBP2	1.04628e-14	-0.391039	0.199	0.335	3.82459e-10	UP_CTAL
IFT172	1.09289e-14	-0.306816	0.076	0.181	3.99495e-10	UP_CTAL
BTBD11	1.09842e-14	0.2227	0.152	0.306	4.01517e-10	UP_aTAL
ATP6V1A	1.11719e-14	-0.259028	0.301	0.462	4.08379e-10	UP_CTAL
MBTD1	1.1412e-14	-0.273695	0.191	0.331	4.17154e-10	UP_CTAL
LRRFIP2	1.14847e-14	0.723339	0.539	0.483	4.19813e-10	UP_aTAL
STEAP2	1.16759e-14	-0.261954	0.048	0.143	4.26801e-10	UP_CTAL
YBX3	1.24486e-14	0.609536	0.416	0.316	4.55047e-10	UP_aTAL
SMARCAD1	1.28473e-14	-0.321176	0.231	0.371	4.69622e-10	UP_CTAL
GCNT4	1.30476e-14	-0.278485	0.045	0.139	4.76942e-10	UP_CTAL
GSK3B	1.54522e-14	0.657383	0.559	0.509	5.6484e-10	UP_aTAL
TXNDC16	1.56666e-14	-0.344979	0.048	0.142	5.72677e-10	UP_CTAL
ARPC2	1.57105e-14	0.621857	0.304	0.205	5.74283e-10	UP_aTAL
ABCA10	1.6442e-14	-0.408711	0.115	0.228	6.01021e-10	UP_CTAL
SCAMP1	1.65613e-14	-0.269451	0.123	0.241	6.05381e-10	UP_CTAL
LINC00671	1.70608e-14	-0.268651	0.022	0.105	6.23642e-10	UP_CTAL
CHCHD3	1.75191e-14	-0.226554	0.402	0.575	6.40392e-10	UP_CTAL
MARCH8	1.769e-14	-0.37935	0.113	0.227	6.46641e-10	UP_CTAL
RAVER2	1.77773e-14	-0.299358	0.098	0.212	6.49832e-10	UP_CTAL
ELF2	1.81012e-14	-0.236985	0.385	0.562	6.61672e-10	UP_CTAL
FAF1	1.8106e-14	-0.270397	0.586	0.755	6.61848e-10	UP_CTAL
ZNF345	1.87491e-14	-0.350882	0.088	0.197	6.85354e-10	UP_CTAL
AMFR	2.02605e-14	-0.283184	0.203	0.34	7.40601e-10	UP_CTAL
ZHX2	2.0357e-14	0.64771	0.528	0.461	7.44129e-10	UP_aTAL
RBMX	2.10615e-14	-0.263255	0.326	0.483	7.69881e-10	UP_CTAL
CLK4	2.1191e-14	-0.331192	0.123	0.24	7.74616e-10	UP_CTAL
ANKLE2	2.13078e-14	0.584723	0.233	0.142	7.78885e-10	UP_aTAL
TOGARAM1	2.17965e-14	-0.320316	0.19	0.323	7.96749e-10	UP_CTAL
SLC2A11	2.19122e-14	-0.331352	0.067	0.167	8.00979e-10	UP_CTAL
EAF2	2.20971e-14	-0.341915	0.05	0.145	8.07739e-10	UP_CTAL
RMDN2	2.24769e-14	-0.29944	0.057	0.156	8.21621e-10	UP_CTAL
GPBP1L1	2.25964e-14	-0.255539	0.274	0.427	8.25989e-10	UP_CTAL
WDR11	2.28713e-14	-0.305034	0.174	0.299	8.36036e-10	UP_CTAL
TAF8	2.29463e-14	-0.272398	0.041	0.132	8.3878e-10	UP_CTAL
POU2F1	2.30276e-14	-0.306195	0.297	0.45	8.41752e-10	UP_CTAL
IPO8	2.3975e-14	-0.290827	0.134	0.254	8.76382e-10	UP_CTAL
HMG20A	2.41542e-14	-0.346005	0.145	0.267	8.82932e-10	UP_CTAL
ZNF135	2.60096e-14	-0.347768	0.072	0.171	9.50757e-10	UP_CTAL
PLCL2	2.60174e-14	-0.427527	0.114	0.231	9.5104e-10	UP_CTAL
CNOT6L	2.60636e-14	-0.280415	0.25	0.391	9.52731e-10	UP_CTAL
PNPLA2	2.6605e-14	0.159174	0.104	0.042	9.72518e-10	UP_aTAL
ENTPD1-AS1	2.69624e-14	-0.34094	0.158	0.286	9.85584e-10	UP_CTAL
PPP4R1	2.71237e-14	0.575182	0.345	0.247	9.91481e-10	UP_aTAL
SCD5	2.75075e-14	-0.248544	0.338	0.51	1.00551e-09	UP_CTAL
ASRGL1	2.81234e-14	-0.34416	0.093	0.201	1.02802e-09	UP_CTAL
FAM185A	2.86957e-14	-0.338943	0.072	0.172	1.04894e-09	UP_CTAL
DNAH5	3.02435e-14	0.503419	0.17	0.089	1.10552e-09	UP_aTAL
CDKL2	3.04259e-14	0.296207	0.159	0.08	1.11219e-09	UP_aTAL
AC107223.1	3.11853e-14	-0.470931	0.064	0.165	1.13995e-09	UP_CTAL
AC110296.1	3.13423e-14	0.624752	0.21	0.122	1.14569e-09	UP_aTAL
CAST	3.17881e-14	0.72147	0.505	0.451	1.16198e-09	UP_aTAL
PTAR1	3.28281e-14	-0.290214	0.257	0.401	1.2e-09	UP_CTAL
USP31	3.43238e-14	0.31532	0.164	0.083	1.25467e-09	UP_aTAL
AC021086.1	3.44174e-14	-0.348735	0.022	0.102	1.25809e-09	UP_CTAL
HMCN1	3.56107e-14	-0.622988	0.111	0.224	1.30171e-09	UP_CTAL
FKTN	3.57736e-14	-0.3987	0.134	0.245	1.30767e-09	UP_CTAL
TTC12	3.76628e-14	-0.290195	0.075	0.178	1.37673e-09	UP_CTAL
UBE4B	3.82328e-14	-0.334523	0.204	0.331	1.39756e-09	UP_CTAL
STX8	3.90355e-14	-0.33292	0.257	0.404	1.42691e-09	UP_CTAL
LINC02331	3.97643e-14	-0.329865	0.021	0.101	1.45355e-09	UP_CTAL
TMEM168	4.17283e-14	-0.327745	0.149	0.27	1.52533e-09	UP_CTAL
CWF19L2	4.2571e-14	-0.308075	0.183	0.313	1.55614e-09	UP_CTAL
AC068051.1	4.37909e-14	-0.457204	0.077	0.181	1.60073e-09	UP_CTAL
NDUFA5	4.50739e-14	-0.239137	0.145	0.272	1.64763e-09	UP_CTAL
MYH10	4.7328e-14	-0.368169	0.245	0.379	1.73003e-09	UP_CTAL
AC078980.1	4.7714e-14	-0.303609	0.026	0.109	1.74414e-09	UP_CTAL
RNF146	4.83772e-14	-0.281537	0.069	0.17	1.76838e-09	UP_CTAL
TMTC3	5.35167e-14	-0.319594	0.15	0.269	1.95625e-09	UP_CTAL
YIPF4	5.3613e-14	-0.338524	0.179	0.304	1.95977e-09	UP_CTAL
CLN8	5.42043e-14	-0.279881	0.062	0.16	1.98138e-09	UP_CTAL
ORC5	5.43758e-14	-0.352223	0.083	0.186	1.98765e-09	UP_CTAL
JMJD1C	5.50393e-14	0.441519	0.794	0.808	2.01191e-09	UP_aTAL
IREB2	5.74906e-14	-0.230363	0.158	0.281	2.10151e-09	UP_CTAL
AGFG1	5.80882e-14	0.648099	0.518	0.471	2.12336e-09	UP_aTAL
SCGB2B2	5.91036e-14	-0.359255	0.127	0.242	2.16047e-09	UP_CTAL
ERI2	6.11139e-14	-0.282531	0.03	0.114	2.23396e-09	UP_CTAL
PROSER2	6.23673e-14	0.486472	0.172	0.092	2.27977e-09	UP_aTAL
ATAD2B	6.24008e-14	-0.264079	0.314	0.465	2.281e-09	UP_CTAL
SSBP1	6.38057e-14	-0.256982	0.141	0.26	2.33236e-09	UP_CTAL
TUSC3	6.4238e-14	0.705895	0.373	0.281	2.34815e-09	UP_aTAL
AC245297.3	6.45232e-14	-0.308857	0.191	0.317	2.35858e-09	UP_CTAL
MIPOL1	6.563e-14	-0.267866	0.239	0.385	2.39904e-09	UP_CTAL
ATP5F1C	6.68779e-14	-0.232658	0.211	0.349	2.44465e-09	UP_CTAL
AC011447.3	6.77225e-14	-0.298786	0.062	0.159	2.47553e-09	UP_CTAL
GOLPH3	6.83465e-14	-0.278345	0.304	0.449	2.49834e-09	UP_CTAL
ZC4H2	6.92421e-14	-0.367798	0.086	0.192	2.53108e-09	UP_CTAL
OAF	7.17942e-14	0.843646	0.178	0.102	2.62436e-09	UP_aTAL
TRMT9B	7.22525e-14	-0.364105	0.27	0.417	2.64112e-09	UP_CTAL
ASB3	7.35753e-14	-0.222957	0.287	0.437	2.68947e-09	UP_CTAL
FAN1	7.62788e-14	-0.312535	0.088	0.192	2.7883e-09	UP_CTAL
TARBP1	8.44255e-14	-0.345207	0.134	0.248	3.08609e-09	UP_CTAL
RIOX2	8.54133e-14	-0.229656	0.061	0.159	3.1222e-09	UP_CTAL
WDPCP	8.59534e-14	-0.265175	0.302	0.455	3.14194e-09	UP_CTAL
PUS7L	8.73163e-14	-0.289738	0.064	0.163	3.19176e-09	UP_CTAL
AC007389.1	8.79637e-14	-0.301026	0.066	0.167	3.21542e-09	UP_CTAL
LINC02340	8.85361e-14	-0.301053	0.032	0.115	3.23635e-09	UP_CTAL
ALMS1	8.93803e-14	-0.34529	0.159	0.279	3.26721e-09	UP_CTAL
MRPS25	8.97034e-14	-0.288827	0.116	0.228	3.27902e-09	UP_CTAL
KLHL20	9.01103e-14	-0.348244	0.132	0.248	3.29389e-09	UP_CTAL
CREBRF	9.14235e-14	-0.349131	0.237	0.372	3.3419e-09	UP_CTAL
SLC36A4	9.1622e-14	-0.235443	0.198	0.336	3.34915e-09	UP_CTAL
CRTC1	9.35522e-14	-0.307366	0.121	0.235	3.41971e-09	UP_CTAL
TAX1BP1	9.53121e-14	-0.195767	0.393	0.577	3.48404e-09	UP_CTAL
AC106791.1	9.92474e-14	-0.281349	0.026	0.106	3.62789e-09	UP_CTAL
SS18	1.00755e-13	-0.285014	0.312	0.455	3.683e-09	UP_CTAL
CMYA5	1.00948e-13	-0.111145	0.172	0.313	3.69005e-09	UP_CTAL
COL4A2	1.05517e-13	-0.166853	0.317	0.489	3.85706e-09	UP_CTAL
AC007262.2	1.0635e-13	-0.334678	0.033	0.118	3.88751e-09	UP_CTAL
PLEKHM3	1.06661e-13	-0.289441	0.12	0.232	3.89888e-09	UP_CTAL
UBA6-AS1	1.07915e-13	-0.408587	0.292	0.429	3.94473e-09	UP_CTAL
ARHGAP8	1.08243e-13	-0.26683	0.268	0.407	3.95671e-09	UP_CTAL
AC138150.1	1.10468e-13	-0.315001	0.113	0.222	4.03805e-09	UP_CTAL
HACE1	1.10849e-13	-0.380066	0.147	0.262	4.05196e-09	UP_CTAL
FRS2	1.12174e-13	-0.242105	0.305	0.454	4.10039e-09	UP_CTAL
ACAD11	1.14951e-13	-0.288047	0.135	0.251	4.20193e-09	UP_CTAL
MED23	1.15034e-13	-0.270306	0.116	0.228	4.20494e-09	UP_CTAL
ITGA9-AS1	1.1545e-13	-0.398624	0.087	0.185	4.22015e-09	UP_CTAL
CNIH3	1.17953e-13	-0.325918	0.104	0.213	4.31166e-09	UP_CTAL
GOSR1	1.18419e-13	-0.278699	0.185	0.311	4.3287e-09	UP_CTAL
AC009061.2	1.18913e-13	-0.326874	0.057	0.15	4.34674e-09	UP_CTAL
NME7	1.24838e-13	-0.349102	0.257	0.393	4.56334e-09	UP_CTAL
WBP2NL	1.289e-13	-0.34053	0.067	0.164	4.71183e-09	UP_CTAL
PRCP	1.32099e-13	-0.273763	0.081	0.185	4.82873e-09	UP_CTAL
EEA1	1.33338e-13	-0.264753	0.304	0.457	4.87404e-09	UP_CTAL
PAXBP1	1.3434e-13	-0.328099	0.222	0.348	4.91067e-09	UP_CTAL
GLB1	1.36064e-13	-0.296933	0.124	0.234	4.9737e-09	UP_CTAL
NEO1	1.38854e-13	-0.352143	0.175	0.296	5.07567e-09	UP_CTAL
FAM120C	1.40169e-13	-0.307072	0.063	0.159	5.12376e-09	UP_CTAL
DTNB	1.50495e-13	-0.334283	0.217	0.347	5.50119e-09	UP_CTAL
BTBD7	1.50867e-13	0.664056	0.521	0.466	5.5148e-09	UP_aTAL
WBP4	1.54492e-13	-0.28278	0.104	0.213	5.64729e-09	UP_CTAL
LARGE2	1.54696e-13	-0.249076	0.023	0.101	5.65475e-09	UP_CTAL
GOPC	1.6008e-13	-0.322179	0.12	0.229	5.85156e-09	UP_CTAL
CASD1	1.63385e-13	-0.307481	0.164	0.288	5.97239e-09	UP_CTAL
UBC	1.63416e-13	0.67781	0.333	0.24	5.97352e-09	UP_aTAL
CAMKMT	1.68571e-13	-0.211194	0.436	0.621	6.16193e-09	UP_CTAL
AC017101.1	1.71015e-13	0.495143	0.108	0.048	6.2513e-09	UP_aTAL
GABPB2	1.72515e-13	-0.319097	0.123	0.236	6.3061e-09	UP_CTAL
DENND5A	1.72533e-13	0.695472	0.375	0.287	6.30678e-09	UP_aTAL
KLHL5	1.76042e-13	-0.299696	0.193	0.319	6.43503e-09	UP_CTAL
XRRA1	1.77226e-13	-0.333022	0.152	0.272	6.47833e-09	UP_CTAL
SLC18B1	1.7739e-13	-0.284984	0.056	0.148	6.48432e-09	UP_CTAL
RAB11FIP3	1.77733e-13	-0.22879	0.283	0.435	6.49685e-09	UP_CTAL
HEATR5A	1.79056e-13	-0.278641	0.166	0.29	6.5452e-09	UP_CTAL
SUCLA2	1.79176e-13	-0.285247	0.208	0.34	6.54958e-09	UP_CTAL
MSANTD3	1.80931e-13	0.527143	0.131	0.065	6.61374e-09	UP_aTAL
L2HGDH	1.87179e-13	-0.315422	0.097	0.204	6.84216e-09	UP_CTAL
MIB1	1.89962e-13	0.763185	0.472	0.396	6.94386e-09	UP_aTAL
TTC37	2.06112e-13	-0.282993	0.222	0.354	7.5342e-09	UP_CTAL
HGD	2.15863e-13	-0.282059	0.057	0.15	7.89066e-09	UP_CTAL
CRB1	2.17509e-13	-0.251869	0.038	0.123	7.95084e-09	UP_CTAL
MON2	2.29311e-13	-0.205207	0.454	0.635	8.38225e-09	UP_CTAL
ZC3H8	2.31439e-13	-0.309246	0.069	0.166	8.46002e-09	UP_CTAL
ADH5	2.38068e-13	-0.218752	0.06	0.156	8.70235e-09	UP_CTAL
CC2D2A	2.39388e-13	-0.320128	0.12	0.231	8.75058e-09	UP_CTAL
SPATA5	2.40363e-13	-0.320056	0.218	0.351	8.78623e-09	UP_CTAL
GAB2	2.44985e-13	0.519818	0.279	0.184	8.95519e-09	UP_aTAL
UPRT	2.49039e-13	-0.333667	0.093	0.198	9.10337e-09	UP_CTAL
EXTL2	2.56532e-13	-0.284974	0.05	0.14	9.37727e-09	UP_CTAL
ZNF711	2.57509e-13	-0.260367	0.064	0.16	9.41298e-09	UP_CTAL
SUFU	2.6114e-13	-0.310065	0.093	0.196	9.54572e-09	UP_CTAL
IDH2-DT	2.62903e-13	-0.276204	0.027	0.107	9.61016e-09	UP_CTAL
AC007405.1	2.6618e-13	-0.272435	0.042	0.129	9.72996e-09	UP_CTAL
AFF1	2.76081e-13	0.594624	0.639	0.636	1.00919e-08	UP_aTAL
NOVA1	2.79349e-13	-0.373032	0.12	0.23	1.02113e-08	UP_CTAL
PPP1R1A	2.86226e-13	-0.306336	0.062	0.157	1.04627e-08	UP_CTAL
HSPA2	2.94069e-13	-0.207547	0.048	0.137	1.07494e-08	UP_CTAL
CEP95	2.95804e-13	-0.304086	0.226	0.353	1.08128e-08	UP_CTAL
HMGB1	2.96598e-13	-0.238085	0.363	0.527	1.08418e-08	UP_CTAL
AL031073.2	3.0174e-13	-0.689579	0.091	0.195	1.10298e-08	UP_CTAL
PKIB	3.06452e-13	-0.314207	0.041	0.127	1.12021e-08	UP_CTAL
NDUFA10	3.21932e-13	-0.262003	0.2	0.327	1.17679e-08	UP_CTAL
CASC1	3.39929e-13	-0.344627	0.075	0.173	1.24258e-08	UP_CTAL
CEP83	3.47044e-13	-0.271693	0.149	0.267	1.26858e-08	UP_CTAL
CTSC	3.56845e-13	-0.335009	0.081	0.181	1.30441e-08	UP_CTAL
IMPA2	3.63919e-13	-0.248733	0.174	0.3	1.33027e-08	UP_CTAL
ATG4C	3.80994e-13	-0.311044	0.067	0.162	1.39269e-08	UP_CTAL
VAPA	3.81444e-13	-0.213532	0.355	0.517	1.39433e-08	UP_CTAL
POC1B-AS1	3.87938e-13	-0.27056	0.057	0.151	1.41807e-08	UP_CTAL
HELB	3.95966e-13	-0.334078	0.056	0.147	1.44741e-08	UP_CTAL
MRAP2	3.96234e-13	-0.251759	0.042	0.129	1.44839e-08	UP_CTAL
PUM2	4.06988e-13	-0.193404	0.458	0.64	1.4877e-08	UP_CTAL
ZNF875	4.14923e-13	-0.295714	0.141	0.253	1.51671e-08	UP_CTAL
FN3K	4.18819e-13	-0.250613	0.038	0.121	1.53095e-08	UP_CTAL
ROCK2	4.33363e-13	0.664109	0.437	0.364	1.58412e-08	UP_aTAL
AC009120.2	4.47232e-13	-0.367887	0.168	0.281	1.63481e-08	UP_CTAL
PHF20L1	4.64084e-13	-0.300152	0.258	0.388	1.69641e-08	UP_CTAL
FRA10AC1	4.75796e-13	-0.299998	0.118	0.227	1.73922e-08	UP_CTAL
TYW1	4.79253e-13	-0.316684	0.213	0.339	1.75186e-08	UP_CTAL
THUMPD3-AS1	4.92495e-13	-0.313673	0.164	0.282	1.80027e-08	UP_CTAL
CAPN2	4.92921e-13	0.706903	0.472	0.413	1.80183e-08	UP_aTAL
RGS12	4.93744e-13	0.427608	0.185	0.104	1.80483e-08	UP_aTAL
ACAP2	4.94005e-13	-0.258381	0.284	0.434	1.80578e-08	UP_CTAL
C16orf89	4.94162e-13	-0.199345	0.038	0.122	1.80636e-08	UP_CTAL
RAI1	4.97227e-13	0.531035	0.243	0.152	1.81757e-08	UP_aTAL
MMUT	5.01811e-13	-0.312174	0.069	0.164	1.83432e-08	UP_CTAL
GNPTAB	5.0517e-13	-0.247828	0.142	0.257	1.8466e-08	UP_CTAL
ZNF217	5.06839e-13	0.553369	0.217	0.132	1.8527e-08	UP_aTAL
TRMT13	5.21364e-13	-0.290361	0.108	0.213	1.9058e-08	UP_CTAL
SMTNL2	5.25238e-13	-0.328138	0.039	0.122	1.91995e-08	UP_CTAL
SLC38A6	5.27626e-13	-0.313365	0.124	0.233	1.92869e-08	UP_CTAL
MTCL1	5.38016e-13	-0.216566	0.089	0.196	1.96666e-08	UP_CTAL
HHAT	5.4079e-13	-0.342676	0.143	0.255	1.9768e-08	UP_CTAL
TCTN3	5.41373e-13	-0.20108	0.063	0.157	1.97893e-08	UP_CTAL
STX17	5.4413e-13	-0.25949	0.143	0.26	1.98901e-08	UP_CTAL
FAM222A	5.74174e-13	-0.326642	0.025	0.101	2.09884e-08	UP_CTAL
NSUN7	5.87926e-13	-0.335076	0.088	0.185	2.14911e-08	UP_CTAL
AL591043.2	5.92634e-13	-0.297652	0.03	0.11	2.16632e-08	UP_CTAL
MAPKBP1	5.97783e-13	0.75328	0.266	0.181	2.18514e-08	UP_aTAL
SMCHD1	5.98838e-13	-0.226963	0.326	0.486	2.18899e-08	UP_CTAL
OCIAD1	5.99609e-13	-0.325315	0.25	0.38	2.19181e-08	UP_CTAL
NDUFV3	6.07767e-13	-0.280718	0.118	0.225	2.22163e-08	UP_CTAL
ZNF827	6.08749e-13	-0.297042	0.217	0.346	2.22522e-08	UP_CTAL
LIAS	6.2198e-13	-0.271759	0.043	0.128	2.27358e-08	UP_CTAL
COX10-AS1	6.33187e-13	-0.2837	0.075	0.173	2.31455e-08	UP_CTAL
TMBIM4	6.4126e-13	-0.212531	0.203	0.336	2.34406e-08	UP_CTAL
KIAA1328	6.51152e-13	-0.325531	0.309	0.449	2.38022e-08	UP_CTAL
ZNFX1	6.58749e-13	0.37907	0.148	0.075	2.40799e-08	UP_aTAL
AC006994.2	6.71793e-13	-0.319759	0.048	0.134	2.45567e-08	UP_CTAL
USP47	6.8123e-13	-0.196781	0.39	0.552	2.49017e-08	UP_CTAL
ZNF277	6.82598e-13	-0.259382	0.237	0.374	2.49517e-08	UP_CTAL
IDH1	6.91679e-13	-0.261282	0.032	0.111	2.52836e-08	UP_CTAL
AFG3L2	7.04365e-13	-0.186055	0.19	0.32	2.57473e-08	UP_CTAL
INPP5A	7.30027e-13	0.644088	0.274	0.186	2.66854e-08	UP_aTAL
NFATC3	7.40257e-13	-0.28575	0.169	0.289	2.70593e-08	UP_CTAL
GPR155	7.68689e-13	-0.276557	0.059	0.151	2.80986e-08	UP_CTAL
INPP1	8.0198e-13	0.41842	0.121	0.057	2.93156e-08	UP_aTAL
ZER1	8.25147e-13	-0.366635	0.124	0.228	3.01624e-08	UP_CTAL
MCL1	8.50864e-13	0.622101	0.329	0.24	3.11025e-08	UP_aTAL
OBSL1	8.59165e-13	-0.237646	0.074	0.169	3.14059e-08	UP_CTAL
ADAM22	8.59953e-13	-0.296621	0.048	0.135	3.14347e-08	UP_CTAL
ANKDD1B	8.78094e-13	-0.315021	0.059	0.147	3.20978e-08	UP_CTAL
RNF170	9.11341e-13	-0.31793	0.118	0.223	3.33132e-08	UP_CTAL
SREK1	9.34933e-13	-0.223106	0.299	0.446	3.41755e-08	UP_CTAL
GTF2I	9.37068e-13	-0.215119	0.375	0.552	3.42536e-08	UP_CTAL
GOLGA1	9.49572e-13	-0.284853	0.063	0.152	3.47107e-08	UP_CTAL
PROM2	9.57978e-13	-0.261037	0.048	0.135	3.50179e-08	UP_CTAL
JMY	9.60497e-13	-0.300201	0.127	0.236	3.511e-08	UP_CTAL
ITGB3BP	9.77241e-13	-0.325689	0.097	0.199	3.57221e-08	UP_CTAL
PLEKHA6	9.97617e-13	-0.206817	0.186	0.315	3.64669e-08	UP_CTAL
RICTOR	1.03032e-12	-0.20494	0.346	0.509	3.76623e-08	UP_CTAL
ZFP36	1.04092e-12	0.490609	0.218	0.132	3.80497e-08	UP_aTAL
CDC42SE2	1.04768e-12	0.65491	0.495	0.428	3.8297e-08	UP_aTAL
PDSS2	1.06894e-12	-0.265954	0.292	0.44	3.90741e-08	UP_CTAL
ZNF682	1.0702e-12	-0.269919	0.057	0.146	3.91201e-08	UP_CTAL
TAOK3	1.0776e-12	-0.236146	0.401	0.56	3.93906e-08	UP_CTAL
LINC00467	1.07767e-12	-0.269243	0.073	0.169	3.9393e-08	UP_CTAL
CLN5	1.10752e-12	-0.271045	0.094	0.194	4.04842e-08	UP_CTAL
TM7SF3	1.11798e-12	-0.290099	0.1	0.204	4.08667e-08	UP_CTAL
USP48	1.15493e-12	-0.253683	0.233	0.364	4.22173e-08	UP_CTAL
AP2A2	1.16594e-12	-0.257171	0.215	0.341	4.26197e-08	UP_CTAL
FZD6	1.17767e-12	-0.198935	0.166	0.287	4.30487e-08	UP_CTAL
MIPEP	1.18085e-12	-0.290218	0.169	0.29	4.31648e-08	UP_CTAL
PIK3C3	1.18983e-12	-0.238796	0.286	0.421	4.34932e-08	UP_CTAL
FOCAD	1.19301e-12	-0.287427	0.256	0.394	4.36091e-08	UP_CTAL
NBEAL1	1.19564e-12	-0.256943	0.479	0.645	4.37054e-08	UP_CTAL
NDUFB5	1.202e-12	-0.205221	0.08	0.18	4.3938e-08	UP_CTAL
SLCO4C1	1.22878e-12	-0.280443	0.171	0.295	4.49169e-08	UP_CTAL
ATP10D	1.23495e-12	-0.296663	0.125	0.233	4.51425e-08	UP_CTAL
PKM	1.24207e-12	0.635271	0.402	0.315	4.54025e-08	UP_aTAL
LINC02062	1.26571e-12	-0.297285	0.09	0.188	4.62669e-08	UP_CTAL
KIF9-AS1	1.27975e-12	-0.302896	0.097	0.199	4.67799e-08	UP_CTAL
LIN52	1.34325e-12	-0.29502	0.1	0.204	4.91012e-08	UP_CTAL
LARS	1.36105e-12	-0.242225	0.157	0.274	4.9752e-08	UP_CTAL
DIS3L2	1.38603e-12	-0.250103	0.311	0.456	5.06648e-08	UP_CTAL
RHBDD1	1.39368e-12	-0.260109	0.25	0.384	5.09446e-08	UP_CTAL
FPGT	1.43073e-12	-0.238985	0.056	0.144	5.2299e-08	UP_CTAL
MAP3K14	1.48857e-12	0.521302	0.278	0.182	5.4413e-08	UP_aTAL
SF1	1.49256e-12	-0.20159	0.27	0.41	5.45592e-08	UP_CTAL
TIA1	1.50312e-12	-0.24718	0.185	0.306	5.4945e-08	UP_CTAL
GFM2	1.51399e-12	-0.283408	0.053	0.139	5.53425e-08	UP_CTAL
ARSK	1.58666e-12	-0.224452	0.029	0.106	5.79986e-08	UP_CTAL
TMEM192	1.60733e-12	-0.265496	0.052	0.138	5.87544e-08	UP_CTAL
CMC2	1.62338e-12	-0.231623	0.169	0.288	5.9341e-08	UP_CTAL
ABHD18	1.7147e-12	-0.281723	0.183	0.307	6.26793e-08	UP_CTAL
SNX24	1.71776e-12	-0.280072	0.218	0.345	6.27912e-08	UP_CTAL
BCL2L11	1.84246e-12	-0.276726	0.121	0.231	6.73492e-08	UP_CTAL
MGST1	1.84361e-12	-0.26714	0.045	0.13	6.73912e-08	UP_CTAL
IPO7	1.85757e-12	0.610482	0.322	0.233	6.79017e-08	UP_aTAL
LURAP1L	1.9247e-12	0.696815	0.291	0.202	7.03555e-08	UP_aTAL
C9orf85	1.96966e-12	-0.273612	0.1	0.202	7.19989e-08	UP_CTAL
KRBA2	1.97563e-12	-0.282715	0.064	0.154	7.22171e-08	UP_CTAL
PPP1R13L	1.99789e-12	0.382827	0.135	0.067	7.3031e-08	UP_aTAL
TMPRSS2	2.04194e-12	-0.229281	0.087	0.187	7.46413e-08	UP_CTAL
TMEM38B	2.06481e-12	-0.15627	0.134	0.25	7.54769e-08	UP_CTAL
PDE10A	2.18316e-12	-0.332228	0.469	0.641	7.98031e-08	UP_CTAL
PAXIP1	2.19953e-12	-0.256532	0.052	0.136	8.04016e-08	UP_CTAL
SLC39A9	2.2206e-12	-0.203758	0.14	0.251	8.11719e-08	UP_CTAL
CYP4V2	2.28619e-12	-0.287225	0.108	0.208	8.35693e-08	UP_CTAL
CBFA2T2	2.41768e-12	-0.219364	0.298	0.45	8.8376e-08	UP_CTAL
RBMS1	2.43073e-12	0.651919	0.608	0.6	8.88531e-08	UP_aTAL
DICER1-AS1	2.45129e-12	-0.26702	0.034	0.112	8.96043e-08	UP_CTAL
FBXO22	2.54501e-12	-0.303293	0.122	0.223	9.30304e-08	UP_CTAL
ITFG1	2.587e-12	-0.190144	0.438	0.634	9.45651e-08	UP_CTAL
MAATS1	2.58882e-12	-0.282641	0.084	0.181	9.46317e-08	UP_CTAL
RNLS	2.61217e-12	-0.303514	0.129	0.24	9.54851e-08	UP_CTAL
TSEN2	2.61543e-12	-0.283208	0.101	0.201	9.56044e-08	UP_CTAL
THUMPD1	2.65585e-12	-0.308964	0.086	0.179	9.70821e-08	UP_CTAL
FTL	2.79265e-12	0.780101	0.492	0.446	1.02083e-07	UP_aTAL
DNAJC27	2.82074e-12	-0.267313	0.067	0.158	1.03109e-07	UP_CTAL
MEI4	2.89736e-12	-0.283722	0.043	0.126	1.0591e-07	UP_CTAL
SYTL4	2.9307e-12	-0.353809	0.195	0.309	1.07129e-07	UP_CTAL
ZNF90	3.02187e-12	-0.271099	0.039	0.117	1.10461e-07	UP_CTAL
AC010201.3	3.09393e-12	-0.29274	0.087	0.183	1.13095e-07	UP_CTAL
BZW1	3.15884e-12	0.571773	0.198	0.12	1.15468e-07	UP_aTAL
CEP63	3.18979e-12	-0.245757	0.104	0.206	1.166e-07	UP_CTAL
ATP5F1A	3.21015e-12	-0.110901	0.204	0.345	1.17344e-07	UP_CTAL
FASTKD2	3.23008e-12	-0.250806	0.141	0.253	1.18072e-07	UP_CTAL
KSR2	3.26575e-12	-0.307658	0.095	0.194	1.19376e-07	UP_CTAL
PDE4DIP	3.52635e-12	-0.235207	0.177	0.291	1.28902e-07	UP_CTAL
WDR17	3.54107e-12	-0.252721	0.059	0.145	1.2944e-07	UP_CTAL
APOL2	3.59607e-12	0.329867	0.101	0.045	1.31451e-07	UP_aTAL
CIPC	3.62747e-12	-0.188824	0.036	0.114	1.32599e-07	UP_CTAL
GOLGA8B	3.71253e-12	-0.218995	0.238	0.365	1.35708e-07	UP_CTAL
RSBN1L	3.71417e-12	-0.300198	0.178	0.293	1.35768e-07	UP_CTAL
LINC00310	3.72699e-12	-0.342759	0.066	0.152	1.36236e-07	UP_CTAL
SLF2	3.75773e-12	-0.264928	0.138	0.246	1.3736e-07	UP_CTAL
CEPT1	3.86349e-12	-0.283977	0.152	0.261	1.41226e-07	UP_CTAL
APPBP2	3.88904e-12	-0.239997	0.233	0.358	1.4216e-07	UP_CTAL
LINC02398	3.89933e-12	-0.284789	0.049	0.134	1.42536e-07	UP_CTAL
PCMTD2	3.9194e-12	-0.313809	0.12	0.22	1.4327e-07	UP_CTAL
UBE4A	3.94574e-12	-0.274891	0.107	0.206	1.44233e-07	UP_CTAL
CD59	4.06258e-12	0.760823	0.407	0.331	1.48504e-07	UP_aTAL
RFC3	4.10331e-12	-0.34962	0.047	0.129	1.49992e-07	UP_CTAL
TUBE1	4.12938e-12	-0.245908	0.083	0.178	1.50945e-07	UP_CTAL
TFCP2	4.2432e-12	-0.213944	0.273	0.412	1.55106e-07	UP_CTAL
ZFAND1	4.26391e-12	-0.275716	0.076	0.168	1.55863e-07	UP_CTAL
PPHLN1	4.48053e-12	-0.22586	0.24	0.367	1.63781e-07	UP_CTAL
RTN4IP1	4.4943e-12	-0.258174	0.035	0.112	1.64285e-07	UP_CTAL
NDUFS6	4.54639e-12	-0.207716	0.097	0.2	1.66189e-07	UP_CTAL
CRPPA	4.62524e-12	-0.301222	0.209	0.334	1.69071e-07	UP_CTAL
ZMYM2	4.74955e-12	-0.243154	0.444	0.605	1.73615e-07	UP_CTAL
PURA	4.76071e-12	-0.307959	0.154	0.261	1.74023e-07	UP_CTAL
PDE3A	4.92142e-12	-0.403515	0.096	0.196	1.79897e-07	UP_CTAL
OPHN1	5.00923e-12	-0.235761	0.198	0.323	1.83108e-07	UP_CTAL
ARSD	5.05917e-12	-0.282557	0.11	0.208	1.84933e-07	UP_CTAL
NME5	5.07229e-12	-0.353755	0.089	0.182	1.85412e-07	UP_CTAL
HACD2	5.38057e-12	-0.295216	0.136	0.244	1.96681e-07	UP_CTAL
PLS3	5.52647e-12	-0.28727	0.209	0.333	2.02015e-07	UP_CTAL
MESD	5.56515e-12	-0.269209	0.068	0.156	2.03428e-07	UP_CTAL
SH3RF1	5.7391e-12	0.623011	0.662	0.644	2.09787e-07	UP_aTAL
RAPGEF3	5.79018e-12	0.379347	0.157	0.085	2.11654e-07	UP_aTAL
PTP4A2	6.0023e-12	0.482828	0.238	0.153	2.19408e-07	UP_aTAL
BCR	6.01377e-12	0.886144	0.396	0.327	2.19827e-07	UP_aTAL
PPARG	6.06317e-12	0.486909	0.142	0.074	2.21633e-07	UP_aTAL
ZDHHC21	6.06522e-12	-0.212957	0.36	0.512	2.21708e-07	UP_CTAL
NBN	6.24504e-12	-0.29886	0.132	0.236	2.28281e-07	UP_CTAL
GDAP1	6.27633e-12	-0.35016	0.132	0.24	2.29425e-07	UP_CTAL
TTC21B	6.28822e-12	-0.29624	0.149	0.258	2.2986e-07	UP_CTAL
SDCBP2-AS1	6.35063e-12	-0.25102	0.096	0.195	2.32141e-07	UP_CTAL
PTPN12	6.41128e-12	0.62172	0.42	0.348	2.34358e-07	UP_aTAL
TMEM65	6.51314e-12	-0.361896	0.22	0.338	2.38081e-07	UP_CTAL
TUBGCP3	6.70534e-12	-0.274349	0.138	0.246	2.45107e-07	UP_CTAL
TPM1	6.8298e-12	0.751498	0.253	0.173	2.49656e-07	UP_aTAL
PTCD3	6.91567e-12	-0.251592	0.144	0.251	2.52796e-07	UP_CTAL
MBTPS2	7.09734e-12	-0.233867	0.067	0.156	2.59436e-07	UP_CTAL
EIF4E	7.58871e-12	1.194	0.298	0.221	2.77398e-07	UP_aTAL
ZNF626	7.65775e-12	-0.240221	0.156	0.268	2.79921e-07	UP_CTAL
LYRM7	7.68071e-12	-0.272474	0.045	0.124	2.80761e-07	UP_CTAL
SNX2	7.72034e-12	-0.333464	0.169	0.283	2.82209e-07	UP_CTAL
ERCC6	7.78936e-12	-0.271165	0.132	0.24	2.84732e-07	UP_CTAL
B3GNT2	7.81058e-12	-0.255838	0.079	0.173	2.85508e-07	UP_CTAL
NHLRC2	7.86261e-12	-0.234625	0.163	0.275	2.8741e-07	UP_CTAL
PRR15L	7.90737e-12	-0.276215	0.034	0.108	2.89046e-07	UP_CTAL
ZRANB3	8.04149e-12	-0.248457	0.134	0.244	2.93949e-07	UP_CTAL
NRSN2-AS1	8.07319e-12	-0.318084	0.121	0.22	2.95107e-07	UP_CTAL
KCP	8.19467e-12	0.281513	0.138	0.071	2.99548e-07	UP_aTAL
TRIM24	8.22553e-12	-0.255405	0.156	0.27	3.00676e-07	UP_CTAL
RPS6KA5	8.22942e-12	-0.271795	0.129	0.234	3.00818e-07	UP_CTAL
SCN11A	8.28326e-12	-0.338819	0.036	0.112	3.02786e-07	UP_CTAL
RCN2	8.44119e-12	-0.228158	0.115	0.218	3.08559e-07	UP_CTAL
GABARAPL1	8.65386e-12	-0.397296	0.157	0.261	3.16333e-07	UP_CTAL
ZSCAN5A	8.72035e-12	-0.279335	0.147	0.256	3.18764e-07	UP_CTAL
C12orf60	9.05939e-12	-0.255189	0.034	0.109	3.31157e-07	UP_CTAL
ZNF451	9.12598e-12	-0.210202	0.202	0.321	3.33591e-07	UP_CTAL
AC073475.1	9.13909e-12	-0.389487	0.096	0.193	3.3407e-07	UP_CTAL
RCAN2	9.19921e-12	-0.494136	0.096	0.191	3.36268e-07	UP_CTAL
POT1-AS1	9.38389e-12	-0.272906	0.073	0.165	3.43019e-07	UP_CTAL
WASHC3	9.60959e-12	-0.312995	0.116	0.212	3.51269e-07	UP_CTAL
SLC30A6	9.64666e-12	-0.256946	0.096	0.192	3.52624e-07	UP_CTAL
ATP6V0D2	9.76443e-12	-0.110591	0.091	0.198	3.56929e-07	UP_CTAL
FLG-AS1	9.81514e-12	-0.324231	0.117	0.218	3.58783e-07	UP_CTAL
ZBTB10	9.8266e-12	-0.268128	0.128	0.231	3.59202e-07	UP_CTAL
EFCAB6	9.83304e-12	-0.331981	0.211	0.325	3.59437e-07	UP_CTAL
SEPTIN7-AS1	9.93076e-12	-0.245487	0.035	0.11	3.63009e-07	UP_CTAL
NDUFA9	9.94967e-12	-0.138545	0.091	0.191	3.637e-07	UP_CTAL
SMAD4	9.95094e-12	-0.213298	0.254	0.387	3.63747e-07	UP_CTAL
STAG2	9.97011e-12	-0.217349	0.301	0.446	3.64447e-07	UP_CTAL
INTS8	1.00259e-11	-0.30366	0.1	0.195	3.66488e-07	UP_CTAL
LINC01505	1.01801e-11	-0.41884	0.102	0.202	3.72122e-07	UP_CTAL
DOCK4	1.0334e-11	-0.158855	0.281	0.426	3.77751e-07	UP_CTAL
ZNF564	1.04774e-11	-0.219867	0.043	0.122	3.82991e-07	UP_CTAL
ARL8B	1.07031e-11	0.73928	0.342	0.265	3.91242e-07	UP_aTAL
WDR60	1.07209e-11	-0.246661	0.251	0.375	3.91891e-07	UP_CTAL
KIFC3	1.09728e-11	-0.219894	0.32	0.459	4.01101e-07	UP_CTAL
ZNF253	1.10108e-11	-0.275746	0.053	0.134	4.02489e-07	UP_CTAL
ARRDC3	1.12492e-11	-0.14346	0.24	0.385	4.11202e-07	UP_CTAL
HGS	1.12762e-11	0.431824	0.128	0.065	4.12189e-07	UP_aTAL
LAMTOR5-AS1	1.12857e-11	-0.234283	0.088	0.183	4.12536e-07	UP_CTAL
AC087564.1	1.13748e-11	-0.22416	0.267	0.404	4.15794e-07	UP_CTAL
AL139260.1	1.1506e-11	0.620667	0.142	0.076	4.2059e-07	UP_aTAL
CEP350	1.18698e-11	-0.182153	0.327	0.47	4.33888e-07	UP_CTAL
MAST2	1.19456e-11	0.376298	0.156	0.085	4.3666e-07	UP_aTAL
UFL1	1.1963e-11	-0.269384	0.132	0.237	4.37297e-07	UP_CTAL
HELQ	1.20093e-11	-0.30207	0.086	0.178	4.38987e-07	UP_CTAL
ECI2	1.22141e-11	-0.158085	0.124	0.229	4.46474e-07	UP_CTAL
CLDN10-AS1	1.22884e-11	-0.150468	0.363	0.527	4.49189e-07	UP_CTAL
CCDC198	1.23277e-11	-0.201584	0.369	0.527	4.50627e-07	UP_CTAL
AC012063.1	1.26943e-11	-0.256311	0.034	0.109	4.64026e-07	UP_CTAL
DCP1B	1.2732e-11	-0.316827	0.081	0.17	4.65405e-07	UP_CTAL
BCAR1	1.3332e-11	0.46914	0.17	0.097	4.87337e-07	UP_aTAL
FAAH2	1.33783e-11	-0.217877	0.319	0.463	4.8903e-07	UP_CTAL
ZNF846	1.34542e-11	-0.348849	0.103	0.197	4.91804e-07	UP_CTAL
UBE2W	1.36322e-11	-0.255426	0.266	0.388	4.98311e-07	UP_CTAL
PER3	1.36611e-11	-0.301642	0.09	0.183	4.99367e-07	UP_CTAL
TRAPPC11	1.42912e-11	-0.247487	0.118	0.217	5.22399e-07	UP_CTAL
STAT5B	1.45568e-11	-0.281991	0.212	0.329	5.32109e-07	UP_CTAL
DNHD1	1.47524e-11	-0.151908	0.086	0.182	5.39259e-07	UP_CTAL
MRPL42	1.52108e-11	-0.252284	0.106	0.204	5.56015e-07	UP_CTAL
HOXA3	1.53154e-11	-0.294698	0.062	0.146	5.5984e-07	UP_CTAL
PCNX1	1.58981e-11	-0.135985	0.407	0.565	5.81138e-07	UP_CTAL
CDC14B	1.63159e-11	-0.277465	0.176	0.29	5.96412e-07	UP_CTAL
ETFA	1.63324e-11	-0.302417	0.202	0.317	5.97015e-07	UP_CTAL
LINS1	1.64077e-11	-0.191022	0.073	0.161	5.99767e-07	UP_CTAL
B4GALT6	1.70468e-11	-0.133978	0.068	0.16	6.23127e-07	UP_CTAL
STRADB	1.72822e-11	-0.282439	0.069	0.155	6.31733e-07	UP_CTAL
CHCHD10	1.76405e-11	-0.21995	0.138	0.248	6.44831e-07	UP_CTAL
ZNF346	1.80584e-11	-0.25969	0.09	0.183	6.60107e-07	UP_CTAL
TMEM150C	1.84342e-11	-0.201429	0.049	0.133	6.73844e-07	UP_CTAL
CNKSR3	1.8689e-11	-0.0050656	0.342	0.524	6.83158e-07	UP_CTAL
TUBB4B	1.902e-11	0.370801	0.121	0.06	6.95258e-07	UP_aTAL
CERKL	1.9051e-11	-0.26317	0.056	0.139	6.9639e-07	UP_CTAL
CKMT2	1.92068e-11	-0.238552	0.036	0.112	7.02086e-07	UP_CTAL
SETD7	1.93857e-11	-0.271454	0.062	0.145	7.08624e-07	UP_CTAL
LINC00894	1.97751e-11	-0.258482	0.209	0.328	7.22858e-07	UP_CTAL
SYNJ1	1.99696e-11	-0.31486	0.122	0.22	7.2997e-07	UP_CTAL
STARD13-AS	2.00622e-11	-0.285565	0.056	0.139	7.33352e-07	UP_CTAL
C11orf74	2.0093e-11	-0.251708	0.041	0.117	7.34481e-07	UP_CTAL
AL359232.1	2.15671e-11	-0.41312	0.086	0.177	7.88363e-07	UP_CTAL
MAP3K7CL	2.18116e-11	-0.289007	0.073	0.158	7.97303e-07	UP_CTAL
RGN	2.22331e-11	-0.271964	0.061	0.145	8.12708e-07	UP_CTAL
IRS1	2.24279e-11	-0.239853	0.12	0.224	8.19829e-07	UP_CTAL
SLC25A17	2.27773e-11	-0.265811	0.13	0.23	8.32603e-07	UP_CTAL
PDZD2	2.28092e-11	0.456448	0.224	0.139	8.33767e-07	UP_aTAL
RWDD3	2.32384e-11	-0.255766	0.04	0.114	8.49456e-07	UP_CTAL
SEC22B	2.32967e-11	-0.26943	0.101	0.194	8.51589e-07	UP_CTAL
ERGIC2	2.34075e-11	-0.298461	0.121	0.221	8.55637e-07	UP_CTAL
RBPJ	2.34271e-11	-0.15235	0.251	0.383	8.56353e-07	UP_CTAL
ADGRF1	2.36677e-11	0.497892	0.169	0.099	8.65147e-07	UP_aTAL
KIAA0825	2.37752e-11	-0.217841	0.213	0.339	8.69078e-07	UP_CTAL
AL592429.2	2.5564e-11	-0.251749	0.039	0.114	9.34465e-07	UP_CTAL
AC024901.1	2.56739e-11	-0.292246	0.087	0.181	9.38485e-07	UP_CTAL
RSRC1	2.57289e-11	-0.267501	0.285	0.418	9.40496e-07	UP_CTAL
ZNF302	2.61401e-11	-0.251263	0.103	0.2	9.55525e-07	UP_CTAL
AC092944.1	2.69443e-11	-0.308318	0.061	0.144	9.84923e-07	UP_CTAL
MAP3K4	2.69784e-11	-0.239504	0.205	0.322	9.86169e-07	UP_CTAL
CARNMT1	2.7464e-11	-0.273722	0.1	0.193	1.00392e-06	UP_CTAL
HMGCS1	2.8584e-11	0.866925	0.26	0.185	1.04486e-06	UP_aTAL
PPWD1	2.91468e-11	-0.278885	0.127	0.225	1.06543e-06	UP_CTAL
[truncated: 4,438 more rows]

## Sheet: Sup_Data_12 Pathway enrich TAL
Table from pathfindR for enrichment analyses of genes are upregulated in aTAL and also
	ID	Term_Description	Fold_Enrichment	occurrence	support	lowest_p	highest_p	Up_regulated	Down_regulated	Cluster	Status
	GO:0005925	focal adhesion	9.1213	10	0.0625	2.31326e-10	9.2323e-08	ACTG1, ACTN1, ITGA2, ITGAV, ITGB1, ITGB6, LPP, MSN, MYH9, MAP2K1, VCL, EZR, MAP4K4, SORBS1, CORO1C		1	Representative
	GO:0051015	actin filament binding	7.54667	10	0.0113636	5.39112e-06	4.20652e-05	ACTN1, MYH9, MYO1E, MYO6, SVIL, EZR, CORO1C	CACNB2, HIP1	1	Member
	GO:0003779	actin binding	5.6396	10	0.00568182	0.000724549	0.00493076	ITGB1, KCNMA1, MYH9, MYO6, VCL, EZR, SORBS1, PDLIM5		1	Member
	GO:0005884	actin filament	8.4744	10	0.00568182	0.0015306	0.0371287	ACTG1, ACTN1, ANXA1, MYO6, EZR		1	Member
	GO:0001726	ruffle	7.96593	10	0.00566577	0.0053208	0.0359673	ACTN1, ITGB1, MYH9, MYO6, S100A6, EZR		1	Member
	GO:0015629	actin cytoskeleton	4.5261	10	0.00568182	9.06397e-07	0.00430682	CDH1, FER, MYH9, SVIL, EZR, PDLIM5, CORO1C, ARHGAP21, AHNAK	ARHGAP6	2	Representative
	GO:0031532	actin cytoskeleton reorganization	8.1285	10	0.00568182	0.00189574	0.00189574	ANXA1, FER, MYH9, PTPN1, EZR		2	Member
	GO:0022612	gland morphogenesis	39.8297	10	0.0334285	2.98316e-06	0.0173707	MSN, EZR		3	Representative
	GO:0045198	establishment of epithelial cell apical/basal polarity	14.4835	7	0.00564972	0.000122877	0.000122877	MSN, EZR		3	Member
	GO:0050839	cell adhesion molecule binding	11.9489	10	0.0169973	0.000147477	0.000147477	CDH1, ITGB1, MSN, EZR, NLGN4Y, NTNG1		3	Member
	GO:0008361	regulation of cell size	10.6212	7	0.00564972	0.000338563	0.000338563	MSN, EZR		3	Member
	GO:0005902	microvillus	7.24176	7	0.00564972	0.00404468	0.00404468	CD44, MSN, EZR		3	Member
	GO:0045177	apical part of cell	10.6212	10	0.00566577	0.00429836	0.00429836	ITPR3, MSN, EZR	CLCN5	3	Member
	GO:0007159	leukocyte cell-cell adhesion	14.4835	10	0.00566577	0.00494218	0.00494218	ITGB1, MSN, EZR	UMOD	3	Member
	GO:0071944	cell periphery	8.85104	7	0.00564972	0.00528978	0.00528978	ITGA3, MSN, PRKCE, EZR		3	Member
	GO:1902115	regulation of organelle assembly	39.8297	10	0.0334285	0.0108097	0.0173707	MSN, EZR		3	Member
	GO:0022614	membrane to membrane docking	31.8637	10	0.0278571	0.0180129	0.028944	MSN, EZR		3	Member
	GO:0030175	filopodium	9.71455	10	0.00566577	0.0339643	0.0339643	FGF13, ITGB1, MSN, EZR, RUFY3		3	Member
	GO:0035259	glucocorticoid receptor binding	53.1062	10	0.0116342	6.21364e-06	0.000235776	SMAD3, NRIP1, GRIP1	TACC1	4	Representative
	GO:0016922	nuclear receptor binding	9.10392	10	0.00566577	0.00950572	0.00950572	HIF1A, NRIP1	TACC1, PPARGC1A	4	Member
	GO:1902895	positive regulation of pri-miRNA transcription by RNA polymerase II	12.0696	10	0.0226631	1.39483e-05	1.39483e-05	KLF5, ETS1, HIF1A, SMAD3, TEAD1		5	Representative
	GO:0003700	DNA-binding transcription factor activity	2.69119	10	0.00566577	0.00503484	0.00503484	ETS1, ETV6, HIF1A, SMAD3, ZEB1, TEAD1, PAX8, CREB5	ESRRB, SOX6	5	Member
	GO:0000981	DNA-binding transcription factor activity, RNA polymerase II-specific	5.74861	10	0.00566577	0.0229123	0.0229123	ETS1, HIF1A, SMAD3, TEAD1, BHLHE40	ESRRB, PBX1	5	Member
	GO:0045893	positive regulation of transcription, DNA-templated	2.95035	10	0.00566577	0.0259503	0.0259503	CDH1, KLF6, ETS1, FGF2, HIF1A, SMAD3, MAP2K1, TEAD1, PAX8, CREB5, RYBP, HIVEP3	EGF, ESRRB, ESRRG, PPARGC1A, CREB3L2	5	Member
	GO:0048471	perinuclear region of cytoplasm	3.68604	10	0.0113636	3.08337e-05	0.00139338	CDH1, EIF4E, GALNT2, ITGB1, MSN, MYO6, NPC1, PRKCE, S100A6, TP53BP2, EZR, NDRG1, WWC1	NELL1, NTRK2, PIK3R1, PKP4, CYFIP2	6	Representative
	GO:0030054	cell junction	4.16519	10	0.0111735	0.000118903	0.00245522	CDH1, CTNNA1, FER, ITGB6, TP53BP2, SAMD4A, ARHGAP21	PKP4	7	Representative
	GO:0004842	ubiquitin-protein transferase activity	2.26305	10	0.00566577	0.000121736	0.000121736	BIRC3, MDM2, RNF213	PDZRN3, RNF152	8	Representative
	GO:0016567	protein ubiquitination	2.35679	10	0.00566577	0.0108472	0.0108472	MDM2, RNF213, SPSB1	PDZRN3, RNF152	8	Member
	GO:0051865	protein autoubiquitination	2.61178	10	0.00566577	0.0378185	0.0378185	MDM2, RNF213		8	Member
	GO:0007160	cell-matrix adhesion	8.53493	10	0.00568182	0.000124562	0.0215983	ITGA2, ITGA3, ITGAV, ITGB1, VCL, SORBS1		9	Representative
	GO:0048333	mesodermal cell differentiation	35.4042	10	0.0170455	0.000270907	0.000270907	ITGA2, ITGA3, ITGB1, KDM6B		9	Member
	GO:0034667	integrin alpha3-beta1 complex	79.6593	10	0.0284091	0.00231723	0.00231723	ITGA3, ITGB1		9	Member
	GO:0033627	cell adhesion mediated by integrin	26.5531	10	0.0113636	0.00299095	0.016303	ITGA2, ITGAV, ITGB1, ITGB6		9	Member
	GO:0031589	cell-substrate adhesion	18.3829	10	0.00568182	0.00388568	0.0211683	ITGA2, ITGAV, ITGB1		9	Member
	GO:0034666	integrin alpha2-beta1 complex	79.6593	10	0.0227273	0.00585743	0.00585743	ITGA2, ITGB1		9	Member
	GO:0007229	integrin-mediated signaling pathway	5.90069	7	0.00564972	0.0117187	0.0117187	ITGA2, ITGAV, ITGB1, ADAMTS1		9	Member
	GO:1903078	positive regulation of protein localization to plasma membrane	9.0522	10	0.00568182	0.0139742	0.0421492	ITGA3, ITGB1, PRKCE, SORBS1	PIK3R1	9	Member
	GO:0019960	C-X3-C chemokine binding	31.8637	1	0.00555556	0.028944	0.028944	ITGAV, ITGB1		9	Member
	GO:0044548	S100 protein binding	30.6382	10	0.0283288	0.000141982	0.000141982	ANXA2, ANXA11, S100A6, EZR, AHNAK		10	Representative
	GO:0019834	phospholipase A2 inhibitor activity	79.6593	10	0.0284091	0.00231723	0.00231723	ANXA1, ANXA2		10	Member
	GO:0048306	calcium-dependent protein binding	6.5028	10	0.00568182	0.013613	0.013613	ANXA1, ANXA2, ANXA11, S100A6		10	Member
	GO:0031340	positive regulation of vesicle fusion	31.8637	10	0.0170455	0.0231573	0.0231573	ANXA1, ANXA2		10	Member
	GO:0010628	positive regulation of gene expression	3.62088	10	0.0223471	0.000142497	0.000142497	ACTG1, BMP6, ETS1, HIF1A, SMAD3, MSN, MAP2K1, EZR, PIK3R3	ANK2, CALCR, EGF, NTRK2, PPARGC1A	11	Representative
	GO:0031625	ubiquitin protein ligase binding	2.64429	10	0.0170455	0.00773851	0.00773851	ACTG1, HIF1A, SMAD3, MDM2, VCL, SNX9, RTN4	PPARGC1A	11	Member
	GO:0016328	lateral plasma membrane	11.3799	10	0.0113315	0.000331159	0.000331159	ANXA1, CDH1, FGF13, CORO1C	ATP1B1	12	Representative
	GO:0072659	protein localization to plasma membrane	4.50902	10	0.00566577	0.00389807	0.00389807	CDH1, FGF13, EZR	ANK2, ATP1B1, CACNB2	12	Member
	GO:0014704	intercalated disc	8.53493	10	0.00566577	0.00635072	0.00635072	FGF13	ANK2, ATP1B1	12	Member
	GO:0071681	cellular response to indole-3-methanol	31.8637	10	0.0223471	0.000359869	0.0135109	CDH1, CTNNA1		13	Representative
	GO:0008013	beta-catenin binding	4.82784	10	0.00568182	0.00155994	0.0225102	CDH1, CTNNA1, VCL, GRIP1		13	Member
	GO:0045296	cadherin binding	11.3799	1	0.00555556	0.00239592	0.00239592	CTNNA1, VCL, PROM1, NDRG1		13	Member
	GO:0016342	catenin complex	19.9148	10	0.00568182	0.00416994	0.0378132	CDH1, CTNNA1		13	Member
	GO:0090303	positive regulation of wound healing	17.3172	10	0.0113636	0.000656928	0.0105916	ACTG1, ANXA1, CLDN4, ITGB1, PRKCE		14	Representative
	GO:0006909	phagocytosis	11.3799	10	0.00566577	0.00635072	0.00635072	ANXA1, ANXA11, ITGB1, CORO1C		14	Member
	GO:0001678	cellular glucose homeostasis	14.9361	10	0.00566577	0.000817601	0.000817601	HIF1A, HKDC1	PIK3R1	15	Representative
	GO:0002248	connective tissue replacement involved in inflammatory response wound healing	26.5531	2	0.00590017	0.00695019	0.00695019	HIF1A		15	Member
	GO:0032909	regulation of transforming growth factor beta2 production	39.8297	10	0.0509919	0.0108097	0.0108097	HIF1A, SMAD3		15	Member
	GO:0032364	oxygen homeostasis	39.8297	10	0.0169973	0.0108097	0.0108097	HIF1A, SOD2		15	Member
	GO:0001223	transcription coactivator binding	6.37275	10	0.00566577	0.013742	0.013742	HIF1A, SMAD3		15	Member
	GO:0008134	transcription factor binding	2.41392	10	0.0113315	0.0153968	0.0153968	HIF1A, SMAD3	ESRRB, PIK3R1, KCTD1	15	Member
	GO:0002039	p53 binding	4.34505	10	0.00566577	0.0378929	0.0378929	HIF1A, MDM2, TP53BP2		15	Member
	GO:0005912	adherens junction	6.63828	1	0.0111111	0.000960576	0.000960576	CDH1, MYO1E, VCL, NDRG1, SORBS1		16	Representative
	GO:0016600	flotillin complex	34.1397	10	0.00568182	0.0378132	0.0378132	CDH1, SORBS1, CORO1C		16	Member
	GO:0044291	cell-cell contact zone	18.7434	10	0.00566577	0.00111211	0.00911443	VCL, TJP2, AHNAK	PKP4	17	Representative
	GO:0043034	costamere	28.967	1	0.0111111	0.012242	0.012242	SVIL, VCL, AHNAK	ANK2	17	Member
	GO:0042383	sarcolemma	13.2766	10	0.0170455	0.013807	0.013807	ITGB1, SLC2A1, VCL, AHNAK	ANK2, ATP1B1	17	Member
	GO:0005942	phosphatidylinositol 3-kinase complex	39.8297	7	0.00564972	0.00135172	0.00135172		PIK3R1	18	Representative
	GO:0005943	phosphatidylinositol 3-kinase complex, class IA	39.8297	7	0.00564972	0.00135172	0.00135172		PIK3R1	18	Member
	GO:0042307	positive regulation of protein import into nucleus	5.90069	2	0.00590017	0.00217108	0.00217108	CDH1	PIK3R1	18	Member
	GO:0035371	microtubule plus-end	9.95742	1	0.00555556	0.0014159	0.0014159	DST, CLIP1		19	Representative
	GO:1903923	positive regulation of protein processing in phagocytic vesicle	39.8297	9	0.00568182	0.00180229	0.00180229	MYH9		20	Representative
	GO:0001725	stress fiber	6.45887	1	0.00555556	0.00384139	0.00384139	ACTN1, MYH9, SORBS1		20	Member
	GO:0032506	cytokinetic process	53.1062	10	0.00568182	0.00540587	0.00540587	ANXA11, MYH9		20	Member
	GO:0030048	actin filament-based movement	22.7598	9	0.00568182	0.0378132	0.0378132	MYH9, MYO6		20	Member
	GO:0005178	integrin binding	5.13931	1	0.00555556	0.04765	0.04765	ACTN1, DST, FGF2, ITGAV, ITGB1, MYH9		20	Member
	GO:0070371	ERK1 and ERK2 cascade	10.8626	10	0.00566577	0.00224468	0.00224468	ITGAV, MAP2K1	EGF	21	Representative
	GO:0090170	regulation of Golgi inheritance	19.9148	10	0.00566577	0.0212295	0.0212295	MAP2K1		21	Member
	GO:0043235	receptor complex	4.28935	10	0.00566577	0.00228437	0.00228437	FGFR1, ITGA3, ITGB1, ITGB6, ITPR3, SMAD3	NTRK2	22	Representative
	GO:0034685	integrin alphav-beta6 complex	79.6593	10	0.00566577	0.00354021	0.00354021	ITGAV, ITGB6		23	Representative
	GO:0008305	integrin complex	19.9148	10	0.00568182	0.00759339	0.0412985	ITGA2, ITGA3, ITGAV, ITGB6		23	Member
	GO:1901388	regulation of transforming growth factor beta activation	31.8637	10	0.00566577	0.0353728	0.0353728	ITGAV, ITGB6		23	Member
	GO:0030335	positive regulation of cell migration	5.09449	1	0.00552486	0.00382082	0.00382082	ACTG1, CLDN4, FER, ITGB1, LAMC2, PLAU, SOD2, MAP4K4, RUFY3, FAM110C	EGF	24	Representative
	GO:0005856	cytoskeleton	5.11574	3	0.00584795	0.0039814	0.0319383	ACTG1, MSN, MYO1E, VCL, IGF2BP2	HIP1, PKP4	25	Representative
	GO:0051893	regulation of focal adhesion assembly	11.3799	7	0.00564972	0.00954825	0.00954825	ACTG1, VCL, CORO1C		25	Member
	GO:0005911	cell-cell junction	4.59573	1	0.00555556	0.0152982	0.0152982	ACTG1, ACTN1, CLDN4, CTNNA1, VCL	PKP4	25	Member
	GO:0043536	positive regulation of blood vessel endothelial cell migration	8.38519	10	0.0113315	0.00416994	0.0335956	ETS1, FGF2, FGFR1, HIF1A		26	Representative
	GO:0090722	receptor-receptor interaction	39.8297	10	0.0113315	0.0108097	0.0108097	FGF2, FGFR1		26	Member
	GO:2000546	positive regulation of endothelial cell chemotaxis to fibroblast growth factor	39.8297	10	0.0113315	0.0108097	0.0108097	FGF2, FGFR1		26	Member
	GO:0009986	cell surface	2.95035	10	0.0170455	0.00470366	0.00691212	ANXA1, ANXA2, CD44, ITGA2, ITGA3, ITGAV, ITGB1, MSN, PLAU, TFPI, TNFRSF10B, PROM1	LMO7	27	Representative
	GO:0008017	microtubule binding	5.1811	10	0.00566577	0.0070882	0.0070882	FGF13, CLIP1, EZR, MAP4K4, NDRG1, CAMSAP1	RP1, SGIP1	28	Representative
	GO:0001525	angiogenesis	7.24176	10	0.0113636	0.0126402	0.0126402	ACTG1, ANXA2, ITGAV, MYH9, SAT1, RNF213	EGF	29	Representative
	GO:0070062	extracellular exosome	5.74121	10	0.00566577	0.0446221	0.0446221	ACTG1, ANXA1, ANXA2, PROM1, AGO2, AHNAK	EGF, SLC12A1	29	Member
	GO:0042752	regulation of circadian rhythm	2.74687	10	0.00566577	0.0151996	0.0151996	BHLHE40	PPARGC1A	30	Representative
	GO:0019904	protein domain specific binding	4.94437	1	0.00555556	0.0233179	0.0233179	ERCC1, ETV6, HIF1A, MDM2, MYH9, EZR, BHLHE40, TJP2, KHDRBS3		31	Representative
	GO:0009966	regulation of signal transduction	39.8297	10	0.0222857	0.0270144	0.0270144	PTPN1, UGCG, MGLL		32	Representative
	GO:0005765	lysosomal membrane	2.52087	7	0.00564972	0.0277373	0.0277373	ANXA2, MYO6, NPC1, AP1S3	RNF152	33	Representative
	GO:0060544	regulation of necroptotic process	22.7598	10	0.0619723	0.0283643	0.0283643	BIRC3, OGT		34	Representative
	GO:0016303	1-phosphatidylinositol-3-kinase activity	11.3799	7	0.00564972	0.0283643	0.0283643	PIK3R3		35	Representative
	GO:0035197	siRNA binding	11.3799	10	0.00566577	0.0378132	0.0378132	AGO2		36	Representative
	GO:0007183	SMAD protein complex assembly	11.3799	2	0.00590017	0.0486096	0.0486096	SMAD3		37	Representative

## Sheet: Sup_Data_13 TRIPOD TF TAL
TRIPOD results for aTALxC-TAL
	Gene is binding by Transcription factor by TRIPOD		Signac/Seurat						Annotation by annotatr					Differential Accessibility Peak (DA) aTAL v C-TAL													Differential Expressed Gene (DE)												Peak ATAC region intersection Inter tecnology DNAm dips and histone mark peaks						Average calculated on each snATAC peak across technologies
	Gene Target	Trancription Factor (TF)	Peak region	Peak name aTALxTAL	Chromosome name	Peak start	Peak end	Seurat gene Annotation	Anotatr annotation	Prioritized annotation. promoter > exon=intron> 1to5kb> intergenic	CpG Island present	All transcripts are annotated in this peak and gene	All possible annotations	Differential Accessibility Analysis: UP_aTAL avg.log2FC_DA>0 (UP_TAL avg.log2FC_DA<0) and pv.adj_DA<0.05 New peak (NP): aTAL -> pct.C-TAL_DA<0.02 and pct.aPT_DA>0.02 TAL -> pct.aTAL_DA<0.02 and pct.CTAL_DA>0.02							TRIPOD internal reference to peak and TF		TRIPOD statistic output			Gene expression relationship between peak and TF. Peak_Pos = TF expression has positive correlation with target gene open chromatin. TF_Pos = TF expression has positive correlation with target gene expression	Status of DE genes base on gene.link_TP			Status of DE genes base on TF_TP			Status of DE genes base on Seurat Annotation			Status of DE genes base on Gene Annotatr			peak ATAC Ⴖ DNAm dips	peak ATAC Ⴖ H3K4me3	peak ATAC Ⴖ H3K4me1	peak ATAC Ⴖ H3K27Ac	peak ATAC Ⴖ H3K27me3	Activated Promoter -ACT; Activated Enhanced -ENH; Repressed Promoter - REP	DNAm Average	H3K4me3 Average	H3K4me1 Average	H3K27Ac Average	H3K27me3 Average
	gene.link_TP	TF_TP	pk.region_Annot	name.pk_Annot	seqnames	start	end	Seurat.Gene_Annot	Gene_Annot_by_Author	curated_Annot_by_Author	Annot_cpg_by_Author	Transcripts.id	Overlaping_Annot	pv_DA	avg.log2FC_DA	pct.aTAL_DA	pct.CTAL_DA	pv.adj_DA	UP_DA	NewPeak_DA	Gene.link.peak.num_TP	TF.num_TP	coef_TP	pv_TP	adj.pv_TP	status_TP	gene.link_TP_DE	gene.link_TP_avg.log2FC_DE	gene.link_TP_pv.adj_DE	TF_TP_DE	TF_TP_avg.log2FC_DE	TF_TP_pv.adj_DE	Seurat.Gene_Annot_DE	Seurat.Gene_Annot_avg.log2FC_DE	Seurat.Gene_Annot_pv.adj_DE	Gene_Annot_by_Author_DE	Gene_Annot_by_Author_avg.log2FC_DE	Gene_Annot_by_Author_pv.adj_DE	DNAme.Hypo.Dip_Annot	H3K4me3_Annot	H3K4me1_Annot	H3K27ac_Annot	H3K27me3_Annot	ACT_ENH_REP	DNAme.Ave_Annot	H3K4me3.Ave_Annot	H3K4me1.Ave_Annot	H3K27ac.Ave_Annot	H3K27me3.Ave_Annot
	TRABD2B	ZBTB26	chr1-48028743-48028941	TAL.ATAC.peak.3328	chr1	48028742	48028941	none	none	intergenic		none	intergenic	0.0227575	-7.79759	0	0.003	1	NO_DA	NO_NP	18	190	0.782012	1.45374e-06	0.000912952	TF_Pos	UP_CTAL	-0.00556433	0.00015701	NO_DE	NO_DE	NO_DE	none	none	none	none	none	none	FALSE	FALSE	FALSE	FALSE	FALSE		0.511628	0.921433	1.25657	2.34987	0.766249
	PTH1R	PLAG1	chr3-46930553-46931354	TAL.ATAC.peak.21581	chr3	46930552	46931354	none	CCDC12	intron		ENST00000425441.5, ENST00000683445.1, ENST00000292314.6, ENST00000605358.5, ENST00000488069.5, ENST00000603885.5, ENST00000446836.5, ENST00000494655.5, ENST00000604164.5, ENST00000604181.1, ENST00000605875.1	intron	0.422812	-0.161108	0.067	0.071	1	NO_DA	NO_NP	18	12	0.702244	4.9397e-05	0.00958302	TF_Pos	UP_CTAL	-0.0340462	0.00124813	NO_DE	none	none	none	none	none	NO_DE	none	none	FALSE	TRUE	TRUE	TRUE	FALSE		0.444171	3.52777	15.9367	23.8189	0.313151
	PTH1R	ZNF460	chr3-46930553-46931354	TAL.ATAC.peak.21581	chr3	46930552	46931354	none	CCDC12	intron		ENST00000425441.5, ENST00000683445.1, ENST00000292314.6, ENST00000605358.5, ENST00000488069.5, ENST00000603885.5, ENST00000446836.5, ENST00000494655.5, ENST00000604164.5, ENST00000604181.1, ENST00000605875.1	intron	0.422812	-0.161108	0.067	0.071	1	NO_DA	NO_NP	18	191	0.756923	1.9751e-05	0.0076634	TF_Pos	UP_CTAL	-0.0340462	0.00124813	NO_DE	NO_DE	NO_DE	none	none	none	NO_DE	none	none	FALSE	TRUE	TRUE	TRUE	FALSE		0.444171	3.52777	15.9367	23.8189	0.313151
	PTH1R	MAFF	chr3-46888836-46889034	TAL.ATAC.peak.21574	chr3	46888835	46889034	none	PTH1R	intron		ENST00000490109.1, ENST00000449590.6, ENST00000418619.5, ENST00000427125.6, ENST00000430002.6, ENST00000313049.9, ENST00000428220.1	1to5kb, intron	0.0043428	-1.47076	0.007	0.02	1	NO_DA	NO_NP	11	251	0.765204	8.35748e-06	0.0064854	TF_Pos	UP_CTAL	-0.0340462	0.00124813	NO_DE	NO_DE	NO_DE	none	none	none	UP_CTAL	-0.0340462	0.00124813	TRUE	TRUE	TRUE	TRUE	FALSE	ENH	0.208535	11.9835	1.78346	14.5632	0.270554
	SLC4A4	ESRRB	chr4-71230692-71231563	TAL.ATAC.peak.29444	chr4	71230691	71231563	SLC4A4	SLC4A4	intron		ENST00000639096.1, ENST00000638464.1, ENST00000649996.1, ENST00000264485.11, ENST00000425175.5, ENST00000351898.10	1to5kb, intron	0.0429728	0.371665	0.09	0.068	1	NO_DA	NO_NP	4	45	0.741653	1.15855e-05	0.00240979	TF_Pos	UP_aTAL	0.0363819	0.0487274	UP_CTAL	-1.72107	1.01448e-153	UP_aTAL	0.0363819	0.0487274	UP_aTAL	0.0363819	0.0487274	TRUE	TRUE	TRUE	TRUE	FALSE	ENH	0.257962	5.62292	7.12497	9.59024	1.79821
	GSTA1	KLF10	chr6-52803677-52804081	TAL.ATAC.peak.41945	chr6	52803676	52804081	none	GSTA1	promoter		ENST00000334575.6, ENST00000476213.1, ENST00000493331.5	promoter, 1to5kb, 5UTR, exon, intron	0.150378	-0.986903	0.005	0.009	1	NO_DA	NO_NP	9	118	0.878571	0	0	Peak_Pos	UP_CTAL	-0.0925333	0.0198876	NO_DE	none	none	none	none	none	UP_CTAL	-0.0925333	0.0198876	FALSE	TRUE	TRUE	TRUE	TRUE		0.186813	58.2923	3.79653	10.2061	1.76051
	TFCP2L1	PLAG1	chr2-121284117-121285481	TAL.ATAC.peak.15189	chr2	121284116	121285481	none	TFCP2L1	promoter	cpg_island	ENST00000263707.6	promoter, 5UTR, exon, intron	0.339058	-0.119519	0.159	0.168	1	NO_DA	NO_NP	17	16	0.727969	1.95114e-05	0.00819481	Peak_Pos	UP_CTAL	-0.109924	2.43361e-12	NO_DE	none	none	none	none	none	UP_CTAL	-0.109924	2.43361e-12	TRUE	TRUE	FALSE	TRUE	FALSE		0.0757453	53.927	1.11772	11.6106	1.95858
	TFCP2L1	HIC2	chr2-121260353-121261184	TAL.ATAC.peak.15186	chr2	121260352	121261184	TFCP2L1	TFCP2L1	intron		ENST00000263707.6	intron	2.47542e-10	-1.08515	0.069	0.14	2.75722e-05	UP_CTAL	NO_NP	14	80	0.745641	2.083e-05	0.00785289	TF_Pos	UP_CTAL	-0.109924	2.43361e-12	NO_DE	NO_DE	NO_DE	UP_CTAL	-0.109924	2.43361e-12	UP_CTAL	-0.109924	2.43361e-12	FALSE	TRUE	TRUE	TRUE	FALSE		0.381724	4.46452	9.41031	15.4131	0.860185
	TFCP2L1	HOXB7	chr2-121260353-121261184	TAL.ATAC.peak.15186	chr2	121260352	121261184	TFCP2L1	TFCP2L1	intron		ENST00000263707.6	intron	2.47542e-10	-1.08515	0.069	0.14	2.75722e-05	UP_CTAL	NO_NP	14	171	0.800769	3.44786e-06	0.00259969	TF_Pos	UP_CTAL	-0.109924	2.43361e-12	NO_DE	NO_DE	NO_DE	UP_CTAL	-0.109924	2.43361e-12	UP_CTAL	-0.109924	2.43361e-12	FALSE	TRUE	TRUE	TRUE	FALSE		0.381724	4.46452	9.41031	15.4131	0.860185
	TFCP2L1	ERF	chr2-121212966-121213805	TAL.ATAC.peak.15179	chr2	121212965	121213805	TFCP2L1	none	intergenic		none	intergenic	0.00141245	-0.800958	0.036	0.061	1	NO_DA	NO_NP	7	84	0.718664	2.75544e-05	0.00692533	TF_Pos	UP_CTAL	-0.109924	2.43361e-12	NO_DE	NO_DE	NO_DE	UP_CTAL	-0.109924	2.43361e-12	none	none	none	FALSE	FALSE	TRUE	TRUE	FALSE		0.593565	0.851164	5.8357	17.4658	1.22126
	TFCP2L1	ESRRB	chr2-121212966-121213805	TAL.ATAC.peak.15179	chr2	121212965	121213805	TFCP2L1	none	intergenic		none	intergenic	0.00141245	-0.800958	0.036	0.061	1	NO_DA	NO_NP	7	71	0.686918	8.2548e-05	0.0088916	TF_Pos	UP_CTAL	-0.109924	2.43361e-12	UP_CTAL	-1.72107	1.01448e-153	UP_CTAL	-0.109924	2.43361e-12	none	none	none	FALSE	FALSE	TRUE	TRUE	FALSE		0.593565	0.851164	5.8357	17.4658	1.22126
	TFCP2L1	RBPJ	chr2-121212966-121213805	TAL.ATAC.peak.15179	chr2	121212965	121213805	TFCP2L1	none	intergenic		none	intergenic	0.00141245	-0.800958	0.036	0.061	1	NO_DA	NO_NP	7	143	0.689108	7.68507e-05	0.00965757	TF_Pos	UP_CTAL	-0.109924	2.43361e-12	UP_CTAL	-0.15235	8.56353e-07	UP_CTAL	-0.109924	2.43361e-12	none	none	none	FALSE	FALSE	TRUE	TRUE	FALSE		0.593565	0.851164	5.8357	17.4658	1.22126
	ABO	KLF3	chr9-133274685-133275523	TAL.ATAC.peak.60676	chr9	133274684	133275523	none	ABO	promoter	cpg_island	ENST00000679909.1, ENST00000453660.4, ENST00000647353.1, ENST00000611156.4, ENST00000538324.2, ENST00000651471.1	promoter, 5UTR, exon, intron	0.00102514	0.949505	0.045	0.022	1	NO_DA	NO_NP	13	153	0.688938	5.03814e-05	0.00434959	TF_Pos	UP_aTAL	0.109983	0.0255487	NO_DE	none	none	none	none	none	UP_aTAL	0.109983	0.0255487	TRUE	TRUE	TRUE	TRUE	TRUE	ACT	0.0540079	24.5645	0.447269	10.3708	1.36022
	ABO	KLF5	chr9-133274685-133275523	TAL.ATAC.peak.60676	chr9	133274684	133275523	none	ABO	promoter	cpg_island	ENST00000679909.1, ENST00000453660.4, ENST00000647353.1, ENST00000611156.4, ENST00000538324.2, ENST00000651471.1	promoter, 5UTR, exon, intron	0.00102514	0.949505	0.045	0.022	1	NO_DA	NO_NP	13	28	0.745379	2.92096e-05	0.00504353	TF_Pos	UP_aTAL	0.109983	0.0255487	UP_aTAL	1.02897	1.04024e-58	none	none	none	UP_aTAL	0.109983	0.0255487	TRUE	TRUE	TRUE	TRUE	TRUE	ACT	0.0540079	24.5645	0.447269	10.3708	1.36022
	ABO	MEF2D	chr9-133274685-133275523	TAL.ATAC.peak.60676	chr9	133274684	133275523	none	ABO	promoter	cpg_island	ENST00000679909.1, ENST00000453660.4, ENST00000647353.1, ENST00000611156.4, ENST00000538324.2, ENST00000651471.1	promoter, 5UTR, exon, intron	0.00102514	0.949505	0.045	0.022	1	NO_DA	NO_NP	13	82	0.81868	3.197e-07	0.000165605	TF_Pos	UP_aTAL	0.109983	0.0255487	NO_DE	NO_DE	NO_DE	none	none	none	UP_aTAL	0.109983	0.0255487	TRUE	TRUE	TRUE	TRUE	TRUE	ACT	0.0540079	24.5645	0.447269	10.3708	1.36022
	ABO	ZNF135	chr9-133274685-133275523	TAL.ATAC.peak.60676	chr9	133274684	133275523	none	ABO	promoter	cpg_island	ENST00000679909.1, ENST00000453660.4, ENST00000647353.1, ENST00000611156.4, ENST00000538324.2, ENST00000651471.1	promoter, 5UTR, exon, intron	0.00102514	0.949505	0.045	0.022	1	NO_DA	NO_NP	13	174	0.709887	4.86773e-05	0.00504297	TF_Pos	UP_aTAL	0.109983	0.0255487	UP_CTAL	-0.347768	9.50757e-10	none	none	none	UP_aTAL	0.109983	0.0255487	TRUE	TRUE	TRUE	TRUE	TRUE	ACT	0.0540079	24.5645	0.447269	10.3708	1.36022
	ABO	ZNF263	chr9-133274685-133275523	TAL.ATAC.peak.60676	chr9	133274684	133275523	none	ABO	promoter	cpg_island	ENST00000679909.1, ENST00000453660.4, ENST00000647353.1, ENST00000611156.4, ENST00000538324.2, ENST00000651471.1	promoter, 5UTR, exon, intron	0.00102514	0.949505	0.045	0.022	1	NO_DA	NO_NP	13	260	0.729441	1.58313e-05	0.0041003	TF_Pos	UP_aTAL	0.109983	0.0255487	NO_DE	NO_DE	NO_DE	none	none	none	UP_aTAL	0.109983	0.0255487	TRUE	TRUE	TRUE	TRUE	TRUE	ACT	0.0540079	24.5645	0.447269	10.3708	1.36022
	ABO	ZNF135	chr9-133245499-133245697	TAL.ATAC.peak.60670	chr9	133245498	133245697	none	ABO	intron		ENST00000679909.1	intron	0.360687	0.692512	0.006	0.004	1	NO_DA	NO_NP	7	174	0.710967	4.68398e-05	0.00606575	TF_Pos	UP_aTAL	0.109983	0.0255487	UP_CTAL	-0.347768	9.50757e-10	none	none	none	UP_aTAL	0.109983	0.0255487	TRUE	FALSE	TRUE	TRUE	FALSE	ENH	0.397616	1.65223	3.20728	2.36817	0.304996
	GALNT10	MEF2C	chr5-154286519-154287548	TAL.ATAC.peak.37984	chr5	154286518	154287548	none	GALNT10	promoter		ENST00000519571.1, ENST00000425427.6, ENST00000297107.11, ENST00000520647.5, ENST00000377661.2, ENST00000521781.5	promoter, exon, intron	0.737674	0.0639428	0.079	0.071	1	NO_DA	NO_NP	10	19	0.738261	6.00434e-05	0.00302218	TF_Pos	UP_CTAL	-0.129722	0.0025627	UP_CTAL	-0.384646	2.07532e-16	none	none	none	UP_CTAL	-0.129722	0.0025627	FALSE	TRUE	TRUE	TRUE	FALSE		0.44145	3.27291	9.65772	10.1764	0.457003
	GALNT10	NR2F1	chr5-154286519-154287548	TAL.ATAC.peak.37984	chr5	154286518	154287548	none	GALNT10	promoter		ENST00000519571.1, ENST00000425427.6, ENST00000297107.11, ENST00000520647.5, ENST00000377661.2, ENST00000521781.5	promoter, exon, intron	0.737674	0.0639428	0.079	0.071	1	NO_DA	NO_NP	10	51	0.751538	2.4463e-05	0.00246261	TF_Pos	UP_CTAL	-0.129722	0.0025627	NO_DE	NO_DE	NO_DE	none	none	none	UP_CTAL	-0.129722	0.0025627	FALSE	TRUE	TRUE	TRUE	FALSE		0.44145	3.27291	9.65772	10.1764	0.457003
	GALNT10	ZBTB26	chr5-154286519-154287548	TAL.ATAC.peak.37984	chr5	154286518	154287548	none	GALNT10	promoter		ENST00000519571.1, ENST00000425427.6, ENST00000297107.11, ENST00000520647.5, ENST00000377661.2, ENST00000521781.5	promoter, exon, intron	0.737674	0.0639428	0.079	0.071	1	NO_DA	NO_NP	10	142	0.736264	2.04948e-05	0.00309472	TF_Pos	UP_CTAL	-0.129722	0.0025627	NO_DE	NO_DE	NO_DE	none	none	none	UP_CTAL	-0.129722	0.0025627	FALSE	TRUE	TRUE	TRUE	FALSE		0.44145	3.27291	9.65772	10.1764	0.457003
	GALNT10	ZNF140	chr5-154286519-154287548	TAL.ATAC.peak.37984	chr5	154286518	154287548	none	GALNT10	promoter		ENST00000519571.1, ENST00000425427.6, ENST00000297107.11, ENST00000520647.5, ENST00000377661.2, ENST00000521781.5	promoter, exon, intron	0.737674	0.0639428	0.079	0.071	1	NO_DA	NO_NP	10	148	0.71978	3.77051e-05	0.00284673	TF_Pos	UP_CTAL	-0.129722	0.0025627	UP_CTAL	-0.22862	0.000386796	none	none	none	UP_CTAL	-0.129722	0.0025627	FALSE	TRUE	TRUE	TRUE	FALSE		0.44145	3.27291	9.65772	10.1764	0.457003
	GALNT10	ZNF263	chr5-154286519-154287548	TAL.ATAC.peak.37984	chr5	154286518	154287548	none	GALNT10	promoter		ENST00000519571.1, ENST00000425427.6, ENST00000297107.11, ENST00000520647.5, ENST00000377661.2, ENST00000521781.5	promoter, exon, intron	0.737674	0.0639428	0.079	0.071	1	NO_DA	NO_NP	10	222	0.809524	1.99305e-06	0.000601902	TF_Pos	UP_CTAL	-0.129722	0.0025627	NO_DE	NO_DE	NO_DE	none	none	none	UP_CTAL	-0.129722	0.0025627	FALSE	TRUE	TRUE	TRUE	FALSE		0.44145	3.27291	9.65772	10.1764	0.457003
	GALNT10	ZNF317	chr5-154286519-154287548	TAL.ATAC.peak.37984	chr5	154286518	154287548	none	GALNT10	promoter		ENST00000519571.1, ENST00000425427.6, ENST00000297107.11, ENST00000520647.5, ENST00000377661.2, ENST00000521781.5	promoter, exon, intron	0.737674	0.0639428	0.079	0.071	1	NO_DA	NO_NP	10	149	0.729231	3.86017e-05	0.00233154	TF_Pos	UP_CTAL	-0.129722	0.0025627	NO_DE	NO_DE	NO_DE	none	none	none	UP_CTAL	-0.129722	0.0025627	FALSE	TRUE	TRUE	TRUE	FALSE		0.44145	3.27291	9.65772	10.1764	0.457003
	THSD7A	ELF3	chr7-11817103-11817634	TAL.ATAC.peak.46113	chr7	11817102	11817634	THSD7A	THSD7A	intron		ENST00000423059.9, ENST00000617773.1	intron	5.12397e-08	-1.43019	0.027	0.072	0.00570729	UP_CTAL	NO_NP	7	170	0.691624	0.000136092	0.00840366	TF_Pos	UP_CTAL	-0.135949	4.72752e-23	UP_aTAL	0.786477	1.75528e-50	UP_CTAL	-0.135949	4.72752e-23	UP_CTAL	-0.135949	4.72752e-23	FALSE	TRUE	TRUE	TRUE	FALSE		NA	6.94554	19.6616	9.27261	0.510464
	THSD7A	HOXA7	chr7-11817103-11817634	TAL.ATAC.peak.46113	chr7	11817102	11817634	THSD7A	THSD7A	intron		ENST00000423059.9, ENST00000617773.1	intron	5.12397e-08	-1.43019	0.027	0.072	0.00570729	UP_CTAL	NO_NP	7	110	0.684103	0.000171009	0.00844785	TF_Pos	UP_CTAL	-0.135949	4.72752e-23	NO_DE	NO_DE	NO_DE	UP_CTAL	-0.135949	4.72752e-23	UP_CTAL	-0.135949	4.72752e-23	FALSE	TRUE	TRUE	TRUE	FALSE		NA	6.94554	19.6616	9.27261	0.510464
	THSD7A	NFIA	chr7-11817103-11817634	TAL.ATAC.peak.46113	chr7	11817102	11817634	THSD7A	THSD7A	intron		ENST00000423059.9, ENST00000617773.1	intron	5.12397e-08	-1.43019	0.027	0.072	0.00570729	UP_CTAL	NO_NP	7	40	0.725885	3.02095e-05	0.00746174	TF_Pos	UP_CTAL	-0.135949	4.72752e-23	UP_CTAL	-0.360812	5.35477e-16	UP_CTAL	-0.135949	4.72752e-23	UP_CTAL	-0.135949	4.72752e-23	FALSE	TRUE	TRUE	TRUE	FALSE		NA	6.94554	19.6616	9.27261	0.510464
	THSD7A	FOXC1	chr7-11815887-11816403	TAL.ATAC.peak.46112	chr7	11815886	11816403	none	THSD7A	intron		ENST00000423059.9, ENST00000617773.1	intron	0.000388668	-1.80132	0.007	0.023	1	NO_DA	NP	6	76	0.712096	3.49441e-05	0.00287707	TF_Pos	UP_CTAL	-0.135949	4.72752e-23	NO_DE	NO_DE	NO_DE	none	none	none	UP_CTAL	-0.135949	4.72752e-23	FALSE	FALSE	TRUE	TRUE	FALSE		NA	0.324566	4.81569	2.55134	0.377023
	THSD7A	NR1D2	chr7-11815887-11816403	TAL.ATAC.peak.46112	chr7	11815886	11816403	none	THSD7A	intron		ENST00000423059.9, ENST00000617773.1	intron	0.000388668	-1.80132	0.007	0.023	1	NO_DA	NP	6	125	0.711342	3.1878e-05	0.00393694	TF_Pos	UP_CTAL	-0.135949	4.72752e-23	UP_CTAL	-0.200504	0.00799493	none	none	none	UP_CTAL	-0.135949	4.72752e-23	FALSE	FALSE	TRUE	TRUE	FALSE		NA	0.324566	4.81569	2.55134	0.377023
	ARRDC3	NR4A1	chr5-91370780-91371211	TAL.ATAC.peak.35639	chr5	91370779	91371211	none	ARRDC3	exon		ENST00000265138.4, ENST00000511391.1	exon, 3UTR	0.0255639	-1.6101	0.004	0.011	1	NO_DA	NO_NP	11	231	0.729526	2.35083e-05	0.00742861	TF_Pos	UP_CTAL	-0.14346	4.11202e-07	NO_DE	none	none	none	none	none	UP_CTAL	-0.14346	4.11202e-07	FALSE	TRUE	TRUE	TRUE	FALSE		0.482759	2.3317	4.6778	6.21284	0.0841945
	ARRDC3	MEF2C	chr5-91337788-91338051	TAL.ATAC.peak.35635	chr5	91337787	91338051	none	none	intergenic		none	intergenic	0.646197	0.253723	0.009	0.008	1	NO_DA	NO_NP	7	17	0.860294	0	0	Peak_Pos	UP_CTAL	-0.14346	4.11202e-07	UP_CTAL	-0.384646	2.07532e-16	none	none	none	none	none	none	FALSE	FALSE	FALSE	FALSE	FALSE		0.657895	0.313199	3.11657	1.71537	0.556069
	COL8A1	NFATC2	chr3-99706107-99706848	TAL.ATAC.peak.23346	chr3	99706106	99706848	none	COL8A1	promoter		ENST00000462604.1, ENST00000452013.5, ENST00000261037.7, ENST00000652472.1, ENST00000273342.8, ENST00000621757.1	promoter, intron	4.32019e-05	-3.55148	0.001	0.015	1	NO_DA	NO_NP	15	9	0.660968	0.000174642	0.00487654	TF_Pos	UP_CTAL	-0.157128	0.00449948	NO_DE	none	none	none	none	none	UP_CTAL	-0.157128	0.00449948	FALSE	FALSE	TRUE	FALSE	FALSE		NA	1.70888	13.4569	3.89717	0.952586
	COL8A1	ATF3	chr3-99659767-99660862	TAL.ATAC.peak.23341	chr3	99659766	99660862	COL8A1	COL8A1	intron		ENST00000463753.5, ENST00000483969.5, ENST00000474648.5, ENST00000452013.5, ENST00000261037.7, ENST00000652472.1, ENST00000273342.8, ENST00000621757.1	intron	4.54108e-08	-1.23051	0.039	0.089	0.00505804	UP_CTAL	NO_NP	10	158	0.642857	0.00040611	0.00775883	TF_Pos	UP_CTAL	-0.157128	0.00449948	NO_DE	none	none	UP_CTAL	-0.157128	0.00449948	UP_CTAL	-0.157128	0.00449948	FALSE	FALSE	TRUE	FALSE	TRUE		0.617647	1.6828	3.84999	3.32141	1.44333
	COL8A1	ERF	chr3-99659767-99660862	TAL.ATAC.peak.23341	chr3	99659766	99660862	COL8A1	COL8A1	intron		ENST00000463753.5, ENST00000483969.5, ENST00000474648.5, ENST00000452013.5, ENST00000261037.7, ENST00000652472.1, ENST00000273342.8, ENST00000621757.1	intron	4.54108e-08	-1.23051	0.039	0.089	0.00505804	UP_CTAL	NO_NP	10	63	0.665572	0.000160789	0.00486385	TF_Pos	UP_CTAL	-0.157128	0.00449948	NO_DE	NO_DE	NO_DE	UP_CTAL	-0.157128	0.00449948	UP_CTAL	-0.157128	0.00449948	FALSE	FALSE	TRUE	FALSE	TRUE		0.617647	1.6828	3.84999	3.32141	1.44333
	COL8A1	ESR2	chr3-99659767-99660862	TAL.ATAC.peak.23341	chr3	99659766	99660862	COL8A1	COL8A1	intron		ENST00000463753.5, ENST00000483969.5, ENST00000474648.5, ENST00000452013.5, ENST00000261037.7, ENST00000652472.1, ENST00000273342.8, ENST00000621757.1	intron	4.54108e-08	-1.23051	0.039	0.089	0.00505804	UP_CTAL	NO_NP	10	19	0.770662	3.95821e-06	0.000718415	TF_Pos	UP_CTAL	-0.157128	0.00449948	NO_DE	none	none	UP_CTAL	-0.157128	0.00449948	UP_CTAL	-0.157128	0.00449948	FALSE	FALSE	TRUE	FALSE	TRUE		0.617647	1.6828	3.84999	3.32141	1.44333
	COL8A1	ETV3	chr3-99659767-99660862	TAL.ATAC.peak.23341	chr3	99659766	99660862	COL8A1	COL8A1	intron		ENST00000463753.5, ENST00000483969.5, ENST00000474648.5, ENST00000452013.5, ENST00000261037.7, ENST00000652472.1, ENST00000273342.8, ENST00000621757.1	intron	4.54108e-08	-1.23051	0.039	0.089	0.00505804	UP_CTAL	NO_NP	10	66	0.662906	0.000313959	0.00633151	TF_Pos	UP_CTAL	-0.157128	0.00449948	NO_DE	NO_DE	NO_DE	UP_CTAL	-0.157128	0.00449948	UP_CTAL	-0.157128	0.00449948	FALSE	FALSE	TRUE	FALSE	TRUE		0.617647	1.6828	3.84999	3.32141	1.44333
	COL8A1	FLI1	chr3-99659767-99660862	TAL.ATAC.peak.23341	chr3	99659766	99660862	COL8A1	COL8A1	intron		ENST00000463753.5, ENST00000483969.5, ENST00000474648.5, ENST00000452013.5, ENST00000261037.7, ENST00000652472.1, ENST00000273342.8, ENST00000621757.1	intron	4.54108e-08	-1.23051	0.039	0.089	0.00505804	UP_CTAL	NO_NP	10	33	0.810526	1.46396e-05	0.00132854	TF_Pos	UP_CTAL	-0.157128	0.00449948	NO_DE	NO_DE	NO_DE	UP_CTAL	-0.157128	0.00449948	UP_CTAL	-0.157128	0.00449948	FALSE	FALSE	TRUE	FALSE	TRUE		0.617647	1.6828	3.84999	3.32141	1.44333
	COL8A1	HNF1A	chr3-99659767-99660862	TAL.ATAC.peak.23341	chr3	99659766	99660862	COL8A1	COL8A1	intron		ENST00000463753.5, ENST00000483969.5, ENST00000474648.5, ENST00000452013.5, ENST00000261037.7, ENST00000652472.1, ENST00000273342.8, ENST00000621757.1	intron	4.54108e-08	-1.23051	0.039	0.089	0.00505804	UP_CTAL	NO_NP	10	36	0.768834	0.000294298	0.00667689	TF_Pos	UP_CTAL	-0.157128	0.00449948	NO_DE	NO_DE	NO_DE	UP_CTAL	-0.157128	0.00449948	UP_CTAL	-0.157128	0.00449948	FALSE	FALSE	TRUE	FALSE	TRUE		0.617647	1.6828	3.84999	3.32141	1.44333
	COL8A1	HOXD9	chr3-99659767-99660862	TAL.ATAC.peak.23341	chr3	99659766	99660862	COL8A1	COL8A1	intron		ENST00000463753.5, ENST00000483969.5, ENST00000474648.5, ENST00000452013.5, ENST00000261037.7, ENST00000652472.1, ENST00000273342.8, ENST00000621757.1	intron	4.54108e-08	-1.23051	0.039	0.089	0.00505804	UP_CTAL	NO_NP	10	168	0.701697	5.03375e-05	0.00228407	TF_Pos	UP_CTAL	-0.157128	0.00449948	NO_DE	NO_DE	NO_DE	UP_CTAL	-0.157128	0.00449948	UP_CTAL	-0.157128	0.00449948	FALSE	FALSE	TRUE	FALSE	TRUE		0.617647	1.6828	3.84999	3.32141	1.44333
	COL8A1	MEF2B	chr3-99659767-99660862	TAL.ATAC.peak.23341	chr3	99659766	99660862	COL8A1	COL8A1	intron		ENST00000463753.5, ENST00000483969.5, ENST00000474648.5, ENST00000452013.5, ENST00000261037.7, ENST00000652472.1, ENST00000273342.8, ENST00000621757.1	intron	4.54108e-08	-1.23051	0.039	0.089	0.00505804	UP_CTAL	NO_NP	10	42	0.703248	9.42323e-05	0.00310967	TF_Pos	UP_CTAL	-0.157128	0.00449948	NO_DE	NO_DE	NO_DE	UP_CTAL	-0.157128	0.00449948	UP_CTAL	-0.157128	0.00449948	FALSE	FALSE	TRUE	FALSE	TRUE		0.617647	1.6828	3.84999	3.32141	1.44333
	COL8A1	NR1D2	chr3-99659767-99660862	TAL.ATAC.peak.23341	chr3	99659766	99660862	COL8A1	COL8A1	intron		ENST00000463753.5, ENST00000483969.5, ENST00000474648.5, ENST00000452013.5, ENST00000261037.7, ENST00000652472.1, ENST00000273342.8, ENST00000621757.1	intron	4.54108e-08	-1.23051	0.039	0.089	0.00505804	UP_CTAL	NO_NP	10	136	0.752137	1.10924e-05	0.00134218	TF_Pos	UP_CTAL	-0.157128	0.00449948	UP_CTAL	-0.200504	0.00799493	UP_CTAL	-0.157128	0.00449948	UP_CTAL	-0.157128	0.00449948	FALSE	FALSE	TRUE	FALSE	TRUE		0.617647	1.6828	3.84999	3.32141	1.44333
	COL8A1	REST	chr3-99659767-99660862	TAL.ATAC.peak.23341	chr3	99659766	99660862	COL8A1	COL8A1	intron		ENST00000463753.5, ENST00000483969.5, ENST00000474648.5, ENST00000452013.5, ENST00000261037.7, ENST00000652472.1, ENST00000273342.8, ENST00000621757.1	intron	4.54108e-08	-1.23051	0.039	0.089	0.00505804	UP_CTAL	NO_NP	10	8	0.780515	2.9155e-06	0.00105833	TF_Pos	UP_CTAL	-0.157128	0.00449948	UP_CTAL	-0.172895	0.00297582	UP_CTAL	-0.157128	0.00449948	UP_CTAL	-0.157128	0.00449948	FALSE	FALSE	TRUE	FALSE	TRUE		0.617647	1.6828	3.84999	3.32141	1.44333
	COL8A1	STAT1	chr3-99659767-99660862	TAL.ATAC.peak.23341	chr3	99659766	99660862	COL8A1	COL8A1	intron		ENST00000463753.5, ENST00000483969.5, ENST00000474648.5, ENST00000452013.5, ENST00000261037.7, ENST00000652472.1, ENST00000273342.8, ENST00000621757.1	intron	4.54108e-08	-1.23051	0.039	0.089	0.00505804	UP_CTAL	NO_NP	10	21	0.716154	8.7861e-05	0.00318935	TF_Pos	UP_CTAL	-0.157128	0.00449948	NO_DE	none	none	UP_CTAL	-0.157128	0.00449948	UP_CTAL	-0.157128	0.00449948	FALSE	FALSE	TRUE	FALSE	TRUE		0.617647	1.6828	3.84999	3.32141	1.44333
	COL8A1	E2F6	chr3-99638171-99638724	TAL.ATAC.peak.23336	chr3	99638170	99638724	none	COL8A1	promoter		ENST00000463753.5, ENST00000483969.5, ENST00000474648.5, ENST00000452013.5, ENST00000261037.7, ENST00000652472.1, ENST00000273342.8, ENST00000621757.1	promoter, 5UTR, exon, intron	0.932857	0.0229663	0.038	0.037	1	NO_DA	NO_NP	5	188	0.627805	0.000463417	0.00764638	TF_Pos	UP_CTAL	-0.157128	0.00449948	NO_DE	NO_DE	NO_DE	none	none	none	UP_CTAL	-0.157128	0.00449948	TRUE	TRUE	TRUE	FALSE	TRUE	REP	0.10831	34.2722	5.91696	3.08783	4.04599
	COL8A1	EBF1	chr3-99638171-99638724	TAL.ATAC.peak.23336	chr3	99638170	99638724	none	COL8A1	promoter		ENST00000463753.5, ENST00000483969.5, ENST00000474648.5, ENST00000452013.5, ENST00000261037.7, ENST00000652472.1, ENST00000273342.8, ENST00000621757.1	promoter, 5UTR, exon, intron	0.932857	0.0229663	0.038	0.037	1	NO_DA	NO_NP	5	189	0.75	2.59814e-05	0.00157188	TF_Pos	UP_CTAL	-0.157128	0.00449948	NO_DE	NO_DE	NO_DE	none	none	none	UP_CTAL	-0.157128	0.00449948	TRUE	TRUE	TRUE	FALSE	TRUE	REP	0.10831	34.2722	5.91696	3.08783	4.04599
	COL8A1	MAZ	chr3-99638171-99638724	TAL.ATAC.peak.23336	chr3	99638170	99638724	none	COL8A1	promoter		ENST00000463753.5, ENST00000483969.5, ENST00000474648.5, ENST00000452013.5, ENST00000261037.7, ENST00000652472.1, ENST00000273342.8, ENST00000621757.1	promoter, 5UTR, exon, intron	0.932857	0.0229663	0.038	0.037	1	NO_DA	NO_NP	5	132	0.730159	2.57911e-05	0.00187243	TF_Pos	UP_CTAL	-0.157128	0.00449948	NO_DE	NO_DE	NO_DE	none	none	none	UP_CTAL	-0.157128	0.00449948	TRUE	TRUE	TRUE	FALSE	TRUE	REP	0.10831	34.2722	5.91696	3.08783	4.04599
	COL8A1	NFATC3	chr3-99638171-99638724	TAL.ATAC.peak.23336	chr3	99638170	99638724	none	COL8A1	promoter		ENST00000463753.5, ENST00000483969.5, ENST00000474648.5, ENST00000452013.5, ENST00000261037.7, ENST00000652472.1, ENST00000273342.8, ENST00000621757.1	promoter, 5UTR, exon, intron	0.932857	0.0229663	0.038	0.037	1	NO_DA	NO_NP	5	28	0.703116	4.30808e-05	0.00223405	TF_Pos	UP_CTAL	-0.157128	0.00449948	UP_CTAL	-0.28575	2.70593e-08	none	none	none	UP_CTAL	-0.157128	0.00449948	TRUE	TRUE	TRUE	FALSE	TRUE	REP	0.10831	34.2722	5.91696	3.08783	4.04599
	COL8A1	POU2F2	chr3-99638171-99638724	TAL.ATAC.peak.23336	chr3	99638170	99638724	none	COL8A1	promoter		ENST00000463753.5, ENST00000483969.5, ENST00000474648.5, ENST00000452013.5, ENST00000261037.7, ENST00000652472.1, ENST00000273342.8, ENST00000621757.1	promoter, 5UTR, exon, intron	0.932857	0.0229663	0.038	0.037	1	NO_DA	NO_NP	5	16	0.711462	0.000210175	0.00544953	TF_Pos	UP_CTAL	-0.157128	0.00449948	NO_DE	NO_DE	NO_DE	none	none	none	UP_CTAL	-0.157128	0.00449948	TRUE	TRUE	TRUE	FALSE	TRUE	REP	0.10831	34.2722	5.91696	3.08783	4.04599
	COL8A1	PPARG	chr3-99638171-99638724	TAL.ATAC.peak.23336	chr3	99638170	99638724	none	COL8A1	promoter		ENST00000463753.5, ENST00000483969.5, ENST00000474648.5, ENST00000452013.5, ENST00000261037.7, ENST00000652472.1, ENST00000273342.8, ENST00000621757.1	promoter, 5UTR, exon, intron	0.932857	0.0229663	0.038	0.037	1	NO_DA	NO_NP	5	1	0.644226	0.000297607	0.00635479	TF_Pos	UP_CTAL	-0.157128	0.00449948	UP_aTAL	0.486909	2.21633e-07	none	none	none	UP_CTAL	-0.157128	0.00449948	TRUE	TRUE	TRUE	FALSE	TRUE	REP	0.10831	34.2722	5.91696	3.08783	4.04599
	COL8A1	RFX1	chr3-99638171-99638724	TAL.ATAC.peak.23336	chr3	99638170	99638724	none	COL8A1	promoter		ENST00000463753.5, ENST00000483969.5, ENST00000474648.5, ENST00000452013.5, ENST00000261037.7, ENST00000652472.1, ENST00000273342.8, ENST00000621757.1	promoter, 5UTR, exon, intron	0.932857	0.0229663	0.038	0.037	1	NO_DA	NO_NP	5	217	0.633089	0.000524226	0.00827366	TF_Pos	UP_CTAL	-0.157128	0.00449948	NO_DE	none	none	none	none	none	UP_CTAL	-0.157128	0.00449948	TRUE	TRUE	TRUE	FALSE	TRUE	REP	0.10831	34.2722	5.91696	3.08783	4.04599
	COL8A1	TCF4	chr3-99638171-99638724	TAL.ATAC.peak.23336	chr3	99638170	99638724	none	COL8A1	promoter		ENST00000463753.5, ENST00000483969.5, ENST00000474648.5, ENST00000452013.5, ENST00000261037.7, ENST00000652472.1, ENST00000273342.8, ENST00000621757.1	promoter, 5UTR, exon, intron	0.932857	0.0229663	0.038	0.037	1	NO_DA	NO_NP	5	225	0.660769	0.000446726	0.00810808	TF_Pos	UP_CTAL	-0.157128	0.00449948	NO_DE	NO_DE	NO_DE	none	none	none	UP_CTAL	-0.157128	0.00449948	TRUE	TRUE	TRUE	FALSE	TRUE	REP	0.10831	34.2722	5.91696	3.08783	4.04599
	COL8A1	ZKSCAN1	chr3-99638171-99638724	TAL.ATAC.peak.23336	chr3	99638170	99638724	none	COL8A1	promoter		ENST00000463753.5, ENST00000483969.5, ENST00000474648.5, ENST00000452013.5, ENST00000261037.7, ENST00000652472.1, ENST00000273342.8, ENST00000621757.1	promoter, 5UTR, exon, intron	0.932857	0.0229663	0.038	0.037	1	NO_DA	NO_NP	5	150	0.627805	0.000463417	0.00801049	TF_Pos	UP_CTAL	-0.157128	0.00449948	NO_DE	none	none	none	none	none	UP_CTAL	-0.157128	0.00449948	TRUE	TRUE	TRUE	FALSE	TRUE	REP	0.10831	34.2722	5.91696	3.08783	4.04599
	COL8A1	EHF	chr3-99637010-99637823	TAL.ATAC.peak.23335	chr3	99637009	99637823	none	COL8A1	promoter		ENST00000463753.5, ENST00000483969.5, ENST00000474648.5, ENST00000452013.5, ENST00000261037.7, ENST00000652472.1, ENST00000273342.8, ENST00000621757.1	promoter, 1to5kb	0.722792	0.100079	0.038	0.033	1	NO_DA	NO_NP	4	190	0.716923	5.96693e-05	0.00240666	TF_Pos	UP_CTAL	-0.157128	0.00449948	NO_DE	none	none	none	none	none	UP_CTAL	-0.157128	0.00449948	FALSE	TRUE	TRUE	FALSE	TRUE		0.146199	33.1652	9.37964	3.04808	4.06321
	COL8A1	MAZ	chr3-99637010-99637823	TAL.ATAC.peak.23335	chr3	99637009	99637823	none	COL8A1	promoter		ENST00000463753.5, ENST00000483969.5, ENST00000474648.5, ENST00000452013.5, ENST00000261037.7, ENST00000652472.1, ENST00000273342.8, ENST00000621757.1	promoter, 1to5kb	0.722792	0.100079	0.038	0.033	1	NO_DA	NO_NP	4	132	0.666056	0.000213409	0.00516449	TF_Pos	UP_CTAL	-0.157128	0.00449948	NO_DE	NO_DE	NO_DE	none	none	none	UP_CTAL	-0.157128	0.00449948	FALSE	TRUE	TRUE	FALSE	TRUE		0.146199	33.1652	9.37964	3.04808	4.06321
	DOCK4	FOXK2	chr7-112128955-112129290	TAL.ATAC.peak.49423	chr7	112128954	112129290	none	DOCK4	intron		ENST00000428084.6, ENST00000437633.6, ENST00000476846.5, ENST00000661654.1	intron	0.374329	-0.688018	0.004	0.006	1	NO_DA	NO_NP	2	217	0.773684	2.21168e-06	0.00080505	TF_Pos	UP_CTAL	-0.158855	3.77751e-07	NO_DE	none	none	none	none	none	UP_CTAL	-0.158855	3.77751e-07	FALSE	FALSE	TRUE	FALSE	FALSE		0.930233	1.63285	4.09063	2.88796	0.501717
	DOCK4	ZNF16	chr7-112128955-112129290	TAL.ATAC.peak.49423	chr7	112128954	112129290	none	DOCK4	intron		ENST00000428084.6, ENST00000437633.6, ENST00000476846.5, ENST00000661654.1	intron	0.374329	-0.688018	0.004	0.006	1	NO_DA	NO_NP	2	197	0.739819	1.56537e-05	0.00284897	TF_Pos	UP_CTAL	-0.158855	3.77751e-07	NO_DE	NO_DE	NO_DE	none	none	none	UP_CTAL	-0.158855	3.77751e-07	FALSE	FALSE	TRUE	FALSE	FALSE		0.930233	1.63285	4.09063	2.88796	0.501717
	NOS1AP	SP4	chr1-162069234-162070642	TAL.ATAC.peak.7064	chr1	162069233	162070642	none	NOS1AP	promoter	cpg_island	ENST00000361897.10, ENST00000530878.5, ENST00000430120.3	promoter, 5UTR, exon, intron	0.147198	-0.165928	0.186	0.198	1	NO_DA	NO_NP	8	51	0.743295	1.08769e-05	0.00539492	TF_Pos	UP_CTAL	-0.166979	3.28685e-13	UP_CTAL	-0.170353	0.00432618	none	none	none	UP_CTAL	-0.166979	3.28685e-13	TRUE	TRUE	FALSE	TRUE	FALSE		0.0599056	43.6861	1.50508	6.87289	0.743141
	ST3GAL4	KLF5	chr11-126326816-126328823	TAL.ATAC.peak.71747	chr11	126326815	126328823	none	DCPS	promoter		ENST00000648516.1, ENST00000530860.5, ENST00000263579.5	promoter, 1to5kb, 5UTR, exon, intron	0.313415	-0.133724	0.142	0.152	1	NO_DA	NO_NP	7	35	0.770435	1.70133e-05	0.00407751	TF_Pos	UP_CTAL	-0.167046	0.0118586	UP_aTAL	1.02897	1.04024e-58	none	none	none	NO_DE	NO_DE	NO_DE	TRUE	TRUE	TRUE	TRUE	FALSE	ACT	0.445313	17.5221	8.78344	12.8481	0.267472
	ST3GAL4	MAZ	chr11-126326816-126328823	TAL.ATAC.peak.71747	chr11	126326815	126328823	none	DCPS	promoter		ENST00000648516.1, ENST00000530860.5, ENST00000263579.5	promoter, 1to5kb, 5UTR, exon, intron	0.313415	-0.133724	0.142	0.152	1	NO_DA	NO_NP	7	180	0.737485	1.95639e-05	0.00351661	TF_Pos	UP_CTAL	-0.167046	0.0118586	NO_DE	NO_DE	NO_DE	none	none	none	NO_DE	NO_DE	NO_DE	TRUE	TRUE	TRUE	TRUE	FALSE	ACT	0.445313	17.5221	8.78344	12.8481	0.267472
	ST3GAL4	SP1	chr11-126326816-126328823	TAL.ATAC.peak.71747	chr11	126326815	126328823	none	DCPS	promoter		ENST00000648516.1, ENST00000530860.5, ENST00000263579.5	promoter, 1to5kb, 5UTR, exon, intron	0.313415	-0.133724	0.142	0.152	1	NO_DA	NO_NP	7	236	0.811713	1.63874e-06	0.00117825	TF_Pos	UP_CTAL	-0.167046	0.0118586	NO_DE	none	none	none	none	none	NO_DE	NO_DE	NO_DE	TRUE	TRUE	TRUE	TRUE	FALSE	ACT	0.445313	17.5221	8.78344	12.8481	0.267472
	ST3GAL4	ZNF148	chr11-126326816-126328823	TAL.ATAC.peak.71747	chr11	126326815	126328823	none	DCPS	promoter		ENST00000648516.1, ENST00000530860.5, ENST00000263579.5	promoter, 1to5kb, 5UTR, exon, intron	0.313415	-0.133724	0.142	0.152	1	NO_DA	NO_NP	7	251	0.791819	2.77485e-06	0.000997559	TF_Pos	UP_CTAL	-0.167046	0.0118586	NO_DE	none	none	none	none	none	NO_DE	NO_DE	NO_DE	TRUE	TRUE	TRUE	TRUE	FALSE	ACT	0.445313	17.5221	8.78344	12.8481	0.267472
	LDLRAD4	KLF5	chr18-13217194-13218299	TAL.ATAC.peak.96447	chr18	13217193	13218299	none	LDLRAD4	promoter	cpg_island	ENST00000590371.5, ENST00000679177.1, ENST00000587905.6, ENST00000679167.1, ENST00000590115.1, ENST00000677055.1, ENST00000399848.7	promoter, 1to5kb, 5UTR, exon, intron	0.844827	0.0343353	0.088	0.086	1	NO_DA	NO_NP	6	26	0.753913	3.3454e-05	0.00893222	TF_Pos	UP_CTAL	-0.181998	0.000440796	UP_aTAL	1.02897	1.04024e-58	none	none	none	UP_CTAL	-0.181998	0.000440796	TRUE	TRUE	TRUE	TRUE	TRUE	ACT	0.034441	22.0595	0.412578	2.29833	0.88458
	PCP4	TCF3	chr21-39794723-39795061	TAL.ATAC.peak.105639	chr21	39794722	39795061	none	IGSF5	intron		ENST00000380588.4, ENST00000459922.1	intron	0.536924	-0.361598	0.007	0.01	1	NO_DA	NO_NP	2	213	0.729643	2.34023e-05	0.0061782	TF_Pos	UP_CTAL	-0.183443	0.00470021	NO_DE	NO_DE	NO_DE	none	none	none	NO_DE	NO_DE	NO_DE	FALSE	FALSE	TRUE	TRUE	FALSE		0.655556	0.13128	9.94023	5.63905	0.676436
	ZNF331	STAT3	chr19-53520342-53521204	TAL.ATAC.peak.101608	chr19	53520341	53521204	ZNF331	ZNF331	promoter	cpg_island	ENST00000648236.1, ENST00000513929.6, ENST00000253144.13, ENST00000649326.1, ENST00000650177.1, ENST00000649780.1, ENST00000649816.1, ENST00000502248.5, ENST00000511593.6, ENST00000647573.1	promoter, 1to5kb, 5UTR, exon, intron	0.00203381	-0.444487	0.115	0.149	1	NO_DA	NO_NP	5	18	0.713065	4.78282e-05	0.00817862	Peak_Pos	UP_CTAL	-0.185332	0.0156518	NO_DE	none	none	UP_CTAL	-0.185332	0.0156518	UP_CTAL	-0.185332	0.0156518	TRUE	TRUE	FALSE	FALSE	FALSE		0.24508	27.6388	0.791727	5.17383	0.364461
	SYT1	HNF1B	chr12-78824863-78825220	TAL.ATAC.peak.75231	chr12	78824862	78825220	none	none	intergenic		none	intergenic	0.0662922	0.958509	0.014	0.007	1	NO_DA	NO_NP	1	15	0.854945	9.82919e-05	0.00776506	Peak_Pos	UP_CTAL	-0.193954	2.13749e-06	NO_DE	none	none	none	none	none	none	none	none	FALSE	FALSE	FALSE	FALSE	FALSE		NA	0.857278	3.12632	1.2031	0.93251
	NRCAM	REST	chr7-108454898-108456778	TAL.ATAC.peak.49338	chr7	108454897	108456778	none	NRCAM	promoter	cpg_island	ENST00000413765.6, ENST00000379028.8, ENST00000351718.8, ENST00000379024.8, ENST00000613830.4, ENST00000418239.1	promoter, 5UTR, exon, intron	0.957888	0.00682797	0.157	0.151	1	NO_DA	NO_NP	16	11	0.754789	7.0084e-06	0.00108864	TF_Pos	UP_CTAL	-0.209867	9.68738e-11	UP_CTAL	-0.172895	0.00297582	none	none	none	UP_CTAL	-0.209867	9.68738e-11	TRUE	TRUE	TRUE	FALSE	TRUE	REP	0.0358319	21.0164	2.76833	2.18511	3.71448
	NRCAM	RREB1	chr7-108454898-108456778	TAL.ATAC.peak.49338	chr7	108454897	108456778	none	NRCAM	promoter	cpg_island	ENST00000413765.6, ENST00000379028.8, ENST00000351718.8, ENST00000379024.8, ENST00000613830.4, ENST00000418239.1	promoter, 5UTR, exon, intron	0.957888	0.00682797	0.157	0.151	1	NO_DA	NO_NP	16	6	0.783883	3.47002e-06	0.00161703	TF_Pos	UP_CTAL	-0.209867	9.68738e-11	UP_CTAL	-0.212148	3.53399e-06	none	none	none	UP_CTAL	-0.209867	9.68738e-11	TRUE	TRUE	TRUE	FALSE	TRUE	REP	0.0358319	21.0164	2.76833	2.18511	3.71448
	NRCAM	SREBF1	chr7-108454898-108456778	TAL.ATAC.peak.49338	chr7	108454897	108456778	none	NRCAM	promoter	cpg_island	ENST00000413765.6, ENST00000379028.8, ENST00000351718.8, ENST00000379024.8, ENST00000613830.4, ENST00000418239.1	promoter, 5UTR, exon, intron	0.957888	0.00682797	0.157	0.151	1	NO_DA	NO_NP	16	30	0.769231	5.74344e-06	0.00133822	TF_Pos	UP_CTAL	-0.209867	9.68738e-11	NO_DE	NO_DE	NO_DE	none	none	none	UP_CTAL	-0.209867	9.68738e-11	TRUE	TRUE	TRUE	FALSE	TRUE	REP	0.0358319	21.0164	2.76833	2.18511	3.71448
	NRCAM	ZNF148	chr7-108454898-108456778	TAL.ATAC.peak.49338	chr7	108454897	108456778	none	NRCAM	promoter	cpg_island	ENST00000413765.6, ENST00000379028.8, ENST00000351718.8, ENST00000379024.8, ENST00000613830.4, ENST00000418239.1	promoter, 5UTR, exon, intron	0.957888	0.00682797	0.157	0.151	1	NO_DA	NO_NP	16	237	0.698413	7.86194e-05	0.00610611	TF_Pos	UP_CTAL	-0.209867	9.68738e-11	NO_DE	none	none	none	none	none	UP_CTAL	-0.209867	9.68738e-11	TRUE	TRUE	TRUE	FALSE	TRUE	REP	0.0358319	21.0164	2.76833	2.18511	3.71448
	NRCAM	ZNF263	chr7-108454898-108456778	TAL.ATAC.peak.49338	chr7	108454897	108456778	none	NRCAM	promoter	cpg_island	ENST00000413765.6, ENST00000379028.8, ENST00000351718.8, ENST00000379024.8, ENST00000613830.4, ENST00000418239.1	promoter, 5UTR, exon, intron	0.957888	0.00682797	0.157	0.151	1	NO_DA	NO_NP	16	300	0.759463	8.33553e-06	0.000971089	TF_Pos	UP_CTAL	-0.209867	9.68738e-11	NO_DE	NO_DE	NO_DE	none	none	none	UP_CTAL	-0.209867	9.68738e-11	TRUE	TRUE	TRUE	FALSE	TRUE	REP	0.0358319	21.0164	2.76833	2.18511	3.71448
	NRCAM	ZNF682	chr7-108454898-108456778	TAL.ATAC.peak.49338	chr7	108454897	108456778	none	NRCAM	promoter	cpg_island	ENST00000413765.6, ENST00000379028.8, ENST00000351718.8, ENST00000379024.8, ENST00000613830.4, ENST00000418239.1	promoter, 5UTR, exon, intron	0.957888	0.00682797	0.157	0.151	1	NO_DA	NO_NP	16	205	0.706349	6.02862e-05	0.00561868	TF_Pos	UP_CTAL	-0.209867	9.68738e-11	UP_CTAL	-0.269919	3.91201e-08	none	none	none	UP_CTAL	-0.209867	9.68738e-11	TRUE	TRUE	TRUE	FALSE	TRUE	REP	0.0358319	21.0164	2.76833	2.18511	3.71448
	MARK1	ETV3	chr1-220527886-220529318	TAL.ATAC.peak.9401	chr1	220527885	220529318	none	MARK1	promoter	cpg_island	ENST00000366917.6, ENST00000402574.5, ENST00000611084.4, ENST00000485104.2, ENST00000366918.8, ENST00000677505.1, ENST00000677041.1, ENST00000678353.1, ENST00000677173.1, ENST00000678922.1, ENST00000676500.1, ENST00000679033.1, ENST00000678435.1	promoter, 5UTR, exon, intron	0.721649	-0.0583784	0.1	0.101	1	NO_DA	NO_NP	7	61	0.68	0.000193126	0.00648351	TF_Pos	UP_CTAL	-0.213199	0.00781001	NO_DE	NO_DE	NO_DE	none	none	none	UP_CTAL	-0.213199	0.00781001	TRUE	TRUE	FALSE	FALSE	TRUE	REP	0.0667833	38.1888	1.81768	4.53272	4.29598
	MARK1	MEF2D	chr1-220527886-220529318	TAL.ATAC.peak.9401	chr1	220527885	220529318	none	MARK1	promoter	cpg_island	ENST00000366917.6, ENST00000402574.5, ENST00000611084.4, ENST00000485104.2, ENST00000366918.8, ENST00000677505.1, ENST00000677041.1, ENST00000678353.1, ENST00000677173.1, ENST00000678922.1, ENST00000676500.1, ENST00000679033.1, ENST00000678435.1	promoter, 5UTR, exon, intron	0.721649	-0.0583784	0.1	0.101	1	NO_DA	NO_NP	7	67	0.650598	0.000437023	0.00933639	TF_Pos	UP_CTAL	-0.213199	0.00781001	NO_DE	NO_DE	NO_DE	none	none	none	UP_CTAL	-0.213199	0.00781001	TRUE	TRUE	FALSE	FALSE	TRUE	REP	0.0667833	38.1888	1.81768	4.53272	4.29598
	MARK1	NFATC3	chr1-220527886-220529318	TAL.ATAC.peak.9401	chr1	220527885	220529318	none	MARK1	promoter	cpg_island	ENST00000366917.6, ENST00000402574.5, ENST00000611084.4, ENST00000485104.2, ENST00000366918.8, ENST00000677505.1, ENST00000677041.1, ENST00000678353.1, ENST00000677173.1, ENST00000678922.1, ENST00000676500.1, ENST00000679033.1, ENST00000678435.1	promoter, 5UTR, exon, intron	0.721649	-0.0583784	0.1	0.101	1	NO_DA	NO_NP	7	27	0.673382	0.000172113	0.00674107	TF_Pos	UP_CTAL	-0.213199	0.00781001	UP_CTAL	-0.28575	2.70593e-08	none	none	none	UP_CTAL	-0.213199	0.00781001	TRUE	TRUE	FALSE	FALSE	TRUE	REP	0.0667833	38.1888	1.81768	4.53272	4.29598
	MARK1	NR2C2	chr1-220527886-220529318	TAL.ATAC.peak.9401	chr1	220527885	220529318	none	MARK1	promoter	cpg_island	ENST00000366917.6, ENST00000402574.5, ENST00000611084.4, ENST00000485104.2, ENST00000366918.8, ENST00000677505.1, ENST00000677041.1, ENST00000678353.1, ENST00000677173.1, ENST00000678922.1, ENST00000676500.1, ENST00000679033.1, ENST00000678435.1	promoter, 5UTR, exon, intron	0.721649	-0.0583784	0.1	0.101	1	NO_DA	NO_NP	7	15	0.697094	0.000114736	0.00539261	TF_Pos	UP_CTAL	-0.213199	0.00781001	NO_DE	none	none	none	none	none	UP_CTAL	-0.213199	0.00781001	TRUE	TRUE	FALSE	FALSE	TRUE	REP	0.0667833	38.1888	1.81768	4.53272	4.29598
	MARK1	SREBF2	chr1-220527886-220529318	TAL.ATAC.peak.9401	chr1	220527885	220529318	none	MARK1	promoter	cpg_island	ENST00000366917.6, ENST00000402574.5, ENST00000611084.4, ENST00000485104.2, ENST00000366918.8, ENST00000677505.1, ENST00000677041.1, ENST00000678353.1, ENST00000677173.1, ENST00000678922.1, ENST00000676500.1, ENST00000679033.1, ENST00000678435.1	promoter, 5UTR, exon, intron	0.721649	-0.0583784	0.1	0.101	1	NO_DA	NO_NP	7	24	0.691697	9.77729e-05	0.00574416	TF_Pos	UP_CTAL	-0.213199	0.00781001	NO_DE	none	none	none	none	none	UP_CTAL	-0.213199	0.00781001	TRUE	TRUE	FALSE	FALSE	TRUE	REP	0.0667833	38.1888	1.81768	4.53272	4.29598
	MARK1	ZNF148	chr1-220527886-220529318	TAL.ATAC.peak.9401	chr1	220527885	220529318	none	MARK1	promoter	cpg_island	ENST00000366917.6, ENST00000402574.5, ENST00000611084.4, ENST00000485104.2, ENST00000366918.8, ENST00000677505.1, ENST00000677041.1, ENST00000678353.1, ENST00000677173.1, ENST00000678922.1, ENST00000676500.1, ENST00000679033.1, ENST00000678435.1	promoter, 5UTR, exon, intron	0.721649	-0.0583784	0.1	0.101	1	NO_DA	NO_NP	7	170	0.73199	2.40839e-05	0.00282986	TF_Pos	UP_CTAL	-0.213199	0.00781001	NO_DE	none	none	none	none	none	UP_CTAL	-0.213199	0.00781001	TRUE	TRUE	FALSE	FALSE	TRUE	REP	0.0667833	38.1888	1.81768	4.53272	4.29598
	MARK1	RFX2	chr1-220487032-220487743	TAL.ATAC.peak.9397	chr1	220487031	220487743	RP11-410C4.4	LINC02779	promoter		ENST00000446169.2	promoter, exon, intron	6.5545e-24	2.35217	0.091	0.018	7.30067e-19	UP_aTAL	NP	3	72	0.657304	0.000195246	0.00573535	TF_Pos	UP_CTAL	-0.213199	0.00781001	NO_DE	none	none	NO_DE	NO_DE	NO_DE	NO_DE	NO_DE	NO_DE	FALSE	FALSE	FALSE	FALSE	TRUE		0.415199	0.983348	2.74302	2.34496	2.04851
	MARK1	MEF2B	chr1-220433876-220434948	TAL.ATAC.peak.9396	chr1	220433875	220434948	RP11-410C4.5	none	intergenic		none	intergenic	8.01033e-08	-1.61404	0.021	0.059	0.00892223	UP_CTAL	NO_NP	2	43	0.736068	2.99985e-05	0.00234988	TF_Pos	UP_CTAL	-0.213199	0.00781001	NO_DE	NO_DE	NO_DE	NO_DE	NO_DE	NO_DE	none	none	none	FALSE	FALSE	FALSE	FALSE	TRUE		0.578174	1.1951	1.84572	1.70528	3.59376
	MARK1	FOXC1	chr1-220430007-220430306	TAL.ATAC.peak.9395	chr1	220430006	220430306	none	none	intergenic		none	intergenic	0.011866	-1.75477	0.004	0.012	1	NO_DA	NO_NP	1	84	0.624591	0.000381259	0.00895958	TF_Pos	UP_CTAL	-0.213199	0.00781001	NO_DE	NO_DE	NO_DE	none	none	none	none	none	none	FALSE	FALSE	FALSE	FALSE	TRUE		NA	0.607974	4.07565	2.62562	4.05558
	MARK1	SOX9	chr1-220430007-220430306	TAL.ATAC.peak.9395	chr1	220430006	220430306	none	none	intergenic		none	intergenic	0.011866	-1.75477	0.004	0.012	1	NO_DA	NO_NP	1	3	0.65536	0.000508866	0.00996529	TF_Pos	UP_CTAL	-0.213199	0.00781001	NO_DE	NO_DE	NO_DE	none	none	none	none	none	none	FALSE	FALSE	FALSE	FALSE	TRUE		NA	0.607974	4.07565	2.62562	4.05558
	MARK1	TEAD4	chr1-220430007-220430306	TAL.ATAC.peak.9395	chr1	220430006	220430306	none	none	intergenic		none	intergenic	0.011866	-1.75477	0.004	0.012	1	NO_DA	NO_NP	1	218	0.650704	0.000319006	0.00832959	TF_Pos	UP_CTAL	-0.213199	0.00781001	UP_aTAL	0.436323	1.11802e-13	none	none	none	none	none	none	FALSE	FALSE	FALSE	FALSE	TRUE		NA	0.607974	4.07565	2.62562	4.05558
	MARK1	TFAP2A	chr1-220430007-220430306	TAL.ATAC.peak.9395	chr1	220430006	220430306	none	none	intergenic		none	intergenic	0.011866	-1.75477	0.004	0.012	1	NO_DA	NO_NP	1	219	0.763007	9.19323e-06	0.00216041	TF_Pos	UP_CTAL	-0.213199	0.00781001	NO_DE	NO_DE	NO_DE	none	none	none	none	none	none	FALSE	FALSE	FALSE	FALSE	TRUE		NA	0.607974	4.07565	2.62562	4.05558
	GPR137B	CREB3L4	chr1-236141362-236142867	TAL.ATAC.peak.10175	chr1	236141361	236142867	none	GPR137B	promoter	cpg_island	ENST00000419162.5, ENST00000366592.8, ENST00000366591.4	promoter, 1to5kb, 5UTR, exon	0.166512	0.240974	0.095	0.08	1	NO_DA	NO_NP	8	128	0.718379	0.000170556	0.00569942	TF_Pos	UP_CTAL	-0.213306	0.000708672	NO_DE	NO_DE	NO_DE	none	none	none	UP_CTAL	-0.213306	0.000708672	TRUE	TRUE	TRUE	TRUE	FALSE	ACT	0.0890388	45.0024	0.884138	6.5387	0.561094
	GPR137B	E2F6	chr1-236141362-236142867	TAL.ATAC.peak.10175	chr1	236141361	236142867	none	GPR137B	promoter	cpg_island	ENST00000419162.5, ENST00000366592.8, ENST00000366591.4	promoter, 1to5kb, 5UTR, exon	0.166512	0.240974	0.095	0.08	1	NO_DA	NO_NP	8	217	0.745484	9.99884e-06	0.00100238	TF_Pos	UP_CTAL	-0.213306	0.000708672	NO_DE	NO_DE	NO_DE	none	none	none	UP_CTAL	-0.213306	0.000708672	TRUE	TRUE	TRUE	TRUE	FALSE	ACT	0.0890388	45.0024	0.884138	6.5387	0.561094
	GPR137B	ELF3	chr1-236141362-236142867	TAL.ATAC.peak.10175	chr1	236141361	236142867	none	GPR137B	promoter	cpg_island	ENST00000419162.5, ENST00000366592.8, ENST00000366591.4	promoter, 1to5kb, 5UTR, exon	0.166512	0.240974	0.095	0.08	1	NO_DA	NO_NP	8	222	0.677265	0.000209204	0.0059922	TF_Pos	UP_CTAL	-0.213306	0.000708672	UP_aTAL	0.786477	1.75528e-50	none	none	none	UP_CTAL	-0.213306	0.000708672	TRUE	TRUE	TRUE	TRUE	FALSE	ACT	0.0890388	45.0024	0.884138	6.5387	0.561094
	GPR137B	ETV5	chr1-236141362-236142867	TAL.ATAC.peak.10175	chr1	236141361	236142867	none	GPR137B	promoter	cpg_island	ENST00000419162.5, ENST00000366592.8, ENST00000366591.4	promoter, 1to5kb, 5UTR, exon	0.166512	0.240974	0.095	0.08	1	NO_DA	NO_NP	8	226	0.662222	0.000319909	0.00801773	TF_Pos	UP_CTAL	-0.213306	0.000708672	NO_DE	none	none	none	none	none	UP_CTAL	-0.213306	0.000708672	TRUE	TRUE	TRUE	TRUE	FALSE	ACT	0.0890388	45.0024	0.884138	6.5387	0.561094
	GPR137B	FOXC1	chr1-236141362-236142867	TAL.ATAC.peak.10175	chr1	236141361	236142867	none	GPR137B	promoter	cpg_island	ENST00000419162.5, ENST00000366592.8, ENST00000366591.4	promoter, 1to5kb, 5UTR, exon	0.166512	0.240974	0.095	0.08	1	NO_DA	NO_NP	8	93	0.74439	1.04286e-05	0.000836372	TF_Pos	UP_CTAL	-0.213306	0.000708672	NO_DE	NO_DE	NO_DE	none	none	none	UP_CTAL	-0.213306	0.000708672	TRUE	TRUE	TRUE	TRUE	FALSE	ACT	0.0890388	45.0024	0.884138	6.5387	0.561094
	GPR137B	GABPA	chr1-236141362-236142867	TAL.ATAC.peak.10175	chr1	236141361	236142867	none	GPR137B	promoter	cpg_island	ENST00000419162.5, ENST00000366592.8, ENST00000366591.4	promoter, 1to5kb, 5UTR, exon	0.166512	0.240974	0.095	0.08	1	NO_DA	NO_NP	8	228	0.648352	0.000350413	0.00826563	TF_Pos	UP_CTAL	-0.213306	0.000708672	NO_DE	none	none	none	none	none	UP_CTAL	-0.213306	0.000708672	TRUE	TRUE	TRUE	TRUE	FALSE	ACT	0.0890388	45.0024	0.884138	6.5387	0.561094
	GPR137B	HOXD11	chr1-236141362-236142867	TAL.ATAC.peak.10175	chr1	236141361	236142867	none	GPR137B	promoter	cpg_island	ENST00000419162.5, ENST00000366592.8, ENST00000366591.4	promoter, 1to5kb, 5UTR, exon	0.166512	0.240974	0.095	0.08	1	NO_DA	NO_NP	8	102	0.888235	0	0	TF_Pos	UP_CTAL	-0.213306	0.000708672	NO_DE	NO_DE	NO_DE	none	none	none	UP_CTAL	-0.213306	0.000708672	TRUE	TRUE	TRUE	TRUE	FALSE	ACT	0.0890388	45.0024	0.884138	6.5387	0.561094
	GPR137B	KLF15	chr1-236141362-236142867	TAL.ATAC.peak.10175	chr1	236141361	236142867	none	GPR137B	promoter	cpg_island	ENST00000419162.5, ENST00000366592.8, ENST00000366591.4	promoter, 1to5kb, 5UTR, exon	0.166512	0.240974	0.095	0.08	1	NO_DA	NO_NP	8	146	0.700513	0.000102916	0.00458546	TF_Pos	UP_CTAL	-0.213306	0.000708672	UP_CTAL	-0.397027	8.39166e-20	none	none	none	UP_CTAL	-0.213306	0.000708672	TRUE	TRUE	TRUE	TRUE	FALSE	ACT	0.0890388	45.0024	0.884138	6.5387	0.561094
	GPR137B	KLF3	chr1-236141362-236142867	TAL.ATAC.peak.10175	chr1	236141361	236142867	none	GPR137B	promoter	cpg_island	ENST00000419162.5, ENST00000366592.8, ENST00000366591.4	promoter, 1to5kb, 5UTR, exon	0.166512	0.240974	0.095	0.08	1	NO_DA	NO_NP	8	148	0.712096	3.49441e-05	0.0020018	TF_Pos	UP_CTAL	-0.213306	0.000708672	NO_DE	none	none	none	none	none	UP_CTAL	-0.213306	0.000708672	TRUE	TRUE	TRUE	TRUE	FALSE	ACT	0.0890388	45.0024	0.884138	6.5387	0.561094
	GPR137B	MAZ	chr1-236141362-236142867	TAL.ATAC.peak.10175	chr1	236141361	236142867	none	GPR137B	promoter	cpg_island	ENST00000419162.5, ENST00000366592.8, ENST00000366591.4	promoter, 1to5kb, 5UTR, exon	0.166512	0.240974	0.095	0.08	1	NO_DA	NO_NP	8	152	0.785104	3.34356e-06	0.000670384	TF_Pos	UP_CTAL	-0.213306	0.000708672	NO_DE	NO_DE	NO_DE	none	none	none	UP_CTAL	-0.213306	0.000708672	TRUE	TRUE	TRUE	TRUE	FALSE	ACT	0.0890388	45.0024	0.884138	6.5387	0.561094
	GPR137B	MEF2D	chr1-236141362-236142867	TAL.ATAC.peak.10175	chr1	236141361	236142867	none	GPR137B	promoter	cpg_island	ENST00000419162.5, ENST00000366592.8, ENST00000366591.4	promoter, 1to5kb, 5UTR, exon	0.166512	0.240974	0.095	0.08	1	NO_DA	NO_NP	8	75	0.669744	0.000259507	0.00693748	TF_Pos	UP_CTAL	-0.213306	0.000708672	NO_DE	NO_DE	NO_DE	none	none	none	UP_CTAL	-0.213306	0.000708672	TRUE	TRUE	TRUE	TRUE	FALSE	ACT	0.0890388	45.0024	0.884138	6.5387	0.561094
	GPR137B	NR2C1	chr1-236141362-236142867	TAL.ATAC.peak.10175	chr1	236141361	236142867	none	GPR137B	promoter	cpg_island	ENST00000419162.5, ENST00000366592.8, ENST00000366591.4	promoter, 1to5kb, 5UTR, exon	0.166512	0.240974	0.095	0.08	1	NO_DA	NO_NP	8	156	0.757631	8.95079e-06	0.00119642	TF_Pos	UP_CTAL	-0.213306	0.000708672	NO_DE	none	none	none	none	none	UP_CTAL	-0.213306	0.000708672	TRUE	TRUE	TRUE	TRUE	FALSE	ACT	0.0890388	45.0024	0.884138	6.5387	0.561094
	GPR137B	PLAG1	chr1-236141362-236142867	TAL.ATAC.peak.10175	chr1	236141361	236142867	none	GPR137B	promoter	cpg_island	ENST00000419162.5, ENST00000366592.8, ENST00000366591.4	promoter, 1to5kb, 5UTR, exon	0.166512	0.240974	0.095	0.08	1	NO_DA	NO_NP	8	14	0.677066	0.000113052	0.00453337	TF_Pos	UP_CTAL	-0.213306	0.000708672	NO_DE	none	none	none	none	none	UP_CTAL	-0.213306	0.000708672	TRUE	TRUE	TRUE	TRUE	FALSE	ACT	0.0890388	45.0024	0.884138	6.5387	0.561094
	GPR137B	PLAGL2	chr1-236141362-236142867	TAL.ATAC.peak.10175	chr1	236141361	236142867	none	GPR137B	promoter	cpg_island	ENST00000419162.5, ENST00000366592.8, ENST00000366591.4	promoter, 1to5kb, 5UTR, exon	0.166512	0.240974	0.095	0.08	1	NO_DA	NO_NP	8	159	0.645812	0.000495032	0.00992539	TF_Pos	UP_CTAL	-0.213306	0.000708672	NO_DE	NO_DE	NO_DE	none	none	none	UP_CTAL	-0.213306	0.000708672	TRUE	TRUE	TRUE	TRUE	FALSE	ACT	0.0890388	45.0024	0.884138	6.5387	0.561094
	GPR137B	RORC	chr1-236141362-236142867	TAL.ATAC.peak.10175	chr1	236141361	236142867	none	GPR137B	promoter	cpg_island	ENST00000419162.5, ENST00000366592.8, ENST00000366591.4	promoter, 1to5kb, 5UTR, exon	0.166512	0.240974	0.095	0.08	1	NO_DA	NO_NP	8	121	0.660099	0.000189154	0.00583468	TF_Pos	UP_CTAL	-0.213306	0.000708672	NO_DE	NO_DE	NO_DE	none	none	none	UP_CTAL	-0.213306	0.000708672	TRUE	TRUE	TRUE	TRUE	FALSE	ACT	0.0890388	45.0024	0.884138	6.5387	0.561094
	GPR137B	STAT1	chr1-236141362-236142867	TAL.ATAC.peak.10175	chr1	236141361	236142867	none	GPR137B	promoter	cpg_island	ENST00000419162.5, ENST00000366592.8, ENST00000366591.4	promoter, 1to5kb, 5UTR, exon	0.166512	0.240974	0.095	0.08	1	NO_DA	NO_NP	8	24	0.732308	5.03675e-05	0.00252467	TF_Pos	UP_CTAL	-0.213306	0.000708672	NO_DE	none	none	none	none	none	UP_CTAL	-0.213306	0.000708672	TRUE	TRUE	TRUE	TRUE	FALSE	ACT	0.0890388	45.0024	0.884138	6.5387	0.561094
	GPR137B	ZNF354C	chr1-236141362-236142867	TAL.ATAC.peak.10175	chr1	236141361	236142867	none	GPR137B	promoter	cpg_island	ENST00000419162.5, ENST00000366592.8, ENST00000366591.4	promoter, 1to5kb, 5UTR, exon	0.166512	0.240974	0.095	0.08	1	NO_DA	NO_NP	8	10	0.730159	2.57911e-05	0.0017237	TF_Pos	UP_CTAL	-0.213306	0.000708672	NO_DE	NO_DE	NO_DE	none	none	none	UP_CTAL	-0.213306	0.000708672	TRUE	TRUE	TRUE	TRUE	FALSE	ACT	0.0890388	45.0024	0.884138	6.5387	0.561094
	GPR137B	EHF	chr1-236132048-236132658	TAL.ATAC.peak.10174	chr1	236132047	236132658	none	none	intergenic		none	intergenic	3.56709e-07	-2.88988	0.004	0.028	0.0397317	UP_CTAL	NP	7	220	0.677398	0.000143924	0.0052467	TF_Pos	UP_CTAL	-0.213306	0.000708672	NO_DE	none	none	none	none	none	none	none	none	FALSE	TRUE	TRUE	TRUE	FALSE		0.393939	4.35791	14.26	5.67644	0.73026
	PPM1E	HSF1	chr17-58818708-58819004	TAL.ATAC.peak.94403	chr17	58818707	58819004	none	PPM1E	intron		ENST00000308249.4	intron	0.052762	-2.06867	0.001	0.006	1	NO_DA	NO_NP	13	35	0.643831	0.000386829	0.00646865	TF_Pos	UP_CTAL	-0.244277	1.97374e-05	NO_DE	none	none	none	none	none	UP_CTAL	-0.244277	1.97374e-05	FALSE	FALSE	FALSE	FALSE	FALSE		0.735849	0.611659	0.135292	0.721805	2.16563
	PPM1E	MAX	chr17-58818708-58819004	TAL.ATAC.peak.94403	chr17	58818707	58819004	none	PPM1E	intron		ENST00000308249.4	intron	0.052762	-2.06867	0.001	0.006	1	NO_DA	NO_NP	13	98	0.595083	0.00105967	0.00938117	TF_Pos	UP_CTAL	-0.244277	1.97374e-05	NO_DE	none	none	none	none	none	UP_CTAL	-0.244277	1.97374e-05	FALSE	FALSE	FALSE	FALSE	FALSE		0.735849	0.611659	0.135292	0.721805	2.16563
	PPM1E	POU5F1B	chr17-58808580-58808899	TAL.ATAC.peak.94401	chr17	58808579	58808899	none	PPM1E	intron		ENST00000308249.4	intron	0.850276	-0.142381	0.005	0.005	1	NO_DA	NO_NP	11	82	0.818941	0.000340146	0.00639899	TF_Pos	UP_CTAL	-0.244277	1.97374e-05	NO_DE	NO_DE	NO_DE	none	none	none	UP_CTAL	-0.244277	1.97374e-05	FALSE	FALSE	FALSE	FALSE	FALSE		NA	0.329066	0.592269	0.191298	1.17725
	PPM1E	HOXD9	chr17-58783375-58783691	TAL.ATAC.peak.94399	chr17	58783374	58783691	none	PPM1E	intron		ENST00000308249.4	intron	0.0560278	-1.38041	0.004	0.01	1	NO_DA	NO_NP	9	193	0.608125	0.000596912	0.00718682	TF_Pos	UP_CTAL	-0.244277	1.97374e-05	NO_DE	NO_DE	NO_DE	none	none	none	UP_CTAL	-0.244277	1.97374e-05	FALSE	FALSE	FALSE	FALSE	TRUE		0.503529	0.511696	1.46939	0.617269	0.650864
	PPM1E	ESRRA	chr17-58776486-58776887	TAL.ATAC.peak.94398	chr17	58776485	58776887	none	PPM1E	intron		ENST00000308249.4	intron	0.00201674	-1.72705	0.006	0.018	1	NO_DA	NO_NP	8	221	0.627096	0.000606972	0.00702686	TF_Pos	UP_CTAL	-0.244277	1.97374e-05	NO_DE	none	none	none	none	none	UP_CTAL	-0.244277	1.97374e-05	FALSE	FALSE	FALSE	FALSE	FALSE		NA	0.887461	1.30069	0.52914	0.525867
	PPM1E	ESRRB	chr17-58776486-58776887	TAL.ATAC.peak.94398	chr17	58776485	58776887	none	PPM1E	intron		ENST00000308249.4	intron	0.00201674	-1.72705	0.006	0.018	1	NO_DA	NO_NP	8	59	0.738751	7.15231e-06	0.00107642	TF_Pos	UP_CTAL	-0.244277	1.97374e-05	UP_CTAL	-1.72107	1.01448e-153	none	none	none	UP_CTAL	-0.244277	1.97374e-05	FALSE	FALSE	FALSE	FALSE	FALSE		NA	0.887461	1.30069	0.52914	0.525867
	PPM1E	NFATC3	chr17-58776486-58776887	TAL.ATAC.peak.94398	chr17	58776485	58776887	none	PPM1E	intron		ENST00000308249.4	intron	0.00201674	-1.72705	0.006	0.018	1	NO_DA	NO_NP	8	24	0.626415	0.000472927	0.0064705	TF_Pos	UP_CTAL	-0.244277	1.97374e-05	UP_CTAL	-0.28575	2.70593e-08	none	none	none	UP_CTAL	-0.244277	1.97374e-05	FALSE	FALSE	FALSE	FALSE	FALSE		NA	0.887461	1.30069	0.52914	0.525867
	PPM1E	POU3F3	chr17-58776486-58776887	TAL.ATAC.peak.94398	chr17	58776485	58776887	none	PPM1E	intron		ENST00000308249.4	intron	0.00201674	-1.72705	0.006	0.018	1	NO_DA	NO_NP	8	81	0.6289	0.000450282	0.00677674	TF_Pos	UP_CTAL	-0.244277	1.97374e-05	NO_DE	none	none	none	none	none	UP_CTAL	-0.244277	1.97374e-05	FALSE	FALSE	FALSE	FALSE	FALSE		NA	0.887461	1.30069	0.52914	0.525867
	PPM1E	ESR2	chr17-58764321-58764834	TAL.ATAC.peak.94397	chr17	58764320	58764834	none	PPM1E	intron		ENST00000308249.4	intron	0.0442308	-0.703614	0.02	0.031	1	NO_DA	NO_NP	7	16	0.760263	5.71345e-06	0.00171975	TF_Pos	UP_CTAL	-0.244277	1.97374e-05	NO_DE	none	none	none	none	none	UP_CTAL	-0.244277	1.97374e-05	TRUE	FALSE	FALSE	FALSE	FALSE		0.359093	0.0397431	0.798519	1.37427	1.50706
	PPM1E	HNF1B	chr17-58764321-58764834	TAL.ATAC.peak.94397	chr17	58764320	58764834	none	PPM1E	intron		ENST00000308249.4	intron	0.0442308	-0.703614	0.02	0.031	1	NO_DA	NO_NP	7	34	0.699507	5.42611e-05	0.00233323	TF_Pos	UP_CTAL	-0.244277	1.97374e-05	NO_DE	none	none	none	none	none	UP_CTAL	-0.244277	1.97374e-05	TRUE	FALSE	FALSE	FALSE	FALSE		0.359093	0.0397431	0.798519	1.37427	1.50706
	PPM1E	MEF2A	chr17-58764321-58764834	TAL.ATAC.peak.94397	chr17	58764320	58764834	none	PPM1E	intron		ENST00000308249.4	intron	0.0442308	-0.703614	0.02	0.031	1	NO_DA	NO_NP	7	238	0.717607	5.82788e-05	0.00219274	TF_Pos	UP_CTAL	-0.244277	1.97374e-05	NO_DE	none	none	none	none	none	UP_CTAL	-0.244277	1.97374e-05	TRUE	FALSE	FALSE	FALSE	FALSE		0.359093	0.0397431	0.798519	1.37427	1.50706
	PPM1E	POU6F2	chr17-58764321-58764834	TAL.ATAC.peak.94397	chr17	58764320	58764834	none	PPM1E	intron		ENST00000308249.4	intron	0.0442308	-0.703614	0.02	0.031	1	NO_DA	NO_NP	7	83	0.762609	2.3616e-05	0.0017771	TF_Pos	UP_CTAL	-0.244277	1.97374e-05	NO_DE	NO_DE	NO_DE	none	none	none	UP_CTAL	-0.244277	1.97374e-05	TRUE	FALSE	FALSE	FALSE	FALSE		0.359093	0.0397431	0.798519	1.37427	1.50706
	PPM1E	PRDM4	chr17-58764321-58764834	TAL.ATAC.peak.94397	chr17	58764320	58764834	none	PPM1E	intron		ENST00000308249.4	intron	0.0442308	-0.703614	0.02	0.031	1	NO_DA	NO_NP	7	202	0.685592	0.0001186	0.00297489	TF_Pos	UP_CTAL	-0.244277	1.97374e-05	NO_DE	none	none	none	none	none	UP_CTAL	-0.244277	1.97374e-05	TRUE	FALSE	FALSE	FALSE	FALSE		0.359093	0.0397431	0.798519	1.37427	1.50706
	PPM1E	TP53	chr17-58764321-58764834	TAL.ATAC.peak.94397	chr17	58764320	58764834	none	PPM1E	intron		ENST00000308249.4	intron	0.0442308	-0.703614	0.02	0.031	1	NO_DA	NO_NP	7	111	0.714188	6.55248e-05	0.0019723	TF_Pos	UP_CTAL	-0.244277	1.97374e-05	NO_DE	NO_DE	NO_DE	none	none	none	UP_CTAL	-0.244277	1.97374e-05	TRUE	FALSE	FALSE	FALSE	FALSE		0.359093	0.0397431	0.798519	1.37427	1.50706
	PPM1E	ZBTB6	chr17-58764321-58764834	TAL.ATAC.peak.94397	chr17	58764320	58764834	none	PPM1E	intron		ENST00000308249.4	intron	0.0442308	-0.703614	0.02	0.031	1	NO_DA	NO_NP	7	176	0.771538	1.08262e-05	0.00108623	TF_Pos	UP_CTAL	-0.244277	1.97374e-05	NO_DE	NO_DE	NO_DE	none	none	none	UP_CTAL	-0.244277	1.97374e-05	TRUE	FALSE	FALSE	FALSE	FALSE		0.359093	0.0397431	0.798519	1.37427	1.50706
	PPM1E	ZNF460	chr17-58764321-58764834	TAL.ATAC.peak.94397	chr17	58764320	58764834	none	PPM1E	intron		ENST00000308249.4	intron	0.0442308	-0.703614	0.02	0.031	1	NO_DA	NO_NP	7	178	0.669231	0.000356739	0.00631638	TF_Pos	UP_CTAL	-0.244277	1.97374e-05	NO_DE	NO_DE	NO_DE	none	none	none	UP_CTAL	-0.244277	1.97374e-05	TRUE	FALSE	FALSE	FALSE	FALSE		0.359093	0.0397431	0.798519	1.37427	1.50706
	PPM1E	CTCF	chr17-58755365-58757008	TAL.ATAC.peak.94396	chr17	58755364	58757008	none	PPM1E	promoter	cpg_island	ENST00000308249.4	promoter, 5UTR, exon, intron	0.494148	0.141452	0.067	0.06	1	NO_DA	NO_NP	6	7	0.685824	8.55338e-05	0.00234052	TF_Pos	UP_CTAL	-0.244277	1.97374e-05	NO_DE	none	none	none	none	none	UP_CTAL	-0.244277	1.97374e-05	TRUE	TRUE	FALSE	FALSE	TRUE	REP	0.0695678	13.471	2.12504	1.22137	2.54123
	PPM1E	E2F6	chr17-58755365-58757008	TAL.ATAC.peak.94396	chr17	58755364	58757008	none	PPM1E	promoter	cpg_island	ENST00000308249.4	promoter, 5UTR, exon, intron	0.494148	0.141452	0.067	0.06	1	NO_DA	NO_NP	6	215	0.595512	0.00103477	0.00943833	TF_Pos	UP_CTAL	-0.244277	1.97374e-05	NO_DE	NO_DE	NO_DE	none	none	none	UP_CTAL	-0.244277	1.97374e-05	TRUE	TRUE	FALSE	FALSE	TRUE	REP	0.0695678	13.471	2.12504	1.22137	2.54123
	PPM1E	ETV4	chr17-58755365-58757008	TAL.ATAC.peak.94396	chr17	58755364	58757008	none	PPM1E	promoter	cpg_island	ENST00000308249.4	promoter, 5UTR, exon, intron	0.494148	0.141452	0.067	0.06	1	NO_DA	NO_NP	6	222	0.796429	0.000607857	0.00677648	TF_Pos	UP_CTAL	-0.244277	1.97374e-05	NO_DE	NO_DE	NO_DE	none	none	none	UP_CTAL	-0.244277	1.97374e-05	TRUE	TRUE	FALSE	FALSE	TRUE	REP	0.0695678	13.471	2.12504	1.22137	2.54123
	PPM1E	HINFP	chr17-58755365-58757008	TAL.ATAC.peak.94396	chr17	58755364	58757008	none	PPM1E	promoter	cpg_island	ENST00000308249.4	promoter, 5UTR, exon, intron	0.494148	0.141452	0.067	0.06	1	NO_DA	NO_NP	6	32	0.637973	0.000461905	0.00662063	TF_Pos	UP_CTAL	-0.244277	1.97374e-05	NO_DE	NO_DE	NO_DE	none	none	none	UP_CTAL	-0.244277	1.97374e-05	TRUE	TRUE	FALSE	FALSE	TRUE	REP	0.0695678	13.471	2.12504	1.22137	2.54123
	PPM1E	IRF2	chr17-58755365-58757008	TAL.ATAC.peak.94396	chr17	58755364	58757008	none	PPM1E	promoter	cpg_island	ENST00000308249.4	promoter, 5UTR, exon, intron	0.494148	0.141452	0.067	0.06	1	NO_DA	NO_NP	6	1	0.601533	0.000896424	0.00870398	TF_Pos	UP_CTAL	-0.244277	1.97374e-05	NO_DE	none	none	none	none	none	UP_CTAL	-0.244277	1.97374e-05	TRUE	TRUE	FALSE	FALSE	TRUE	REP	0.0695678	13.471	2.12504	1.22137	2.54123
	PPM1E	IRF3	chr17-58755365-58757008	TAL.ATAC.peak.94396	chr17	58755364	58757008	none	PPM1E	promoter	cpg_island	ENST00000308249.4	promoter, 5UTR, exon, intron	0.494148	0.141452	0.067	0.06	1	NO_DA	NO_NP	6	132	0.736068	2.99985e-05	0.00180591	TF_Pos	UP_CTAL	-0.244277	1.97374e-05	NO_DE	NO_DE	NO_DE	none	none	none	UP_CTAL	-0.244277	1.97374e-05	TRUE	TRUE	FALSE	FALSE	TRUE	REP	0.0695678	13.471	2.12504	1.22137	2.54123
	PPM1E	KLF11	chr17-58755365-58757008	TAL.ATAC.peak.94396	chr17	58755364	58757008	none	PPM1E	promoter	cpg_island	ENST00000308249.4	promoter, 5UTR, exon, intron	0.494148	0.141452	0.067	0.06	1	NO_DA	NO_NP	6	153	0.696223	6.06564e-05	0.00202862	TF_Pos	UP_CTAL	-0.244277	1.97374e-05	NO_DE	NO_DE	NO_DE	none	none	none	UP_CTAL	-0.244277	1.97374e-05	TRUE	TRUE	FALSE	FALSE	TRUE	REP	0.0695678	13.471	2.12504	1.22137	2.54123
	PPM1E	MAZ	chr17-58755365-58757008	TAL.ATAC.peak.94396	chr17	58755364	58757008	none	PPM1E	promoter	cpg_island	ENST00000308249.4	promoter, 5UTR, exon, intron	0.494148	0.141452	0.067	0.06	1	NO_DA	NO_NP	6	157	0.623932	0.000660908	0.00685977	TF_Pos	UP_CTAL	-0.244277	1.97374e-05	NO_DE	NO_DE	NO_DE	none	none	none	UP_CTAL	-0.244277	1.97374e-05	TRUE	TRUE	FALSE	FALSE	TRUE	REP	0.0695678	13.471	2.12504	1.22137	2.54123
	PPM1E	NR2C2	chr17-58755365-58757008	TAL.ATAC.peak.94396	chr17	58755364	58757008	none	PPM1E	promoter	cpg_island	ENST00000308249.4	promoter, 5UTR, exon, intron	0.494148	0.141452	0.067	0.06	1	NO_DA	NO_NP	6	13	0.618462	0.000970943	0.00913293	TF_Pos	UP_CTAL	-0.244277	1.97374e-05	NO_DE	none	none	none	none	none	UP_CTAL	-0.244277	1.97374e-05	TRUE	TRUE	FALSE	FALSE	TRUE	REP	0.0695678	13.471	2.12504	1.22137	2.54123
	PPM1E	RFX5	chr17-58755365-58757008	TAL.ATAC.peak.94396	chr17	58755364	58757008	none	PPM1E	promoter	cpg_island	ENST00000308249.4	promoter, 5UTR, exon, intron	0.494148	0.141452	0.067	0.06	1	NO_DA	NO_NP	6	88	0.701863	0.000393675	0.00623664	TF_Pos	UP_CTAL	-0.244277	1.97374e-05	NO_DE	NO_DE	NO_DE	none	none	none	UP_CTAL	-0.244277	1.97374e-05	TRUE	TRUE	FALSE	FALSE	TRUE	REP	0.0695678	13.471	2.12504	1.22137	2.54123
	PPM1E	RXRB	chr17-58755365-58757008	TAL.ATAC.peak.94396	chr17	58755364	58757008	none	PPM1E	promoter	cpg_island	ENST00000308249.4	promoter, 5UTR, exon, intron	0.494148	0.141452	0.067	0.06	1	NO_DA	NO_NP	6	108	0.677045	0.000154209	0.00331549	TF_Pos	UP_CTAL	-0.244277	1.97374e-05	NO_DE	NO_DE	NO_DE	none	none	none	UP_CTAL	-0.244277	1.97374e-05	TRUE	TRUE	FALSE	FALSE	TRUE	REP	0.0695678	13.471	2.12504	1.22137	2.54123
	PPM1E	SP3	chr17-58755365-58757008	TAL.ATAC.peak.94396	chr17	58755364	58757008	none	PPM1E	promoter	cpg_island	ENST00000308249.4	promoter, 5UTR, exon, intron	0.494148	0.141452	0.067	0.06	1	NO_DA	NO_NP	6	197	0.716728	4.20425e-05	0.00210913	TF_Pos	UP_CTAL	-0.244277	1.97374e-05	UP_CTAL	-0.167512	0.0373841	none	none	none	UP_CTAL	-0.244277	1.97374e-05	TRUE	TRUE	FALSE	FALSE	TRUE	REP	0.0695678	13.471	2.12504	1.22137	2.54123
	PPM1E	SREBF1	chr17-58755365-58757008	TAL.ATAC.peak.94396	chr17	58755364	58757008	none	PPM1E	promoter	cpg_island	ENST00000308249.4	promoter, 5UTR, exon, intron	0.494148	0.141452	0.067	0.06	1	NO_DA	NO_NP	6	21	0.623321	0.000671027	0.00673263	TF_Pos	UP_CTAL	-0.244277	1.97374e-05	NO_DE	NO_DE	NO_DE	none	none	none	UP_CTAL	-0.244277	1.97374e-05	TRUE	TRUE	FALSE	FALSE	TRUE	REP	0.0695678	13.471	2.12504	1.22137	2.54123
	PPM1E	TGIF2	chr17-58755365-58757008	TAL.ATAC.peak.94396	chr17	58755364	58757008	none	PPM1E	promoter	cpg_island	ENST00000308249.4	promoter, 5UTR, exon, intron	0.494148	0.141452	0.067	0.06	1	NO_DA	NO_NP	6	86	0.623974	0.000512056	0.00670125	TF_Pos	UP_CTAL	-0.244277	1.97374e-05	NO_DE	none	none	none	none	none	UP_CTAL	-0.244277	1.97374e-05	TRUE	TRUE	FALSE	FALSE	TRUE	REP	0.0695678	13.471	2.12504	1.22137	2.54123
	PPM1E	ZBTB6	chr17-58755365-58757008	TAL.ATAC.peak.94396	chr17	58755364	58757008	none	PPM1E	promoter	cpg_island	ENST00000308249.4	promoter, 5UTR, exon, intron	0.494148	0.141452	0.067	0.06	1	NO_DA	NO_NP	6	176	0.689231	0.00020321	0.00407774	TF_Pos	UP_CTAL	-0.244277	1.97374e-05	NO_DE	NO_DE	NO_DE	none	none	none	UP_CTAL	-0.244277	1.97374e-05	TRUE	TRUE	FALSE	FALSE	TRUE	REP	0.0695678	13.471	2.12504	1.22137	2.54123
	PPM1E	ZBTB7A	chr17-58755365-58757008	TAL.ATAC.peak.94396	chr17	58755364	58757008	none	PPM1E	promoter	cpg_island	ENST00000308249.4	promoter, 5UTR, exon, intron	0.494148	0.141452	0.067	0.06	1	NO_DA	NO_NP	6	126	0.620142	0.000565081	0.00708706	TF_Pos	UP_CTAL	-0.244277	1.97374e-05	NO_DE	none	none	none	none	none	UP_CTAL	-0.244277	1.97374e-05	TRUE	TRUE	FALSE	FALSE	TRUE	REP	0.0695678	13.471	2.12504	1.22137	2.54123
	PPM1E	ZNF148	chr17-58755365-58757008	TAL.ATAC.peak.94396	chr17	58755364	58757008	none	PPM1E	promoter	cpg_island	ENST00000308249.4	promoter, 5UTR, exon, intron	0.494148	0.141452	0.067	0.06	1	NO_DA	NO_NP	6	206	0.680098	0.00014055	0.00325427	TF_Pos	UP_CTAL	-0.244277	1.97374e-05	NO_DE	none	none	none	none	none	UP_CTAL	-0.244277	1.97374e-05	TRUE	TRUE	FALSE	FALSE	TRUE	REP	0.0695678	13.471	2.12504	1.22137	2.54123
	MRAP2	IRF7	chr6-84057066-84057418	TAL.ATAC.peak.42516	chr6	84057065	84057418	none	MRAP2	intron		ENST00000257776.5	intron	0.118287	-0.767887	0.009	0.016	1	NO_DA	NO_NP	12	66	0.801471	0.000158696	0.000905659	TF_Pos	UP_CTAL	-0.251759	1.44839e-08	NO_DE	NO_DE	NO_DE	none	none	none	UP_CTAL	-0.251759	1.44839e-08	FALSE	FALSE	TRUE	FALSE	TRUE		0.457143	0.494646	4.52776	2.36485	2.54872
	MRAP2	NFIA	chr6-84057066-84057418	TAL.ATAC.peak.42516	chr6	84057065	84057418	none	MRAP2	intron		ENST00000257776.5	intron	0.118287	-0.767887	0.009	0.016	1	NO_DA	NO_NP	12	40	0.624637	0.000496214	0.00200301	TF_Pos	UP_CTAL	-0.251759	1.44839e-08	UP_CTAL	-0.360812	5.35477e-16	none	none	none	UP_CTAL	-0.251759	1.44839e-08	FALSE	FALSE	TRUE	FALSE	TRUE		0.457143	0.494646	4.52776	2.36485	2.54872
	MRAP2	POU6F2	chr6-84057066-84057418	TAL.ATAC.peak.42516	chr6	84057065	84057418	none	MRAP2	intron		ENST00000257776.5	intron	0.118287	-0.767887	0.009	0.016	1	NO_DA	NO_NP	12	74	0.673629	0.000308132	0.00154533	TF_Pos	UP_CTAL	-0.251759	1.44839e-08	NO_DE	NO_DE	NO_DE	none	none	none	UP_CTAL	-0.251759	1.44839e-08	FALSE	FALSE	TRUE	FALSE	TRUE		0.457143	0.494646	4.52776	2.36485	2.54872
	MRAP2	RORA	chr6-84057066-84057418	TAL.ATAC.peak.42516	chr6	84057065	84057418	none	MRAP2	intron		ENST00000257776.5	intron	0.118287	-0.767887	0.009	0.016	1	NO_DA	NO_NP	12	3	0.578544	0.00152892	0.00506073	TF_Pos	UP_CTAL	-0.251759	1.44839e-08	UP_CTAL	-0.83115	3.17888e-84	none	none	none	UP_CTAL	-0.251759	1.44839e-08	FALSE	FALSE	TRUE	FALSE	TRUE		0.457143	0.494646	4.52776	2.36485	2.54872
	MRAP2	E2F6	chr6-84054965-84055304	TAL.ATAC.peak.42515	chr6	84054964	84055304	none	MRAP2	intron		ENST00000257776.5	intron	4.92115e-05	-3.60054	0.001	0.015	1	NO_DA	NO_NP	11	199	0.753927	3.61256e-06	7.03387e-05	TF_Pos	UP_CTAL	-0.251759	1.44839e-08	NO_DE	NO_DE	NO_DE	none	none	none	UP_CTAL	-0.251759	1.44839e-08	FALSE	FALSE	TRUE	FALSE	TRUE		0.629578	1.79674	2.28349	2.29788	4.95767
	MRAP2	ETV1	chr6-84054965-84055304	TAL.ATAC.peak.42515	chr6	84054964	84055304	none	MRAP2	intron		ENST00000257776.5	intron	4.92115e-05	-3.60054	0.001	0.015	1	NO_DA	NO_NP	11	205	0.779078	2.74583e-06	6.49193e-05	TF_Pos	UP_CTAL	-0.251759	1.44839e-08	NO_DE	NO_DE	NO_DE	none	none	none	UP_CTAL	-0.251759	1.44839e-08	FALSE	FALSE	TRUE	FALSE	TRUE		0.629578	1.79674	2.28349	2.29788	4.95767
	MRAP2	GABPA	chr6-84054965-84055304	TAL.ATAC.peak.42515	chr6	84054964	84055304	none	MRAP2	intron		ENST00000257776.5	intron	4.92115e-05	-3.60054	0.001	0.015	1	NO_DA	NO_NP	11	210	0.637036	0.000352654	0.00166755	TF_Pos	UP_CTAL	-0.251759	1.44839e-08	NO_DE	none	none	none	none	none	UP_CTAL	-0.251759	1.44839e-08	FALSE	FALSE	TRUE	FALSE	TRUE		0.629578	1.79674	2.28349	2.29788	4.95767
	MRAP2	GRHL1	chr6-84054965-84055304	TAL.ATAC.peak.42515	chr6	84054964	84055304	none	MRAP2	intron		ENST00000257776.5	intron	4.92115e-05	-3.60054	0.001	0.015	1	NO_DA	NO_NP	11	31	0.765613	5.17748e-06	7.78976e-05	TF_Pos	UP_CTAL	-0.251759	1.44839e-08	NO_DE	NO_DE	NO_DE	none	none	none	UP_CTAL	-0.251759	1.44839e-08	FALSE	FALSE	TRUE	FALSE	TRUE		0.629578	1.79674	2.28349	2.29788	4.95767
	MRAP2	GRHL2	chr6-84054965-84055304	TAL.ATAC.peak.42515	chr6	84054964	84055304	none	MRAP2	intron		ENST00000257776.5	intron	4.92115e-05	-3.60054	0.001	0.015	1	NO_DA	NO_NP	11	212	0.624836	0.000493558	0.00206795	TF_Pos	UP_CTAL	-0.251759	1.44839e-08	UP_CTAL	-0.146533	1.49382e-06	none	none	none	UP_CTAL	-0.251759	1.44839e-08	FALSE	FALSE	TRUE	FALSE	TRUE		0.629578	1.79674	2.28349	2.29788	4.95767
	MRAP2	HOXA6	chr6-84054965-84055304	TAL.ATAC.peak.42515	chr6	84054964	84055304	none	MRAP2	intron		ENST00000257776.5	intron	4.92115e-05	-3.60054	0.001	0.015	1	NO_DA	NO_NP	11	129	0.64239	0.000535352	0.00213496	TF_Pos	UP_CTAL	-0.251759	1.44839e-08	NO_DE	NO_DE	NO_DE	none	none	none	UP_CTAL	-0.251759	1.44839e-08	FALSE	FALSE	TRUE	FALSE	TRUE		0.629578	1.79674	2.28349	2.29788	4.95767
	MRAP2	HOXB3	chr6-84054965-84055304	TAL.ATAC.peak.42515	chr6	84054964	84055304	none	MRAP2	intron		ENST00000257776.5	intron	4.92115e-05	-3.60054	0.001	0.015	1	NO_DA	NO_NP	11	95	0.589715	0.00120687	0.00411829	TF_Pos	UP_CTAL	-0.251759	1.44839e-08	UP_CTAL	-0.181291	0.000105305	none	none	none	UP_CTAL	-0.251759	1.44839e-08	FALSE	FALSE	TRUE	FALSE	TRUE		0.629578	1.79674	2.28349	2.29788	4.95767
	MRAP2	HOXB6	chr6-84054965-84055304	TAL.ATAC.peak.42515	chr6	84054964	84055304	none	MRAP2	intron		ENST00000257776.5	intron	4.92115e-05	-3.60054	0.001	0.015	1	NO_DA	NO_NP	11	131	0.827123	1.04164e-07	1.14928e-05	TF_Pos	UP_CTAL	-0.251759	1.44839e-08	NO_DE	NO_DE	NO_DE	none	none	none	UP_CTAL	-0.251759	1.44839e-08	FALSE	FALSE	TRUE	FALSE	TRUE		0.629578	1.79674	2.28349	2.29788	4.95767
	MRAP2	HOXB7	chr6-84054965-84055304	TAL.ATAC.peak.42515	chr6	84054964	84055304	none	MRAP2	intron		ENST00000257776.5	intron	4.92115e-05	-3.60054	0.001	0.015	1	NO_DA	NO_NP	11	132	0.648561	0.000453869	0.00195105	TF_Pos	UP_CTAL	-0.251759	1.44839e-08	NO_DE	NO_DE	NO_DE	none	none	none	UP_CTAL	-0.251759	1.44839e-08	FALSE	FALSE	TRUE	FALSE	TRUE		0.629578	1.79674	2.28349	2.29788	4.95767
	MRAP2	HOXD3	chr6-84054965-84055304	TAL.ATAC.peak.42515	chr6	84054964	84055304	none	MRAP2	intron		ENST00000257776.5	intron	4.92115e-05	-3.60054	0.001	0.015	1	NO_DA	NO_NP	11	179	0.758992	1.09143e-05	0.000116537	TF_Pos	UP_CTAL	-0.251759	1.44839e-08	UP_CTAL	-0.699504	1.29705e-36	none	none	none	UP_CTAL	-0.251759	1.44839e-08	FALSE	FALSE	TRUE	FALSE	TRUE		0.629578	1.79674	2.28349	2.29788	4.95767
	MRAP2	POU6F1	chr6-84054965-84055304	TAL.ATAC.peak.42515	chr6	84054964	84055304	none	MRAP2	intron		ENST00000257776.5	intron	4.92115e-05	-3.60054	0.001	0.015	1	NO_DA	NO_NP	11	25	0.624555	0.000381637	0.00173044	TF_Pos	UP_CTAL	-0.251759	1.44839e-08	NO_DE	NO_DE	NO_DE	none	none	none	UP_CTAL	-0.251759	1.44839e-08	FALSE	FALSE	TRUE	FALSE	TRUE		0.629578	1.79674	2.28349	2.29788	4.95767
	MRAP2	TCF7L2	chr6-84054965-84055304	TAL.ATAC.peak.42515	chr6	84054964	84055304	none	MRAP2	intron		ENST00000257776.5	intron	4.92115e-05	-3.60054	0.001	0.015	1	NO_DA	NO_NP	11	15	0.697657	3.68179e-05	0.000304668	TF_Pos	UP_CTAL	-0.251759	1.44839e-08	UP_CTAL	-0.104172	0.00196057	none	none	none	UP_CTAL	-0.251759	1.44839e-08	FALSE	FALSE	TRUE	FALSE	TRUE		0.629578	1.79674	2.28349	2.29788	4.95767
	MRAP2	ZNF384	chr6-84054965-84055304	TAL.ATAC.peak.42515	chr6	84054964	84055304	none	MRAP2	intron		ENST00000257776.5	intron	4.92115e-05	-3.60054	0.001	0.015	1	NO_DA	NO_NP	11	110	0.758631	7.07881e-06	8.36816e-05	TF_Pos	UP_CTAL	-0.251759	1.44839e-08	NO_DE	NO_DE	NO_DE	none	none	none	UP_CTAL	-0.251759	1.44839e-08	FALSE	FALSE	TRUE	FALSE	TRUE		0.629578	1.79674	2.28349	2.29788	4.95767
	MRAP2	EGR1	chr6-84052177-84052817	TAL.ATAC.peak.42514	chr6	84052176	84052817	none	MRAP2	intron		ENST00000257776.5	intron	0.798668	-0.087193	0.022	0.025	1	NO_DA	NO_NP	10	200	0.588944	0.00120648	0.00415983	TF_Pos	UP_CTAL	-0.251759	1.44839e-08	NO_DE	none	none	none	none	none	UP_CTAL	-0.251759	1.44839e-08	TRUE	FALSE	TRUE	FALSE	TRUE		0.332246	1.91062	5.43403	3.35333	7.77819
	MRAP2	GABPA	chr6-84052177-84052817	TAL.ATAC.peak.42514	chr6	84052176	84052817	none	MRAP2	intron		ENST00000257776.5	intron	0.798668	-0.087193	0.022	0.025	1	NO_DA	NO_NP	10	210	0.70617	3.85683e-05	0.000303955	TF_Pos	UP_CTAL	-0.251759	1.44839e-08	NO_DE	none	none	none	none	none	UP_CTAL	-0.251759	1.44839e-08	TRUE	FALSE	TRUE	FALSE	TRUE		0.332246	1.91062	5.43403	3.35333	7.77819
	MRAP2	MAZ	chr6-84052177-84052817	TAL.ATAC.peak.42514	chr6	84052176	84052817	none	MRAP2	intron		ENST00000257776.5	intron	0.798668	-0.087193	0.022	0.025	1	NO_DA	NO_NP	10	144	0.606227	0.00101444	0.00357212	TF_Pos	UP_CTAL	-0.251759	1.44839e-08	NO_DE	NO_DE	NO_DE	none	none	none	UP_CTAL	-0.251759	1.44839e-08	TRUE	FALSE	TRUE	FALSE	TRUE		0.332246	1.91062	5.43403	3.35333	7.77819
	MRAP2	NR1D2	chr6-84052177-84052817	TAL.ATAC.peak.42514	chr6	84052176	84052817	none	MRAP2	intron		ENST00000257776.5	intron	0.798668	-0.087193	0.022	0.025	1	NO_DA	NO_NP	10	148	0.692308	9.58776e-05	0.000634709	TF_Pos	UP_CTAL	-0.251759	1.44839e-08	UP_CTAL	-0.200504	0.00799493	none	none	none	UP_CTAL	-0.251759	1.44839e-08	TRUE	FALSE	TRUE	FALSE	TRUE		0.332246	1.91062	5.43403	3.35333	7.77819
	MRAP2	NR2F1	chr6-84052177-84052817	TAL.ATAC.peak.42514	chr6	84052176	84052817	none	MRAP2	intron		ENST00000257776.5	intron	0.798668	-0.087193	0.022	0.025	1	NO_DA	NO_NP	10	55	0.608462	0.00155716	0.00510318	TF_Pos	UP_CTAL	-0.251759	1.44839e-08	NO_DE	NO_DE	NO_DE	none	none	none	UP_CTAL	-0.251759	1.44839e-08	TRUE	FALSE	TRUE	FALSE	TRUE		0.332246	1.91062	5.43403	3.35333	7.77819
	MRAP2	PKNOX1	chr6-84052177-84052817	TAL.ATAC.peak.42514	chr6	84052176	84052817	none	MRAP2	intron		ENST00000257776.5	intron	0.798668	-0.087193	0.022	0.025	1	NO_DA	NO_NP	10	227	0.692991	0.000130455	0.000771081	TF_Pos	UP_CTAL	-0.251759	1.44839e-08	NO_DE	none	none	none	none	none	UP_CTAL	-0.251759	1.44839e-08	TRUE	FALSE	TRUE	FALSE	TRUE		0.332246	1.91062	5.43403	3.35333	7.77819
	MRAP2	ZBTB6	chr6-84052177-84052817	TAL.ATAC.peak.42514	chr6	84052176	84052817	none	MRAP2	intron		ENST00000257776.5	intron	0.798668	-0.087193	0.022	0.025	1	NO_DA	NO_NP	10	161	0.666923	0.000379586	0.00174504	TF_Pos	UP_CTAL	-0.251759	1.44839e-08	NO_DE	NO_DE	NO_DE	none	none	none	UP_CTAL	-0.251759	1.44839e-08	TRUE	FALSE	TRUE	FALSE	TRUE		0.332246	1.91062	5.43403	3.35333	7.77819
	MRAP2	ZKSCAN5	chr6-84052177-84052817	TAL.ATAC.peak.42514	chr6	84052176	84052817	none	MRAP2	intron		ENST00000257776.5	intron	0.798668	-0.087193	0.022	0.025	1	NO_DA	NO_NP	10	191	0.794261	2.61393e-06	7.21009e-05	TF_Pos	UP_CTAL	-0.251759	1.44839e-08	NO_DE	NO_DE	NO_DE	none	none	none	UP_CTAL	-0.251759	1.44839e-08	TRUE	FALSE	TRUE	FALSE	TRUE		0.332246	1.91062	5.43403	3.35333	7.77819
	MRAP2	ZNF16	chr6-84052177-84052817	TAL.ATAC.peak.42514	chr6	84052176	84052817	none	MRAP2	intron		ENST00000257776.5	intron	0.798668	-0.087193	0.022	0.025	1	NO_DA	NO_NP	10	193	0.716239	6.10887e-05	0.000412661	TF_Pos	UP_CTAL	-0.251759	1.44839e-08	NO_DE	NO_DE	NO_DE	none	none	none	UP_CTAL	-0.251759	1.44839e-08	TRUE	FALSE	TRUE	FALSE	TRUE		0.332246	1.91062	5.43403	3.35333	7.77819
	MRAP2	ZNF460	chr6-84052177-84052817	TAL.ATAC.peak.42514	chr6	84052176	84052817	none	MRAP2	intron		ENST00000257776.5	intron	0.798668	-0.087193	0.022	0.025	1	NO_DA	NO_NP	10	167	0.828462	2.11312e-06	6.35857e-05	TF_Pos	UP_CTAL	-0.251759	1.44839e-08	NO_DE	NO_DE	NO_DE	none	none	none	UP_CTAL	-0.251759	1.44839e-08	TRUE	FALSE	TRUE	FALSE	TRUE		0.332246	1.91062	5.43403	3.35333	7.77819
	MRAP2	NR2F1	chr6-84043444-84043873	TAL.ATAC.peak.42513	chr6	84043443	84043873	none	MRAP2	intron		ENST00000257776.5	intron	0.0646059	-1.36894	0.004	0.009	1	NO_DA	NO_NP	9	55	0.561971	0.00346031	0.00995966	TF_Pos	UP_CTAL	-0.251759	1.44839e-08	NO_DE	NO_DE	NO_DE	none	none	none	UP_CTAL	-0.251759	1.44839e-08	FALSE	FALSE	FALSE	FALSE	TRUE		NA	0.581959	1.46064	1.44806	2.89897
	MRAP2	BACH1	chr6-84033154-84034446	TAL.ATAC.peak.42512	chr6	84033153	84034446	none	MRAP2	promoter	cpg_island	ENST00000257776.5	promoter, 5UTR, exon, intron	0.694273	0.0710492	0.086	0.08	1	NO_DA	NO_NP	8	187	0.598462	0.00193071	0.00608634	TF_Pos	UP_CTAL	-0.251759	1.44839e-08	UP_aTAL	0.793391	3.31805e-14	none	none	none	UP_CTAL	-0.251759	1.44839e-08	TRUE	TRUE	TRUE	FALSE	TRUE	REP	0.0479789	33.4616	3.21259	2.53113	3.99089
	MRAP2	EGR2	chr6-84033154-84034446	TAL.ATAC.peak.42512	chr6	84033153	84034446	none	MRAP2	promoter	cpg_island	ENST00000257776.5	promoter, 5UTR, exon, intron	0.694273	0.0710492	0.086	0.08	1	NO_DA	NO_NP	8	58	0.832817	6.55465e-06	9.03995e-05	TF_Pos	UP_CTAL	-0.251759	1.44839e-08	NO_DE	NO_DE	NO_DE	none	none	none	UP_CTAL	-0.251759	1.44839e-08	TRUE	TRUE	TRUE	FALSE	TRUE	REP	0.0479789	33.4616	3.21259	2.53113	3.99089
	MRAP2	ELF1	chr6-84033154-84034446	TAL.ATAC.peak.42512	chr6	84033153	84034446	none	MRAP2	promoter	cpg_island	ENST00000257776.5	promoter, 5UTR, exon, intron	0.694273	0.0710492	0.086	0.08	1	NO_DA	NO_NP	8	202	0.612991	0.00110295	0.0038429	TF_Pos	UP_CTAL	-0.251759	1.44839e-08	NO_DE	none	none	none	none	none	UP_CTAL	-0.251759	1.44839e-08	TRUE	TRUE	TRUE	FALSE	TRUE	REP	0.0479789	33.4616	3.21259	2.53113	3.99089
	MRAP2	ETV1	chr6-84033154-84034446	TAL.ATAC.peak.42512	chr6	84033153	84034446	none	MRAP2	promoter	cpg_island	ENST00000257776.5	promoter, 5UTR, exon, intron	0.694273	0.0710492	0.086	0.08	1	NO_DA	NO_NP	8	205	0.774359	6.66182e-06	8.82025e-05	TF_Pos	UP_CTAL	-0.251759	1.44839e-08	NO_DE	NO_DE	NO_DE	none	none	none	UP_CTAL	-0.251759	1.44839e-08	TRUE	TRUE	TRUE	FALSE	TRUE	REP	0.0479789	33.4616	3.21259	2.53113	3.99089
	MRAP2	ETV4	chr6-84033154-84034446	TAL.ATAC.peak.42512	chr6	84033153	84034446	none	MRAP2	promoter	cpg_island	ENST00000257776.5	promoter, 5UTR, exon, intron	0.694273	0.0710492	0.086	0.08	1	NO_DA	NO_NP	8	206	0.839286	0.000104309	0.000651438	TF_Pos	UP_CTAL	-0.251759	1.44839e-08	NO_DE	NO_DE	NO_DE	none	none	none	UP_CTAL	-0.251759	1.44839e-08	TRUE	TRUE	TRUE	FALSE	TRUE	REP	0.0479789	33.4616	3.21259	2.53113	3.99089
	MRAP2	FOS	chr6-84033154-84034446	TAL.ATAC.peak.42512	chr6	84033153	84034446	none	MRAP2	promoter	cpg_island	ENST00000257776.5	promoter, 5UTR, exon, intron	0.694273	0.0710492	0.086	0.08	1	NO_DA	NO_NP	8	9	0.637657	0.000356359	0.00166134	TF_Pos	UP_CTAL	-0.251759	1.44839e-08	NO_DE	none	none	none	none	none	UP_CTAL	-0.251759	1.44839e-08	TRUE	TRUE	TRUE	FALSE	TRUE	REP	0.0479789	33.4616	3.21259	2.53113	3.99089
	MRAP2	GABPA	chr6-84033154-84034446	TAL.ATAC.peak.42512	chr6	84033153	84034446	none	MRAP2	promoter	cpg_island	ENST00000257776.5	promoter, 5UTR, exon, intron	0.694273	0.0710492	0.086	0.08	1	NO_DA	NO_NP	8	210	0.65873	0.000263055	0.00138208	TF_Pos	UP_CTAL	-0.251759	1.44839e-08	NO_DE	none	none	none	none	none	UP_CTAL	-0.251759	1.44839e-08	TRUE	TRUE	TRUE	FALSE	TRUE	REP	0.0479789	33.4616	3.21259	2.53113	3.99089
	MRAP2	GLI3	chr6-84033154-84034446	TAL.ATAC.peak.42512	chr6	84033153	84034446	none	MRAP2	promoter	cpg_island	ENST00000257776.5	promoter, 5UTR, exon, intron	0.694273	0.0710492	0.086	0.08	1	NO_DA	NO_NP	8	126	0.67218	0.00155777	0.00505512	TF_Pos	UP_CTAL	-0.251759	1.44839e-08	NO_DE	NO_DE	NO_DE	none	none	none	UP_CTAL	-0.251759	1.44839e-08	TRUE	TRUE	TRUE	FALSE	TRUE	REP	0.0479789	33.4616	3.21259	2.53113	3.99089
	MRAP2	GLIS2	chr6-84033154-84034446	TAL.ATAC.peak.42512	chr6	84033153	84034446	none	MRAP2	promoter	cpg_island	ENST00000257776.5	promoter, 5UTR, exon, intron	0.694273	0.0710492	0.086	0.08	1	NO_DA	NO_NP	8	60	0.773399	3.61806e-06	6.65322e-05	TF_Pos	UP_CTAL	-0.251759	1.44839e-08	NO_DE	NO_DE	NO_DE	none	none	none	UP_CTAL	-0.251759	1.44839e-08	TRUE	TRUE	TRUE	FALSE	TRUE	REP	0.0479789	33.4616	3.21259	2.53113	3.99089
	MRAP2	GLIS3	chr6-84033154-84034446	TAL.ATAC.peak.42512	chr6	84033153	84034446	none	MRAP2	promoter	cpg_island	ENST00000257776.5	promoter, 5UTR, exon, intron	0.694273	0.0710492	0.086	0.08	1	NO_DA	NO_NP	8	61	0.659487	0.000344694	0.00165353	TF_Pos	UP_CTAL	-0.251759	1.44839e-08	UP_aTAL	1.37904	4.96746e-98	none	none	none	UP_CTAL	-0.251759	1.44839e-08	TRUE	TRUE	TRUE	FALSE	TRUE	REP	0.0479789	33.4616	3.21259	2.53113	3.99089
	MRAP2	HNF1B	chr6-84033154-84034446	TAL.ATAC.peak.42512	chr6	84033153	84034446	none	MRAP2	promoter	cpg_island	ENST00000257776.5	promoter, 5UTR, exon, intron	0.694273	0.0710492	0.086	0.08	1	NO_DA	NO_NP	8	33	0.770662	3.95821e-06	6.23889e-05	TF_Pos	UP_CTAL	-0.251759	1.44839e-08	NO_DE	none	none	none	none	none	UP_CTAL	-0.251759	1.44839e-08	TRUE	TRUE	TRUE	FALSE	TRUE	REP	0.0479789	33.4616	3.21259	2.53113	3.99089
	MRAP2	HOXB3	chr6-84033154-84034446	TAL.ATAC.peak.42512	chr6	84033153	84034446	none	MRAP2	promoter	cpg_island	ENST00000257776.5	promoter, 5UTR, exon, intron	0.694273	0.0710492	0.086	0.08	1	NO_DA	NO_NP	8	95	0.78083	3.82224e-06	6.3258e-05	TF_Pos	UP_CTAL	-0.251759	1.44839e-08	UP_CTAL	-0.181291	0.000105305	none	none	none	UP_CTAL	-0.251759	1.44839e-08	TRUE	TRUE	TRUE	FALSE	TRUE	REP	0.0479789	33.4616	3.21259	2.53113	3.99089
	MRAP2	IRF1	chr6-84033154-84034446	TAL.ATAC.peak.42512	chr6	84033153	84034446	none	MRAP2	promoter	cpg_island	ENST00000257776.5	promoter, 5UTR, exon, intron	0.694273	0.0710492	0.086	0.08	1	NO_DA	NO_NP	8	17	0.673631	0.000805312	0.00292921	TF_Pos	UP_CTAL	-0.251759	1.44839e-08	NO_DE	NO_DE	NO_DE	none	none	none	UP_CTAL	-0.251759	1.44839e-08	TRUE	TRUE	TRUE	FALSE	TRUE	REP	0.0479789	33.4616	3.21259	2.53113	3.99089
	MRAP2	IRF3	chr6-84033154-84034446	TAL.ATAC.peak.42512	chr6	84033153	84034446	none	MRAP2	promoter	cpg_island	ENST00000257776.5	promoter, 5UTR, exon, intron	0.694273	0.0710492	0.086	0.08	1	NO_DA	NO_NP	8	116	0.654701	0.00039206	0.00175367	TF_Pos	UP_CTAL	-0.251759	1.44839e-08	NO_DE	NO_DE	NO_DE	none	none	none	UP_CTAL	-0.251759	1.44839e-08	TRUE	TRUE	TRUE	FALSE	TRUE	REP	0.0479789	33.4616	3.21259	2.53113	3.99089
	MRAP2	KLF15	chr6-84033154-84034446	TAL.ATAC.peak.42512	chr6	84033153	84034446	none	MRAP2	promoter	cpg_island	ENST00000257776.5	promoter, 5UTR, exon, intron	0.694273	0.0710492	0.086	0.08	1	NO_DA	NO_NP	8	141	0.742222	2.37637e-05	0.000218494	TF_Pos	UP_CTAL	-0.251759	1.44839e-08	UP_CTAL	-0.397027	8.39166e-20	none	none	none	UP_CTAL	-0.251759	1.44839e-08	TRUE	TRUE	TRUE	FALSE	TRUE	REP	0.0479789	33.4616	3.21259	2.53113	3.99089
	MRAP2	KLF9	chr6-84033154-84034446	TAL.ATAC.peak.42512	chr6	84033153	84034446	none	MRAP2	promoter	cpg_island	ENST00000257776.5	promoter, 5UTR, exon, intron	0.694273	0.0710492	0.086	0.08	1	NO_DA	NO_NP	8	218	0.876239	1.79685e-06	6.60841e-05	TF_Pos	UP_CTAL	-0.251759	1.44839e-08	UP_CTAL	-0.491029	2.545e-22	none	none	none	UP_CTAL	-0.251759	1.44839e-08	TRUE	TRUE	TRUE	FALSE	TRUE	REP	0.0479789	33.4616	3.21259	2.53113	3.99089
	MRAP2	MAFK	chr6-84033154-84034446	TAL.ATAC.peak.42512	chr6	84033153	84034446	none	MRAP2	promoter	cpg_island	ENST00000257776.5	promoter, 5UTR, exon, intron	0.694273	0.0710492	0.086	0.08	1	NO_DA	NO_NP	8	220	0.74359	2.25479e-05	0.000213239	TF_Pos	UP_CTAL	-0.251759	1.44839e-08	NO_DE	NO_DE	NO_DE	none	none	none	UP_CTAL	-0.251759	1.44839e-08	TRUE	TRUE	TRUE	FALSE	TRUE	REP	0.0479789	33.4616	3.21259	2.53113	3.99089
	MRAP2	MAZ	chr6-84033154-84034446	TAL.ATAC.peak.42512	chr6	84033153	84034446	none	MRAP2	promoter	cpg_island	ENST00000257776.5	promoter, 5UTR, exon, intron	0.694273	0.0710492	0.086	0.08	1	NO_DA	NO_NP	8	144	0.827228	1.73337e-06	7.17183e-05	TF_Pos	UP_CTAL	-0.251759	1.44839e-08	NO_DE	NO_DE	NO_DE	none	none	none	UP_CTAL	-0.251759	1.44839e-08	TRUE	TRUE	TRUE	FALSE	TRUE	REP	0.0479789	33.4616	3.21259	2.53113	3.99089
	MRAP2	MEIS1	chr6-84033154-84034446	TAL.ATAC.peak.42512	chr6	84033153	84034446	none	MRAP2	promoter	cpg_island	ENST00000257776.5	promoter, 5UTR, exon, intron	0.694273	0.0710492	0.086	0.08	1	NO_DA	NO_NP	8	67	0.656923	0.000493649	0.00204247	TF_Pos	UP_CTAL	-0.251759	1.44839e-08	NO_DE	NO_DE	NO_DE	none	none	none	UP_CTAL	-0.251759	1.44839e-08	TRUE	TRUE	TRUE	FALSE	TRUE	REP	0.0479789	33.4616	3.21259	2.53113	3.99089
	MRAP2	MGA	chr6-84033154-84034446	TAL.ATAC.peak.42512	chr6	84033153	84034446	none	MRAP2	promoter	cpg_island	ENST00000257776.5	promoter, 5UTR, exon, intron	0.694273	0.0710492	0.086	0.08	1	NO_DA	NO_NP	8	79	0.762735	1.058e-05	0.000116733	TF_Pos	UP_CTAL	-0.251759	1.44839e-08	UP_CTAL	-0.279412	2.69822e-05	none	none	none	UP_CTAL	-0.251759	1.44839e-08	TRUE	TRUE	TRUE	FALSE	TRUE	REP	0.0479789	33.4616	3.21259	2.53113	3.99089
	MRAP2	NR1I2	chr6-84033154-84034446	TAL.ATAC.peak.42512	chr6	84033153	84034446	none	MRAP2	promoter	cpg_island	ENST00000257776.5	promoter, 5UTR, exon, intron	0.694273	0.0710492	0.086	0.08	1	NO_DA	NO_NP	8	149	0.762255	0.000573891	0.0022614	TF_Pos	UP_CTAL	-0.251759	1.44839e-08	NO_DE	NO_DE	NO_DE	none	none	none	UP_CTAL	-0.251759	1.44839e-08	TRUE	TRUE	TRUE	FALSE	TRUE	REP	0.0479789	33.4616	3.21259	2.53113	3.99089
	MRAP2	NR2C2	chr6-84033154-84034446	TAL.ATAC.peak.42512	chr6	84033153	84034446	none	MRAP2	promoter	cpg_island	ENST00000257776.5	promoter, 5UTR, exon, intron	0.694273	0.0710492	0.086	0.08	1	NO_DA	NO_NP	8	13	0.932308	9.93812e-07	8.22379e-05	TF_Pos	UP_CTAL	-0.251759	1.44839e-08	NO_DE	none	none	none	none	none	UP_CTAL	-0.251759	1.44839e-08	TRUE	TRUE	TRUE	FALSE	TRUE	REP	0.0479789	33.4616	3.21259	2.53113	3.99089
	MRAP2	NR4A1	chr6-84033154-84034446	TAL.ATAC.peak.42512	chr6	84033153	84034446	none	MRAP2	promoter	cpg_island	ENST00000257776.5	promoter, 5UTR, exon, intron	0.694273	0.0710492	0.086	0.08	1	NO_DA	NO_NP	8	224	0.772991	7.02861e-06	8.61656e-05	TF_Pos	UP_CTAL	-0.251759	1.44839e-08	NO_DE	none	none	none	none	none	UP_CTAL	-0.251759	1.44839e-08	TRUE	TRUE	TRUE	FALSE	TRUE	REP	0.0479789	33.4616	3.21259	2.53113	3.99089
	MRAP2	NRF1	chr6-84033154-84034446	TAL.ATAC.peak.42512	chr6	84033153	84034446	none	MRAP2	promoter	cpg_island	ENST00000257776.5	promoter, 5UTR, exon, intron	0.694273	0.0710492	0.086	0.08	1	NO_DA	NO_NP	8	14	0.77942	3.00844e-06	6.2237e-05	TF_Pos	UP_CTAL	-0.251759	1.44839e-08	UP_CTAL	-0.171316	0.000322513	none	none	none	UP_CTAL	-0.251759	1.44839e-08	TRUE	TRUE	TRUE	FALSE	TRUE	REP	0.0479789	33.4616	3.21259	2.53113	3.99089
	MRAP2	PBX2	chr6-84033154-84034446	TAL.ATAC.peak.42512	chr6	84033153	84034446	none	MRAP2	promoter	cpg_island	ENST00000257776.5	promoter, 5UTR, exon, intron	0.694273	0.0710492	0.086	0.08	1	NO_DA	NO_NP	8	226	0.718669	2.41666e-05	0.000210504	TF_Pos	UP_CTAL	-0.251759	1.44839e-08	NO_DE	NO_DE	NO_DE	none	none	none	UP_CTAL	-0.251759	1.44839e-08	TRUE	TRUE	TRUE	FALSE	TRUE	REP	0.0479789	33.4616	3.21259	2.53113	3.99089
	MRAP2	RXRB	chr6-84033154-84034446	TAL.ATAC.peak.42512	chr6	84033153	84034446	none	MRAP2	promoter	cpg_island	ENST00000257776.5	promoter, 5UTR, exon, intron	0.694273	0.0710492	0.086	0.08	1	NO_DA	NO_NP	8	89	0.710012	5.31767e-05	0.000382641	TF_Pos	UP_CTAL	-0.251759	1.44839e-08	NO_DE	NO_DE	NO_DE	none	none	none	UP_CTAL	-0.251759	1.44839e-08	TRUE	TRUE	TRUE	FALSE	TRUE	REP	0.0479789	33.4616	3.21259	2.53113	3.99089
	MRAP2	STAT3	chr6-84033154-84034446	TAL.ATAC.peak.42512	chr6	84033153	84034446	none	MRAP2	promoter	cpg_island	ENST00000257776.5	promoter, 5UTR, exon, intron	0.694273	0.0710492	0.086	0.08	1	NO_DA	NO_NP	8	19	0.562671	0.00216443	0.00663359	TF_Pos	UP_CTAL	-0.251759	1.44839e-08	NO_DE	none	none	none	none	none	UP_CTAL	-0.251759	1.44839e-08	TRUE	TRUE	TRUE	FALSE	TRUE	REP	0.0479789	33.4616	3.21259	2.53113	3.99089
	MRAP2	TBX2	chr6-84033154-84034446	TAL.ATAC.peak.42512	chr6	84033153	84034446	none	MRAP2	promoter	cpg_island	ENST00000257776.5	promoter, 5UTR, exon, intron	0.694273	0.0710492	0.086	0.08	1	NO_DA	NO_NP	8	45	0.867133	0.000443302	0.0019307	TF_Pos	UP_CTAL	-0.251759	1.44839e-08	NO_DE	NO_DE	NO_DE	none	none	none	UP_CTAL	-0.251759	1.44839e-08	TRUE	TRUE	TRUE	FALSE	TRUE	REP	0.0479789	33.4616	3.21259	2.53113	3.99089
	MRAP2	TCFL5	chr6-84033154-84034446	TAL.ATAC.peak.42512	chr6	84033153	84034446	none	MRAP2	promoter	cpg_island	ENST00000257776.5	promoter, 5UTR, exon, intron	0.694273	0.0710492	0.086	0.08	1	NO_DA	NO_NP	8	185	0.681368	0.000185495	0.00104066	TF_Pos	UP_CTAL	-0.251759	1.44839e-08	NO_DE	NO_DE	NO_DE	none	none	none	UP_CTAL	-0.251759	1.44839e-08	TRUE	TRUE	TRUE	FALSE	TRUE	REP	0.0479789	33.4616	3.21259	2.53113	3.99089
	MRAP2	TFDP1	chr6-84033154-84034446	TAL.ATAC.peak.42512	chr6	84033153	84034446	none	MRAP2	promoter	cpg_island	ENST00000257776.5	promoter, 5UTR, exon, intron	0.694273	0.0710492	0.086	0.08	1	NO_DA	NO_NP	8	106	0.813355	1.61335e-06	0.000106804	TF_Pos	UP_CTAL	-0.251759	1.44839e-08	NO_DE	none	none	none	none	none	UP_CTAL	-0.251759	1.44839e-08	TRUE	TRUE	TRUE	FALSE	TRUE	REP	0.0479789	33.4616	3.21259	2.53113	3.99089
	MRAP2	THRB	chr6-84033154-84034446	TAL.ATAC.peak.42512	chr6	84033153	84034446	none	MRAP2	promoter	cpg_island	ENST00000257776.5	promoter, 5UTR, exon, intron	0.694273	0.0710492	0.086	0.08	1	NO_DA	NO_NP	8	157	0.614774	0.000827432	0.00294494	TF_Pos	UP_CTAL	-0.251759	1.44839e-08	UP_CTAL	-0.747072	3.84038e-42	none	none	none	UP_CTAL	-0.251759	1.44839e-08	TRUE	TRUE	TRUE	FALSE	TRUE	REP	0.0479789	33.4616	3.21259	2.53113	3.99089
	MRAP2	VDR	chr6-84033154-84034446	TAL.ATAC.peak.42512	chr6	84033153	84034446	none	MRAP2	promoter	cpg_island	ENST00000257776.5	promoter, 5UTR, exon, intron	0.694273	0.0710492	0.086	0.08	1	NO_DA	NO_NP	8	115	0.711538	0.0001022	0.000650544	TF_Pos	UP_CTAL	-0.251759	1.44839e-08	NO_DE	NO_DE	NO_DE	none	none	none	UP_CTAL	-0.251759	1.44839e-08	TRUE	TRUE	TRUE	FALSE	TRUE	REP	0.0479789	33.4616	3.21259	2.53113	3.99089
	MRAP2	VEZF1	chr6-84033154-84034446	TAL.ATAC.peak.42512	chr6	84033153	84034446	none	MRAP2	promoter	cpg_island	ENST00000257776.5	promoter, 5UTR, exon, intron	0.694273	0.0710492	0.086	0.08	1	NO_DA	NO_NP	8	158	0.757265	1.31723e-05	0.000136251	TF_Pos	UP_CTAL	-0.251759	1.44839e-08	NO_DE	none	none	none	none	none	UP_CTAL	-0.251759	1.44839e-08	TRUE	TRUE	TRUE	FALSE	TRUE	REP	0.0479789	33.4616	3.21259	2.53113	3.99089
	MRAP2	ZBTB14	chr6-84033154-84034446	TAL.ATAC.peak.42512	chr6	84033153	84034446	none	MRAP2	promoter	cpg_island	ENST00000257776.5	promoter, 5UTR, exon, intron	0.694273	0.0710492	0.086	0.08	1	NO_DA	NO_NP	8	190	0.85974	0	0	TF_Pos	UP_CTAL	-0.251759	1.44839e-08	NO_DE	NO_DE	NO_DE	none	none	none	UP_CTAL	-0.251759	1.44839e-08	TRUE	TRUE	TRUE	FALSE	TRUE	REP	0.0479789	33.4616	3.21259	2.53113	3.99089
	MRAP2	ZKSCAN5	chr6-84033154-84034446	TAL.ATAC.peak.42512	chr6	84033153	84034446	none	MRAP2	promoter	cpg_island	ENST00000257776.5	promoter, 5UTR, exon, intron	0.694273	0.0710492	0.086	0.08	1	NO_DA	NO_NP	8	191	0.840049	1.65076e-06	9.10669e-05	TF_Pos	UP_CTAL	-0.251759	1.44839e-08	NO_DE	NO_DE	NO_DE	none	none	none	UP_CTAL	-0.251759	1.44839e-08	TRUE	TRUE	TRUE	FALSE	TRUE	REP	0.0479789	33.4616	3.21259	2.53113	3.99089
	MRAP2	ZNF140	chr6-84033154-84034446	TAL.ATAC.peak.42512	chr6	84033153	84034446	none	MRAP2	promoter	cpg_island	ENST00000257776.5	promoter, 5UTR, exon, intron	0.694273	0.0710492	0.086	0.08	1	NO_DA	NO_NP	8	163	0.834554	1.68246e-06	7.95561e-05	TF_Pos	UP_CTAL	-0.251759	1.44839e-08	UP_CTAL	-0.22862	0.000386796	none	none	none	UP_CTAL	-0.251759	1.44839e-08	TRUE	TRUE	TRUE	FALSE	TRUE	REP	0.0479789	33.4616	3.21259	2.53113	3.99089
	MRAP2	ZNF24	chr6-84033154-84034446	TAL.ATAC.peak.42512	chr6	84033153	84034446	none	MRAP2	promoter	cpg_island	ENST00000257776.5	promoter, 5UTR, exon, intron	0.694273	0.0710492	0.086	0.08	1	NO_DA	NO_NP	8	109	0.807692	2.82675e-06	6.2377e-05	TF_Pos	UP_CTAL	-0.251759	1.44839e-08	NO_DE	none	none	none	none	none	UP_CTAL	-0.251759	1.44839e-08	TRUE	TRUE	TRUE	FALSE	TRUE	REP	0.0479789	33.4616	3.21259	2.53113	3.99089
	MRAP2	ZNF274	chr6-84033154-84034446	TAL.ATAC.peak.42512	chr6	84033153	84034446	none	MRAP2	promoter	cpg_island	ENST00000257776.5	promoter, 5UTR, exon, intron	0.694273	0.0710492	0.086	0.08	1	NO_DA	NO_NP	8	164	0.809231	2.72281e-06	6.93268e-05	TF_Pos	UP_CTAL	-0.251759	1.44839e-08	NO_DE	none	none	none	none	none	UP_CTAL	-0.251759	1.44839e-08	TRUE	TRUE	TRUE	FALSE	TRUE	REP	0.0479789	33.4616	3.21259	2.53113	3.99089
	MRAP2	ZNF460	chr6-84033154-84034446	TAL.ATAC.peak.42512	chr6	84033153	84034446	none	MRAP2	promoter	cpg_island	ENST00000257776.5	promoter, 5UTR, exon, intron	0.694273	0.0710492	0.086	0.08	1	NO_DA	NO_NP	8	167	0.709231	0.000110091	0.000674814	TF_Pos	UP_CTAL	-0.251759	1.44839e-08	NO_DE	NO_DE	NO_DE	none	none	none	UP_CTAL	-0.251759	1.44839e-08	TRUE	TRUE	TRUE	FALSE	TRUE	REP	0.0479789	33.4616	3.21259	2.53113	3.99089
	MRAP2	ZNF682	chr6-84033154-84034446	TAL.ATAC.peak.42512	chr6	84033153	84034446	none	MRAP2	promoter	cpg_island	ENST00000257776.5	promoter, 5UTR, exon, intron	0.694273	0.0710492	0.086	0.08	1	NO_DA	NO_NP	8	169	0.71978	3.77051e-05	0.0003044	TF_Pos	UP_CTAL	-0.251759	1.44839e-08	UP_CTAL	-0.269919	3.91201e-08	none	none	none	UP_CTAL	-0.251759	1.44839e-08	TRUE	TRUE	TRUE	FALSE	TRUE	REP	0.0479789	33.4616	3.21259	2.53113	3.99089
	MRAP2	ETV1	chr6-84027358-84028220	TAL.ATAC.peak.42511	chr6	84027357	84028220	none	none	intergenic		none	intergenic	0.462022	0.134239	0.086	0.076	1	NO_DA	NO_NP	7	205	0.790769	3.67995e-06	6.41087e-05	TF_Pos	UP_CTAL	-0.251759	1.44839e-08	NO_DE	NO_DE	NO_DE	none	none	none	none	none	none	FALSE	FALSE	TRUE	FALSE	TRUE		0.404402	2.5232	7.93285	4.54548	3.25537
	MRAP2	ETV4	chr6-84027358-84028220	TAL.ATAC.peak.42511	chr6	84027357	84028220	none	none	intergenic		none	intergenic	0.462022	0.134239	0.086	0.076	1	NO_DA	NO_NP	7	206	0.853571	2.3905e-05	0.000213852	TF_Pos	UP_CTAL	-0.251759	1.44839e-08	NO_DE	NO_DE	NO_DE	none	none	none	none	none	none	FALSE	FALSE	TRUE	FALSE	TRUE		0.404402	2.5232	7.93285	4.54548	3.25537
	MRAP2	FOXC1	chr6-84027358-84028220	TAL.ATAC.peak.42511	chr6	84027357	84028220	none	none	intergenic		none	intergenic	0.462022	0.134239	0.086	0.076	1	NO_DA	NO_NP	7	87	0.552819	0.00266425	0.00787382	TF_Pos	UP_CTAL	-0.251759	1.44839e-08	NO_DE	NO_DE	NO_DE	none	none	none	none	none	none	FALSE	FALSE	TRUE	FALSE	TRUE		0.404402	2.5232	7.93285	4.54548	3.25537
	MRAP2	FOXN3	chr6-84027358-84028220	TAL.ATAC.peak.42511	chr6	84027357	84028220	none	none	intergenic		none	intergenic	0.462022	0.134239	0.086	0.076	1	NO_DA	NO_NP	7	125	0.574017	0.00257416	0.00767609	TF_Pos	UP_CTAL	-0.251759	1.44839e-08	UP_CTAL	-0.382261	2.11513e-12	none	none	none	none	none	none	FALSE	FALSE	TRUE	FALSE	TRUE		0.404402	2.5232	7.93285	4.54548	3.25537
	MRAP2	HOXA10	chr6-84027358-84028220	TAL.ATAC.peak.42511	chr6	84027357	84028220	none	none	intergenic		none	intergenic	0.462022	0.134239	0.086	0.076	1	NO_DA	NO_NP	7	94	0.650877	0.00322172	0.00935429	TF_Pos	UP_CTAL	-0.251759	1.44839e-08	NO_DE	NO_DE	NO_DE	none	none	none	none	none	none	FALSE	FALSE	TRUE	FALSE	TRUE		0.404402	2.5232	7.93285	4.54548	3.25537
	MRAP2	HOXB6	chr6-84027358-84028220	TAL.ATAC.peak.42511	chr6	84027357	84028220	none	none	intergenic		none	intergenic	0.462022	0.134239	0.086	0.076	1	NO_DA	NO_NP	7	131	0.576923	0.00196	0.00612037	TF_Pos	UP_CTAL	-0.251759	1.44839e-08	NO_DE	NO_DE	NO_DE	none	none	none	none	none	none	FALSE	FALSE	TRUE	FALSE	TRUE		0.404402	2.5232	7.93285	4.54548	3.25537
	MRAP2	MSANTD3	chr6-84027358-84028220	TAL.ATAC.peak.42511	chr6	84027357	84028220	none	none	intergenic		none	intergenic	0.462022	0.134239	0.086	0.076	1	NO_DA	NO_NP	7	145	0.726923	6.09292e-05	0.000420158	TF_Pos	UP_CTAL	-0.251759	1.44839e-08	UP_aTAL	0.527143	6.61374e-09	none	none	none	none	none	none	FALSE	FALSE	TRUE	FALSE	TRUE		0.404402	2.5232	7.93285	4.54548	3.25537
	MRAP2	NFATC2	chr6-84027358-84028220	TAL.ATAC.peak.42511	chr6	84027357	84028220	none	none	intergenic		none	intergenic	0.462022	0.134239	0.086	0.076	1	NO_DA	NO_NP	7	8	0.623932	0.000660908	0.00254373	TF_Pos	UP_CTAL	-0.251759	1.44839e-08	NO_DE	none	none	none	none	none	none	none	none	FALSE	FALSE	TRUE	FALSE	TRUE		0.404402	2.5232	7.93285	4.54548	3.25537
	MRAP2	RBPJ	chr6-84027358-84028220	TAL.ATAC.peak.42511	chr6	84027357	84028220	none	none	intergenic		none	intergenic	0.462022	0.134239	0.086	0.076	1	NO_DA	NO_NP	7	103	0.547345	0.0029827	0.00873694	TF_Pos	UP_CTAL	-0.251759	1.44839e-08	UP_CTAL	-0.15235	8.56353e-07	none	none	none	none	none	none	FALSE	FALSE	TRUE	FALSE	TRUE		0.404402	2.5232	7.93285	4.54548	3.25537
	MRAP2	TCF7	chr6-84027358-84028220	TAL.ATAC.peak.42511	chr6	84027357	84028220	none	none	intergenic		none	intergenic	0.462022	0.134239	0.086	0.076	1	NO_DA	NO_NP	7	235	0.683846	0.000237539	0.00128894	TF_Pos	UP_CTAL	-0.251759	1.44839e-08	NO_DE	NO_DE	NO_DE	none	none	none	none	none	none	FALSE	FALSE	TRUE	FALSE	TRUE		0.404402	2.5232	7.93285	4.54548	3.25537
	MRAP2	TCF7L2	chr6-84027358-84028220	TAL.ATAC.peak.42511	chr6	84027357	84028220	none	none	intergenic		none	intergenic	0.462022	0.134239	0.086	0.076	1	NO_DA	NO_NP	7	15	0.639299	0.000340796	0.00165888	TF_Pos	UP_CTAL	-0.251759	1.44839e-08	UP_CTAL	-0.104172	0.00196057	none	none	none	none	none	none	FALSE	FALSE	TRUE	FALSE	TRUE		0.404402	2.5232	7.93285	4.54548	3.25537
	MRAP2	TGIF2	chr6-84027358-84028220	TAL.ATAC.peak.42511	chr6	84027357	84028220	none	none	intergenic		none	intergenic	0.462022	0.134239	0.086	0.076	1	NO_DA	NO_NP	7	77	0.675972	0.000116986	0.000704044	TF_Pos	UP_CTAL	-0.251759	1.44839e-08	NO_DE	none	none	none	none	none	none	none	none	FALSE	FALSE	TRUE	FALSE	TRUE		0.404402	2.5232	7.93285	4.54548	3.25537
	MRAP2	ZNF140	chr6-84027358-84028220	TAL.ATAC.peak.42511	chr6	84027357	84028220	none	none	intergenic		none	intergenic	0.462022	0.134239	0.086	0.076	1	NO_DA	NO_NP	7	163	0.580586	0.00181086	0.00581937	TF_Pos	UP_CTAL	-0.251759	1.44839e-08	UP_CTAL	-0.22862	0.000386796	none	none	none	none	none	none	FALSE	FALSE	TRUE	FALSE	TRUE		0.404402	2.5232	7.93285	4.54548	3.25537
	MRAP2	ZNF24	chr6-84027358-84028220	TAL.ATAC.peak.42511	chr6	84027357	84028220	none	none	intergenic		none	intergenic	0.462022	0.134239	0.086	0.076	1	NO_DA	NO_NP	7	109	0.643077	0.00069919	0.00262991	TF_Pos	UP_CTAL	-0.251759	1.44839e-08	NO_DE	none	none	none	none	none	none	none	none	FALSE	FALSE	TRUE	FALSE	TRUE		0.404402	2.5232	7.93285	4.54548	3.25537
	MRAP2	ZNF384	chr6-84027358-84028220	TAL.ATAC.peak.42511	chr6	84027357	84028220	none	none	intergenic		none	intergenic	0.462022	0.134239	0.086	0.076	1	NO_DA	NO_NP	7	110	0.645812	0.000495032	0.00202291	TF_Pos	UP_CTAL	-0.251759	1.44839e-08	NO_DE	NO_DE	NO_DE	none	none	none	none	none	none	FALSE	FALSE	TRUE	FALSE	TRUE		0.404402	2.5232	7.93285	4.54548	3.25537
	MRAP2	ETV4	chr6-84018728-84019277	TAL.ATAC.peak.42509	chr6	84018727	84019277	none	LINC02857	promoter		ENST00000444796.2	promoter, exon	0.141067	0.668537	0.016	0.01	1	NO_DA	NO_NP	5	206	0.747778	0.00134878	0.00450957	TF_Pos	UP_CTAL	-0.251759	1.44839e-08	NO_DE	NO_DE	NO_DE	none	none	none	NO_DE	NO_DE	NO_DE	FALSE	TRUE	FALSE	FALSE	TRUE		NA	3.16058	3.97176	2.0628	8.2577
	MRAP2	TCF7	chr6-84018728-84019277	TAL.ATAC.peak.42509	chr6	84018727	84019277	none	LINC02857	promoter		ENST00000444796.2	promoter, exon	0.141067	0.668537	0.016	0.01	1	NO_DA	NO_NP	5	235	0.720469	4.87213e-05	0.000358372	TF_Pos	UP_CTAL	-0.251759	1.44839e-08	NO_DE	NO_DE	NO_DE	none	none	none	NO_DE	NO_DE	NO_DE	FALSE	TRUE	FALSE	FALSE	TRUE		NA	3.16058	3.97176	2.0628	8.2577
	MRAP2	ATF4	chr6-83985390-83986762	TAL.ATAC.peak.42507	chr6	83985389	83986762	none	none	intron		ENST00000420766.1	intron	5.35323e-07	-2.47918	0.006	0.031	0.0596265	NO_DA	NP	3	195	0.736264	2.04948e-05	0.000199523	TF_Pos	UP_CTAL	-0.251759	1.44839e-08	NO_DE	none	none	none	none	none	none	none	none	FALSE	FALSE	FALSE	FALSE	FALSE		0.666667	0.586631	3.25313	1.64541	0.536784
	MRAP2	ESRRA	chr6-83985390-83986762	TAL.ATAC.peak.42507	chr6	83985389	83986762	none	none	intron		ENST00000420766.1	intron	5.35323e-07	-2.47918	0.006	0.031	0.0596265	NO_DA	NP	3	204	0.655155	0.000280847	0.00143016	TF_Pos	UP_CTAL	-0.251759	1.44839e-08	NO_DE	none	none	none	none	none	none	none	none	FALSE	FALSE	FALSE	FALSE	FALSE		0.666667	0.586631	3.25313	1.64541	0.536784
	MRAP2	ETV1	chr6-83985390-83986762	TAL.ATAC.peak.42507	chr6	83985389	83986762	none	none	intron		ENST00000420766.1	intron	5.35323e-07	-2.47918	0.006	0.031	0.0596265	NO_DA	NP	3	205	0.821538	2.03487e-06	6.73541e-05	TF_Pos	UP_CTAL	-0.251759	1.44839e-08	NO_DE	NO_DE	NO_DE	none	none	none	none	none	none	FALSE	FALSE	FALSE	FALSE	FALSE		0.666667	0.586631	3.25313	1.64541	0.536784
	MRAP2	ETV4	chr6-83985390-83986762	TAL.ATAC.peak.42507	chr6	83985389	83986762	none	none	intron		ENST00000420766.1	intron	5.35323e-07	-2.47918	0.006	0.031	0.0596265	NO_DA	NP	3	206	0.789286	0.00074489	0.00277032	TF_Pos	UP_CTAL	-0.251759	1.44839e-08	NO_DE	NO_DE	NO_DE	none	none	none	none	none	none	FALSE	FALSE	FALSE	FALSE	FALSE		0.666667	0.586631	3.25313	1.64541	0.536784
	MRAP2	FOXC1	chr6-83985390-83986762	TAL.ATAC.peak.42507	chr6	83985389	83986762	none	none	intron		ENST00000420766.1	intron	5.35323e-07	-2.47918	0.006	0.031	0.0596265	NO_DA	NP	3	87	0.557821	0.00204044	0.00631201	TF_Pos	UP_CTAL	-0.251759	1.44839e-08	NO_DE	NO_DE	NO_DE	none	none	none	none	none	none	FALSE	FALSE	FALSE	FALSE	FALSE		0.666667	0.586631	3.25313	1.64541	0.536784
	MRAP2	FOXK1	chr6-83985390-83986762	TAL.ATAC.peak.42507	chr6	83985389	83986762	none	none	intron		ENST00000420766.1	intron	5.35323e-07	-2.47918	0.006	0.031	0.0596265	NO_DA	NP	3	98	0.6221	0.000691666	0.00263151	TF_Pos	UP_CTAL	-0.251759	1.44839e-08	NO_DE	none	none	none	none	none	none	none	none	FALSE	FALSE	FALSE	FALSE	FALSE		0.666667	0.586631	3.25313	1.64541	0.536784
	MRAP2	HLF	chr6-83985390-83986762	TAL.ATAC.peak.42507	chr6	83985389	83986762	none	none	intron		ENST00000420766.1	intron	5.35323e-07	-2.47918	0.006	0.031	0.0596265	NO_DA	NP	3	213	0.625763	0.000631342	0.00245852	TF_Pos	UP_CTAL	-0.251759	1.44839e-08	UP_CTAL	-0.366042	6.75424e-13	none	none	none	none	none	none	FALSE	FALSE	FALSE	FALSE	FALSE		0.666667	0.586631	3.25313	1.64541	0.536784
	MRAP2	HOXA10	chr6-83985390-83986762	TAL.ATAC.peak.42507	chr6	83985389	83986762	none	none	intron		ENST00000420766.1	intron	5.35323e-07	-2.47918	0.006	0.031	0.0596265	NO_DA	NP	3	94	0.817224	1.94311e-05	0.0001949	TF_Pos	UP_CTAL	-0.251759	1.44839e-08	NO_DE	NO_DE	NO_DE	none	none	none	none	none	none	FALSE	FALSE	FALSE	FALSE	FALSE		0.666667	0.586631	3.25313	1.64541	0.536784
	MRAP2	HOXA5	chr6-83985390-83986762	TAL.ATAC.peak.42507	chr6	83985389	83986762	none	none	intron		ENST00000420766.1	intron	5.35323e-07	-2.47918	0.006	0.031	0.0596265	NO_DA	NP	3	176	0.687012	5.39169e-05	0.000379712	TF_Pos	UP_CTAL	-0.251759	1.44839e-08	NO_DE	NO_DE	NO_DE	none	none	none	none	none	none	FALSE	FALSE	FALSE	FALSE	FALSE		0.666667	0.586631	3.25313	1.64541	0.536784
	MRAP2	HOXA6	chr6-83985390-83986762	TAL.ATAC.peak.42507	chr6	83985389	83986762	none	none	intron		ENST00000420766.1	intron	5.35323e-07	-2.47918	0.006	0.031	0.0596265	NO_DA	NP	3	129	0.782308	6.90926e-06	8.79602e-05	TF_Pos	UP_CTAL	-0.251759	1.44839e-08	NO_DE	NO_DE	NO_DE	none	none	none	none	none	none	FALSE	FALSE	FALSE	FALSE	FALSE		0.666667	0.586631	3.25313	1.64541	0.536784
	MRAP2	HOXB2	chr6-83985390-83986762	TAL.ATAC.peak.42507	chr6	83985389	83986762	none	none	intron		ENST00000420766.1	intron	5.35323e-07	-2.47918	0.006	0.031	0.0596265	NO_DA	NP	3	177	0.756522	3.01895e-05	0.000256224	TF_Pos	UP_CTAL	-0.251759	1.44839e-08	NO_DE	NO_DE	NO_DE	none	none	none	none	none	none	FALSE	FALSE	FALSE	FALSE	FALSE		0.666667	0.586631	3.25313	1.64541	0.536784
	MRAP2	HOXB5	chr6-83985390-83986762	TAL.ATAC.peak.42507	chr6	83985389	83986762	none	none	intron		ENST00000420766.1	intron	5.35323e-07	-2.47918	0.006	0.031	0.0596265	NO_DA	NP	3	178	0.704984	4.02679e-05	0.000309969	TF_Pos	UP_CTAL	-0.251759	1.44839e-08	NO_DE	NO_DE	NO_DE	none	none	none	none	none	none	FALSE	FALSE	FALSE	FALSE	FALSE		0.666667	0.586631	3.25313	1.64541	0.536784
	MRAP2	HOXB7	chr6-83985390-83986762	TAL.ATAC.peak.42507	chr6	83985389	83986762	none	none	intron		ENST00000420766.1	intron	5.35323e-07	-2.47918	0.006	0.031	0.0596265	NO_DA	NP	3	132	0.586154	0.00249324	0.00750238	TF_Pos	UP_CTAL	-0.251759	1.44839e-08	NO_DE	NO_DE	NO_DE	none	none	none	none	none	none	FALSE	FALSE	FALSE	FALSE	FALSE		0.666667	0.586631	3.25313	1.64541	0.536784
	MRAP2	HOXD3	chr6-83985390-83986762	TAL.ATAC.peak.42507	chr6	83985389	83986762	none	none	intron		ENST00000420766.1	intron	5.35323e-07	-2.47918	0.006	0.031	0.0596265	NO_DA	NP	3	179	0.66859	0.000258796	0.00138164	TF_Pos	UP_CTAL	-0.251759	1.44839e-08	UP_CTAL	-0.699504	1.29705e-36	none	none	none	none	none	none	FALSE	FALSE	FALSE	FALSE	FALSE		0.666667	0.586631	3.25313	1.64541	0.536784
	MRAP2	IRF2	chr6-83985390-83986762	TAL.ATAC.peak.42507	chr6	83985389	83986762	none	none	intron		ENST00000420766.1	intron	5.35323e-07	-2.47918	0.006	0.031	0.0596265	NO_DA	NP	3	1	0.615786	0.00048604	0.00206256	TF_Pos	UP_CTAL	-0.251759	1.44839e-08	NO_DE	none	none	none	none	none	none	none	none	FALSE	FALSE	FALSE	FALSE	FALSE		0.666667	0.586631	3.25313	1.64541	0.536784
	MRAP2	MAX	chr6-83985390-83986762	TAL.ATAC.peak.42507	chr6	83985389	83986762	none	none	intron		ENST00000420766.1	intron	5.35323e-07	-2.47918	0.006	0.031	0.0596265	NO_DA	NP	3	83	0.629133	0.000439157	0.00193815	TF_Pos	UP_CTAL	-0.251759	1.44839e-08	NO_DE	none	none	none	none	none	none	none	none	FALSE	FALSE	FALSE	FALSE	FALSE		0.666667	0.586631	3.25313	1.64541	0.536784
	MRAP2	MEF2A	chr6-83985390-83986762	TAL.ATAC.peak.42507	chr6	83985389	83986762	none	none	intron		ENST00000420766.1	intron	5.35323e-07	-2.47918	0.006	0.031	0.0596265	NO_DA	NP	3	221	0.709887	4.86773e-05	0.000366186	TF_Pos	UP_CTAL	-0.251759	1.44839e-08	NO_DE	none	none	none	none	none	none	none	none	FALSE	FALSE	FALSE	FALSE	FALSE		0.666667	0.586631	3.25313	1.64541	0.536784
	MRAP2	MEIS1	chr6-83985390-83986762	TAL.ATAC.peak.42507	chr6	83985389	83986762	none	none	intron		ENST00000420766.1	intron	5.35323e-07	-2.47918	0.006	0.031	0.0596265	NO_DA	NP	3	67	0.78	7.60162e-06	8.67633e-05	TF_Pos	UP_CTAL	-0.251759	1.44839e-08	NO_DE	NO_DE	NO_DE	none	none	none	none	none	none	FALSE	FALSE	FALSE	FALSE	FALSE		0.666667	0.586631	3.25313	1.64541	0.536784
	MRAP2	MXI1	chr6-83985390-83986762	TAL.ATAC.peak.42507	chr6	83985389	83986762	none	none	intron		ENST00000420766.1	intron	5.35323e-07	-2.47918	0.006	0.031	0.0596265	NO_DA	NP	3	222	0.681929	0.00013287	0.00077158	TF_Pos	UP_CTAL	-0.251759	1.44839e-08	UP_CTAL	-0.269804	3.01155e-06	none	none	none	none	none	none	FALSE	FALSE	FALSE	FALSE	FALSE		0.666667	0.586631	3.25313	1.64541	0.536784
	MRAP2	NFIA	chr6-83985390-83986762	TAL.ATAC.peak.42507	chr6	83985389	83986762	none	none	intron		ENST00000420766.1	intron	5.35323e-07	-2.47918	0.006	0.031	0.0596265	NO_DA	NP	3	40	0.646924	0.000265697	0.00137415	TF_Pos	UP_CTAL	-0.251759	1.44839e-08	UP_CTAL	-0.360812	5.35477e-16	none	none	none	none	none	none	FALSE	FALSE	FALSE	FALSE	FALSE		0.666667	0.586631	3.25313	1.64541	0.536784
	MRAP2	NFIB	chr6-83985390-83986762	TAL.ATAC.peak.42507	chr6	83985389	83986762	none	none	intron		ENST00000420766.1	intron	5.35323e-07	-2.47918	0.006	0.031	0.0596265	NO_DA	NP	3	189	0.579928	0.00190076	0.00604952	TF_Pos	UP_CTAL	-0.251759	1.44839e-08	UP_CTAL	-0.482545	2.69313e-23	none	none	none	none	none	none	FALSE	FALSE	FALSE	FALSE	FALSE		0.666667	0.586631	3.25313	1.64541	0.536784
	MRAP2	NFKB2	chr6-83985390-83986762	TAL.ATAC.peak.42507	chr6	83985389	83986762	none	none	intron		ENST00000420766.1	intron	5.35323e-07	-2.47918	0.006	0.031	0.0596265	NO_DA	NP	3	69	0.651404	0.000322434	0.00159292	TF_Pos	UP_CTAL	-0.251759	1.44839e-08	NO_DE	NO_DE	NO_DE	none	none	none	none	none	none	FALSE	FALSE	FALSE	FALSE	FALSE		0.666667	0.586631	3.25313	1.64541	0.536784
	MRAP2	NR3C1	chr6-83985390-83986762	TAL.ATAC.peak.42507	chr6	83985389	83986762	none	none	intron		ENST00000420766.1	intron	5.35323e-07	-2.47918	0.006	0.031	0.0596265	NO_DA	NP	3	56	0.74267	6.0228e-06	8.6676e-05	TF_Pos	UP_CTAL	-0.251759	1.44839e-08	UP_CTAL	-0.20451	5.56929e-06	none	none	none	none	none	none	FALSE	FALSE	FALSE	FALSE	FALSE		0.666667	0.586631	3.25313	1.64541	0.536784
	MRAP2	PBX2	chr6-83985390-83986762	TAL.ATAC.peak.42507	chr6	83985389	83986762	none	none	intron		ENST00000420766.1	intron	5.35323e-07	-2.47918	0.006	0.031	0.0596265	NO_DA	NP	3	226	0.895573	2.81564e-10	4.65989e-08	TF_Pos	UP_CTAL	-0.251759	1.44839e-08	NO_DE	NO_DE	NO_DE	none	none	none	none	none	none	FALSE	FALSE	FALSE	FALSE	FALSE		0.666667	0.586631	3.25313	1.64541	0.536784
	MRAP2	SPI1	chr6-83985390-83986762	TAL.ATAC.peak.42507	chr6	83985389	83986762	none	none	intron		ENST00000420766.1	intron	5.35323e-07	-2.47918	0.006	0.031	0.0596265	NO_DA	NP	3	231	0.806593	0.000809798	0.00291351	TF_Pos	UP_CTAL	-0.251759	1.44839e-08	NO_DE	NO_DE	NO_DE	none	none	none	none	none	none	FALSE	FALSE	FALSE	FALSE	FALSE		0.666667	0.586631	3.25313	1.64541	0.536784
	MRAP2	TCF7L1	chr6-83985390-83986762	TAL.ATAC.peak.42507	chr6	83985389	83986762	none	none	intron		ENST00000420766.1	intron	5.35323e-07	-2.47918	0.006	0.031	0.0596265	NO_DA	NP	3	118	0.628772	0.00226486	0.0068777	TF_Pos	UP_CTAL	-0.251759	1.44839e-08	NO_DE	NO_DE	NO_DE	none	none	none	none	none	none	FALSE	FALSE	FALSE	FALSE	FALSE		0.666667	0.586631	3.25313	1.64541	0.536784
	MRAP2	ZNF16	chr6-83985390-83986762	TAL.ATAC.peak.42507	chr6	83985389	83986762	none	none	intron		ENST00000420766.1	intron	5.35323e-07	-2.47918	0.006	0.031	0.0596265	NO_DA	NP	3	193	0.608889	0.00121182	0.00409298	TF_Pos	UP_CTAL	-0.251759	1.44839e-08	NO_DE	NO_DE	NO_DE	none	none	none	none	none	none	FALSE	FALSE	FALSE	FALSE	FALSE		0.666667	0.586631	3.25313	1.64541	0.536784
	MRAP2	ZNF274	chr6-83985390-83986762	TAL.ATAC.peak.42507	chr6	83985389	83986762	none	none	intron		ENST00000420766.1	intron	5.35323e-07	-2.47918	0.006	0.031	0.0596265	NO_DA	NP	3	164	0.698981	0.000101437	0.000658349	TF_Pos	UP_CTAL	-0.251759	1.44839e-08	NO_DE	none	none	none	none	none	none	none	none	FALSE	FALSE	FALSE	FALSE	FALSE		0.666667	0.586631	3.25313	1.64541	0.536784
	MRAP2	ZNF354C	chr6-83985390-83986762	TAL.ATAC.peak.42507	chr6	83985389	83986762	none	none	intron		ENST00000420766.1	intron	5.35323e-07	-2.47918	0.006	0.031	0.0596265	NO_DA	NP	3	6	0.619048	0.000745686	0.00274247	TF_Pos	UP_CTAL	-0.251759	1.44839e-08	NO_DE	NO_DE	NO_DE	none	none	none	none	none	none	FALSE	FALSE	FALSE	FALSE	FALSE		0.666667	0.586631	3.25313	1.64541	0.536784
	MRAP2	ZNF382	chr6-83985390-83986762	TAL.ATAC.peak.42507	chr6	83985389	83986762	none	none	intron		ENST00000420766.1	intron	5.35323e-07	-2.47918	0.006	0.031	0.0596265	NO_DA	NP	3	166	0.662335	0.000227679	0.00125603	TF_Pos	UP_CTAL	-0.251759	1.44839e-08	NO_DE	NO_DE	NO_DE	none	none	none	none	none	none	FALSE	FALSE	FALSE	FALSE	FALSE		0.666667	0.586631	3.25313	1.64541	0.536784
	CNN3	IRF1	chr1-95021224-95022011	TAL.ATAC.peak.5273	chr1	95021223	95022011	none	ALG14	intron		ENST00000370205.6, ENST00000507727.2	intron	0.0836948	0.475898	0.043	0.03	1	NO_DA	NO_NP	31	26	0.75959	6.78515e-06	0.000899033	Peak_Pos	UP_CTAL	-0.260767	2.17098e-06	NO_DE	NO_DE	NO_DE	none	none	none	NO_DE	none	none	FALSE	TRUE	TRUE	TRUE	FALSE		0.564103	13.7794	15.3906	14.0235	0.302063
	CNN3	IRF1	chr1-95018392-95018843	TAL.ATAC.peak.5272	chr1	95018391	95018843	ALG14	ALG14	intron		ENST00000370205.6, ENST00000507727.2	intron	4.01202e-07	1.4707	0.052	0.017	0.0446875	UP_aTAL	NP	30	26	0.877687	3.78746e-08	1.33824e-05	Peak_Pos	UP_CTAL	-0.260767	2.17098e-06	NO_DE	NO_DE	NO_DE	NO_DE	none	none	NO_DE	none	none	FALSE	TRUE	TRUE	TRUE	FALSE		0.838971	1.78788	9.35713	9.72464	0.232685
	CNN3	MAFK	chr1-94983208-94983625	TAL.ATAC.peak.5265	chr1	94983207	94983625	none	ALG14	exon/intron		ENST00000370205.6, ENST00000507727.2	exon, intron	2.07885e-06	1.84339	0.03	0.008	0.231551	NO_DA	NP	23	289	0.817647	0.000150617	0.00997839	Peak_Pos	UP_CTAL	-0.260767	2.17098e-06	NO_DE	NO_DE	NO_DE	none	none	none	NO_DE	none	none	FALSE	TRUE	TRUE	TRUE	FALSE		0.630746	6.07974	13.7166	16.2237	0.298722
	CNN3	IRF1	chr1-94962412-94963130	TAL.ATAC.peak.5263	chr1	94962411	94963130	none	CNN3-DT	exon/intron		ENST00000659966.1, ENST00000438509.2, ENST00000659935.1, ENST00000664672.1, ENST00000657603.1, ENST00000666627.1, ENST00000664573.1, ENST00000452846.5, ENST00000456582.2	exon, intron	0.283692	-0.389896	0.019	0.025	1	NO_DA	NP	21	26	0.930769	1.57345e-06	0.000416964	Peak_Pos	UP_CTAL	-0.260767	2.17098e-06	NO_DE	NO_DE	NO_DE	none	none	none	NO_DE	NO_DE	NO_DE	FALSE	TRUE	TRUE	TRUE	FALSE		NA	27.0364	5.49452	16.2533	0.251023
	CNN3	IRF1	chr1-94951261-94951816	TAL.ATAC.peak.5261	chr1	94951260	94951816	none	CNN3-DT	intron		ENST00000659966.1, ENST00000438509.2, ENST00000659935.1, ENST00000664672.1, ENST00000657603.1, ENST00000666627.1, ENST00000664573.1, ENST00000452846.5, ENST00000456582.2	intron	0.395484	0.269825	0.032	0.024	1	NO_DA	NO_NP	19	26	0.790769	4.92198e-06	0.00086955	Peak_Pos	UP_CTAL	-0.260767	2.17098e-06	NO_DE	NO_DE	NO_DE	none	none	none	NO_DE	NO_DE	NO_DE	FALSE	FALSE	TRUE	TRUE	FALSE		0.662521	1.19321	6.01478	6.14	0.250251
	CNN3	IRF1	chr1-94941639-94942489	TAL.ATAC.peak.5260	chr1	94941638	94942489	CNN3	CNN3-DT	intron		ENST00000659966.1, ENST00000438509.2, ENST00000659935.1, ENST00000664672.1, ENST00000657603.1, ENST00000666627.1, ENST00000664573.1, ENST00000452846.5, ENST00000456582.2	intron	0.167853	0.292676	0.064	0.054	1	NO_DA	NO_NP	18	26	0.695785	5.58782e-05	0.00423078	Peak_Pos	UP_CTAL	-0.260767	2.17098e-06	NO_DE	NO_DE	NO_DE	UP_CTAL	-0.260767	2.17098e-06	NO_DE	NO_DE	NO_DE	FALSE	TRUE	TRUE	TRUE	FALSE		0.486804	3.93333	5.20116	15.3086	0.3108
	CNN3	ATF3	chr1-94925653-94927690	TAL.ATAC.peak.5258	chr1	94925652	94927690	none	CNN3	promoter	cpg_island	ENST00000545882.5, ENST00000394202.8, ENST00000370206.9, ENST00000415017.1, ENST00000474409.1	promoter, 1to5kb, 5UTR, exon, intron	0.230007	0.103956	0.307	0.28	1	NO_DA	NO_NP	16	222	0.732601	2.35382e-05	0.0020792	Peak_Pos	UP_CTAL	-0.260767	2.17098e-06	NO_DE	none	none	none	none	none	UP_CTAL	-0.260767	2.17098e-06	TRUE	TRUE	TRUE	TRUE	FALSE	ACT	0.0275374	93.7419	0.762924	20.7826	1.01422
	CNN3	ATF3	chr1-94925653-94927690	TAL.ATAC.peak.5258	chr1	94925652	94927690	none	CNN3-DT	promoter	cpg_island	ENST00000659966.1, ENST00000438509.2, ENST00000659935.1, ENST00000664672.1, ENST00000657603.1, ENST00000666627.1, ENST00000664573.1, ENST00000452846.5, ENST00000456582.2	promoter, 1to5kb, exon, intron	0.230007	0.103956	0.307	0.28	1	NO_DA	NO_NP	16	222	0.732601	2.35382e-05	0.0020792	Peak_Pos	UP_CTAL	-0.260767	2.17098e-06	NO_DE	none	none	none	none	none	NO_DE	NO_DE	NO_DE	TRUE	TRUE	TRUE	TRUE	FALSE	ACT	0.0275374	93.7419	0.762924	20.7826	1.01422
	CNN3	ETS2	chr1-94925653-94927690	TAL.ATAC.peak.5258	chr1	94925652	94927690	none	CNN3	promoter	cpg_island	ENST00000545882.5, ENST00000394202.8, ENST00000370206.9, ENST00000415017.1, ENST00000474409.1	promoter, 1to5kb, 5UTR, exon, intron	0.230007	0.103956	0.307	0.28	1	NO_DA	NO_NP	16	167	0.737485	1.95639e-05	0.00188525	Peak_Pos	UP_CTAL	-0.260767	2.17098e-06	NO_DE	none	none	none	none	none	UP_CTAL	-0.260767	2.17098e-06	TRUE	TRUE	TRUE	TRUE	FALSE	ACT	0.0275374	93.7419	0.762924	20.7826	1.01422
	CNN3	ETS2	chr1-94925653-94927690	TAL.ATAC.peak.5258	chr1	94925652	94927690	none	CNN3-DT	promoter	cpg_island	ENST00000659966.1, ENST00000438509.2, ENST00000659935.1, ENST00000664672.1, ENST00000657603.1, ENST00000666627.1, ENST00000664573.1, ENST00000452846.5, ENST00000456582.2	promoter, 1to5kb, exon, intron	0.230007	0.103956	0.307	0.28	1	NO_DA	NO_NP	16	167	0.737485	1.95639e-05	0.00188525	Peak_Pos	UP_CTAL	-0.260767	2.17098e-06	NO_DE	none	none	none	none	none	NO_DE	NO_DE	NO_DE	TRUE	TRUE	TRUE	TRUE	FALSE	ACT	0.0275374	93.7419	0.762924	20.7826	1.01422
	CNN3	KLF10	chr1-94925653-94927690	TAL.ATAC.peak.5258	chr1	94925652	94927690	none	CNN3-DT	promoter	cpg_island	ENST00000659966.1, ENST00000438509.2, ENST00000659935.1, ENST00000664672.1, ENST00000657603.1, ENST00000666627.1, ENST00000664573.1, ENST00000452846.5, ENST00000456582.2	promoter, 1to5kb, exon, intron	0.230007	0.103956	0.307	0.28	1	NO_DA	NO_NP	16	183	0.772283	5.13448e-06	0.000777506	Peak_Pos	UP_CTAL	-0.260767	2.17098e-06	NO_DE	none	none	none	none	none	NO_DE	NO_DE	NO_DE	TRUE	TRUE	TRUE	TRUE	FALSE	ACT	0.0275374	93.7419	0.762924	20.7826	1.01422
	CNN3	KLF10	chr1-94925653-94927690	TAL.ATAC.peak.5258	chr1	94925652	94927690	none	CNN3	promoter	cpg_island	ENST00000545882.5, ENST00000394202.8, ENST00000370206.9, ENST00000415017.1, ENST00000474409.1	promoter, 1to5kb, 5UTR, exon, intron	0.230007	0.103956	0.307	0.28	1	NO_DA	NO_NP	16	183	0.772283	5.13448e-06	0.000777506	Peak_Pos	UP_CTAL	-0.260767	2.17098e-06	NO_DE	none	none	none	none	none	UP_CTAL	-0.260767	2.17098e-06	TRUE	TRUE	TRUE	TRUE	FALSE	ACT	0.0275374	93.7419	0.762924	20.7826	1.01422
	CNN3	IRF1	chr1-94902681-94903493	TAL.ATAC.peak.5255	chr1	94902680	94903493	none	CNN3	promoter		ENST00000461018.5, ENST00000487539.1, ENST00000545882.5, ENST00000415017.1, ENST00000394202.8, ENST00000370206.9, ENST00000474409.1	promoter, 1to5kb, 5UTR, exon, intron	0.328904	-0.26865	0.033	0.041	1	NO_DA	NO_NP	13	26	0.744743	1.28012e-05	0.00150769	Peak_Pos	UP_CTAL	-0.260767	2.17098e-06	NO_DE	NO_DE	NO_DE	none	none	none	UP_CTAL	-0.260767	2.17098e-06	FALSE	FALSE	TRUE	TRUE	FALSE		0.350939	2.44028	11.8946	14.8097	0.321199
	CNN3	IRF1	chr1-94899792-94900162	TAL.ATAC.peak.5254	chr1	94899791	94900162	none	CNN3	intron		ENST00000545882.5, ENST00000394202.8, ENST00000370206.9, ENST00000461018.5, ENST00000487539.1, ENST00000415017.1	intron	0.00109331	-1.71565	0.007	0.021	1	NO_DA	NP	12	26	0.887606	3.312e-09	3.51072e-06	Peak_Pos	UP_CTAL	-0.260767	2.17098e-06	NO_DE	NO_DE	NO_DE	none	none	none	UP_CTAL	-0.260767	2.17098e-06	FALSE	TRUE	TRUE	TRUE	FALSE		0.479167	3.19359	14.0961	17.5484	0.217002
	CNN3	NFIL3	chr1-94899792-94900162	TAL.ATAC.peak.5254	chr1	94899791	94900162	none	CNN3	intron		ENST00000545882.5, ENST00000394202.8, ENST00000370206.9, ENST00000461018.5, ENST00000487539.1, ENST00000415017.1	intron	0.00109331	-1.71565	0.007	0.021	1	NO_DA	NP	12	295	0.698462	0.00015418	0.00961355	Peak_Pos	UP_CTAL	-0.260767	2.17098e-06	NO_DE	none	none	none	none	none	UP_CTAL	-0.260767	2.17098e-06	FALSE	TRUE	TRUE	TRUE	FALSE		0.479167	3.19359	14.0961	17.5484	0.217002
	CNN3	STAT3	chr1-94899792-94900162	TAL.ATAC.peak.5254	chr1	94899791	94900162	none	CNN3	intron		ENST00000545882.5, ENST00000394202.8, ENST00000370206.9, ENST00000461018.5, ENST00000487539.1, ENST00000415017.1	intron	0.00109331	-1.71565	0.007	0.021	1	NO_DA	NP	12	28	0.874615	2.241e-06	0.000475093	Peak_Pos	UP_CTAL	-0.260767	2.17098e-06	NO_DE	none	none	none	none	none	UP_CTAL	-0.260767	2.17098e-06	FALSE	TRUE	TRUE	TRUE	FALSE		0.479167	3.19359	14.0961	17.5484	0.217002
	CNN3	IRF1	chr1-94883728-94884729	TAL.ATAC.peak.5253	chr1	94883727	94884729	SLC44A3	SLC44A3	intron		ENST00000446120.6, ENST00000271227.11, ENST00000527077.5, ENST00000529450.5, ENST00000467909.5, ENST00000532427.5, ENST00000475883.5, ENST00000530397.1, ENST00000532670.1	intron	0.000455472	-0.61447	0.077	0.112	1	NO_DA	NO_NP	11	26	0.838992	2.44765e-08	1.29725e-05	Peak_Pos	UP_CTAL	-0.260767	2.17098e-06	NO_DE	NO_DE	NO_DE	UP_CTAL	-0.211063	0.000938535	UP_CTAL	-0.211063	0.000938535	TRUE	TRUE	TRUE	TRUE	FALSE	ENH	0.284232	8.15705	14.8532	16.7818	0.129419
	CNN3	IRF8	chr1-94883728-94884729	TAL.ATAC.peak.5253	chr1	94883727	94884729	SLC44A3	SLC44A3	intron		ENST00000446120.6, ENST00000271227.11, ENST00000527077.5, ENST00000529450.5, ENST00000467909.5, ENST00000532427.5, ENST00000475883.5, ENST00000530397.1, ENST00000532670.1	intron	0.000455472	-0.61447	0.077	0.112	1	NO_DA	NO_NP	11	48	0.65377	0.000161404	0.00950492	Peak_Pos	UP_CTAL	-0.260767	2.17098e-06	NO_DE	NO_DE	NO_DE	UP_CTAL	-0.211063	0.000938535	UP_CTAL	-0.211063	0.000938535	TRUE	TRUE	TRUE	TRUE	FALSE	ENH	0.284232	8.15705	14.8532	16.7818	0.129419
	CNN3	TEAD4	chr1-94883728-94884729	TAL.ATAC.peak.5253	chr1	94883727	94884729	SLC44A3	SLC44A3	intron		ENST00000446120.6, ENST00000271227.11, ENST00000527077.5, ENST00000529450.5, ENST00000467909.5, ENST00000532427.5, ENST00000475883.5, ENST00000530397.1, ENST00000532670.1	intron	0.000455472	-0.61447	0.077	0.112	1	NO_DA	NO_NP	11	311	0.692939	6.7711e-05	0.00478491	Peak_Pos	UP_CTAL	-0.260767	2.17098e-06	UP_aTAL	0.436323	1.11802e-13	UP_CTAL	-0.211063	0.000938535	UP_CTAL	-0.211063	0.000938535	TRUE	TRUE	TRUE	TRUE	FALSE	ENH	0.284232	8.15705	14.8532	16.7818	0.129419
	CNN3	RELA	chr1-94864756-94865737	TAL.ATAC.peak.5251	chr1	94864755	94865737	SLC44A3	SLC44A3	exon/intron		ENST00000532670.1, ENST00000446120.6, ENST00000271227.11, ENST00000527077.5, ENST00000529450.5, ENST00000467909.5, ENST00000532427.5, ENST00000475883.5, ENST00000530397.1	1to5kb, exon, intron, 3UTR	0.000473661	-0.640634	0.069	0.104	1	NO_DA	NO_NP	9	10	0.721612	3.52985e-05	0.00287819	Peak_Pos	UP_CTAL	-0.260767	2.17098e-06	NO_DE	NO_DE	NO_DE	UP_CTAL	-0.211063	0.000938535	UP_CTAL	-0.211063	0.000938535	TRUE	TRUE	TRUE	TRUE	FALSE	ENH	0.276759	15.108	14.2193	16.4696	0.200223
	CNN3	IRF1	chr1-94863731-94864478	TAL.ATAC.peak.5250	chr1	94863730	94864478	SLC44A3	SLC44A3	intron		ENST00000532670.1, ENST00000446120.6, ENST00000271227.11, ENST00000527077.5, ENST00000529450.5, ENST00000467909.5, ENST00000532427.5, ENST00000475883.5, ENST00000530397.1	1to5kb, intron	0.0029247	0.443194	0.137	0.097	1	NO_DA	NO_NP	8	26	0.75453	1.46892e-05	0.00155706	Peak_Pos	UP_CTAL	-0.260767	2.17098e-06	NO_DE	NO_DE	NO_DE	UP_CTAL	-0.211063	0.000938535	UP_CTAL	-0.211063	0.000938535	FALSE	TRUE	TRUE	TRUE	FALSE		0.233333	19.9006	10.2112	17.8651	0.234831
	MBNL1	MEF2C	chr3-152331037-152331487	TAL.ATAC.peak.25429	chr3	152331036	152331487	none	MBNL1	intron		ENST00000282486.10, ENST00000282488.11, ENST00000355460.6, ENST00000495875.6, ENST00000324210.10, ENST00000493459.5, ENST00000459747.1, ENST00000460591.5, ENST00000498502.5, ENST00000324196.9, ENST00000357472.7, ENST00000545754.5, ENST00000485910.5, ENST00000463374.5, ENST00000465907.6, ENST00000485509.5, ENST00000492948.5, ENST00000464596.5	intron	3.85942e-15	2.86174	0.043	0.006	4.29878e-10	UP_aTAL	NP	13	14	0.864286	0	0	Peak_Pos	UP_CTAL	-0.265203	1.34869e-16	UP_CTAL	-0.384646	2.07532e-16	none	none	none	UP_CTAL	-0.265203	1.34869e-16	FALSE	FALSE	TRUE	TRUE	FALSE		0.595695	1.95846	7.80437	7.83488	0.0863858
	MGST1	E2F4	chr12-16346994-16348687	TAL.ATAC.peak.72968	chr12	16346993	16348687	MGST1	MGST1	promoter		ENST00000536371.5, ENST00000010404.6, ENST00000534835.5, ENST00000543076.5, ENST00000396210.8, ENST00000539036.5, ENST00000537878.5, ENST00000542256.5, ENST00000539708.5, ENST00000535309.5, ENST00000540056.5, ENST00000396209.5, ENST00000540126.5, ENST00000538885.5, ENST00000396207.1	promoter, 1to5kb, 5UTR, exon, intron	7.05393e-05	-0.964036	0.036	0.07	1	NO_DA	NO_NP	4	101	0.740011	1.23398e-05	0.00149312	TF_Pos	UP_CTAL	-0.26714	6.73912e-08	NO_DE	NO_DE	NO_DE	UP_CTAL	-0.26714	6.73912e-08	UP_CTAL	-0.26714	6.73912e-08	TRUE	TRUE	TRUE	TRUE	FALSE	ACT	0.335307	98.0236	4.75051	20.7491	1.84556
	SLC4A8	HLF	chr12-51432933-51433146	TAL.ATAC.peak.74123	chr12	51432932	51433146	none	SLC4A8	intron		ENST00000535225.6, ENST00000358657.7, ENST00000547697.6, ENST00000604314.5, ENST00000548352.5, ENST00000453097.7, ENST00000548811.5, ENST00000546497.1, ENST00000319957.10, ENST00000514353.7	intron	0.702898	-0.291221	0.005	0.005	1	NO_DA	NO_NP	9	206	0.711854	3.12755e-05	0.0011353	TF_Pos	UP_CTAL	-0.273672	0.000234093	UP_CTAL	-0.366042	6.75424e-13	none	none	none	UP_CTAL	-0.273672	0.000234093	FALSE	FALSE	FALSE	FALSE	FALSE		0.683333	0.440923	0.905783	1.89865	0.986144
	SLC4A8	IRF3	chr12-51432933-51433146	TAL.ATAC.peak.74123	chr12	51432932	51433146	none	SLC4A8	intron		ENST00000535225.6, ENST00000358657.7, ENST00000547697.6, ENST00000604314.5, ENST00000548352.5, ENST00000453097.7, ENST00000548811.5, ENST00000546497.1, ENST00000319957.10, ENST00000514353.7	intron	0.702898	-0.291221	0.005	0.005	1	NO_DA	NO_NP	9	114	0.605192	0.00105429	0.00981302	TF_Pos	UP_CTAL	-0.273672	0.000234093	NO_DE	NO_DE	NO_DE	none	none	none	UP_CTAL	-0.273672	0.000234093	FALSE	FALSE	FALSE	FALSE	FALSE		0.683333	0.440923	0.905783	1.89865	0.986144
	SLC4A8	NFATC3	chr12-51432933-51433146	TAL.ATAC.peak.74123	chr12	51432932	51433146	none	SLC4A8	intron		ENST00000535225.6, ENST00000358657.7, ENST00000547697.6, ENST00000604314.5, ENST00000548352.5, ENST00000453097.7, ENST00000548811.5, ENST00000546497.1, ENST00000319957.10, ENST00000514353.7	intron	0.702898	-0.291221	0.005	0.005	1	NO_DA	NO_NP	9	28	0.674454	0.000114324	0.00172915	TF_Pos	UP_CTAL	-0.273672	0.000234093	UP_CTAL	-0.28575	2.70593e-08	none	none	none	UP_CTAL	-0.273672	0.000234093	FALSE	FALSE	FALSE	FALSE	FALSE		0.683333	0.440923	0.905783	1.89865	0.986144
	SLC4A8	TEF	chr12-51432933-51433146	TAL.ATAC.peak.74123	chr12	51432932	51433146	none	SLC4A8	intron		ENST00000535225.6, ENST00000358657.7, ENST00000547697.6, ENST00000604314.5, ENST00000548352.5, ENST00000453097.7, ENST00000548811.5, ENST00000546497.1, ENST00000319957.10, ENST00000514353.7	intron	0.702898	-0.291221	0.005	0.005	1	NO_DA	NO_NP	9	86	0.601648	0.000901022	0.00860713	TF_Pos	UP_CTAL	-0.273672	0.000234093	NO_DE	NO_DE	NO_DE	none	none	none	UP_CTAL	-0.273672	0.000234093	FALSE	FALSE	FALSE	FALSE	FALSE		0.683333	0.440923	0.905783	1.89865	0.986144
	SLC4A8	TFAP2A	chr12-51432933-51433146	TAL.ATAC.peak.74123	chr12	51432932	51433146	none	SLC4A8	intron		ENST00000535225.6, ENST00000358657.7, ENST00000547697.6, ENST00000604314.5, ENST00000548352.5, ENST00000453097.7, ENST00000548811.5, ENST00000546497.1, ENST00000319957.10, ENST00000514353.7	intron	0.702898	-0.291221	0.005	0.005	1	NO_DA	NO_NP	9	234	0.641212	0.000552274	0.00589633	TF_Pos	UP_CTAL	-0.273672	0.000234093	NO_DE	NO_DE	NO_DE	none	none	none	UP_CTAL	-0.273672	0.000234093	FALSE	FALSE	FALSE	FALSE	FALSE		0.683333	0.440923	0.905783	1.89865	0.986144
	SLC4A8	BARX2	chr12-51423927-51425345	TAL.ATAC.peak.74122	chr12	51423926	51425345	none	SLC4A8	promoter	cpg_island	ENST00000453097.7, ENST00000548811.5, ENST00000546497.1, ENST00000319957.10, ENST00000514353.7, ENST00000535225.6, ENST00000358657.7, ENST00000547697.6, ENST00000604314.5, ENST00000548352.5	promoter, 1to5kb, 5UTR, exon, intron	0.215605	0.188355	0.123	0.104	1	NO_DA	NO_NP	8	117	0.867133	0.000443302	0.00519093	TF_Pos	UP_CTAL	-0.273672	0.000234093	NO_DE	NO_DE	NO_DE	none	none	none	UP_CTAL	-0.273672	0.000234093	TRUE	TRUE	FALSE	FALSE	FALSE		0.104302	7.06896	1.21896	1.72792	1.09606
	SLC4A8	BARX2	chr12-51423927-51425345	TAL.ATAC.peak.74122	chr12	51423926	51425345	none	SLC4A8-AS1	promoter	cpg_island	ENST00000604939.1	promoter, exon, intron	0.215605	0.188355	0.123	0.104	1	NO_DA	NO_NP	8	117	0.867133	0.000443302	0.00519093	TF_Pos	UP_CTAL	-0.273672	0.000234093	NO_DE	NO_DE	NO_DE	none	none	none	NO_DE	NO_DE	NO_DE	TRUE	TRUE	FALSE	FALSE	FALSE		0.104302	7.06896	1.21896	1.72792	1.09606
	SLC4A8	CTCF	chr12-51423927-51425345	TAL.ATAC.peak.74122	chr12	51423926	51425345	none	SLC4A8	promoter	cpg_island	ENST00000453097.7, ENST00000548811.5, ENST00000546497.1, ENST00000319957.10, ENST00000514353.7, ENST00000535225.6, ENST00000358657.7, ENST00000547697.6, ENST00000604314.5, ENST00000548352.5	promoter, 1to5kb, 5UTR, exon, intron	0.215605	0.188355	0.123	0.104	1	NO_DA	NO_NP	8	8	0.660099	0.000189154	0.00254308	TF_Pos	UP_CTAL	-0.273672	0.000234093	NO_DE	none	none	none	none	none	UP_CTAL	-0.273672	0.000234093	TRUE	TRUE	FALSE	FALSE	FALSE		0.104302	7.06896	1.21896	1.72792	1.09606
	SLC4A8	CTCF	chr12-51423927-51425345	TAL.ATAC.peak.74122	chr12	51423926	51425345	none	SLC4A8-AS1	promoter	cpg_island	ENST00000604939.1	promoter, exon, intron	0.215605	0.188355	0.123	0.104	1	NO_DA	NO_NP	8	8	0.660099	0.000189154	0.00254308	TF_Pos	UP_CTAL	-0.273672	0.000234093	NO_DE	none	none	none	none	none	NO_DE	NO_DE	NO_DE	TRUE	TRUE	FALSE	FALSE	FALSE		0.104302	7.06896	1.21896	1.72792	1.09606
	SLC4A8	ELF1	chr12-51423927-51425345	TAL.ATAC.peak.74122	chr12	51423926	51425345	none	SLC4A8-AS1	promoter	cpg_island	ENST00000604939.1	promoter, exon, intron	0.215605	0.188355	0.123	0.104	1	NO_DA	NO_NP	8	196	0.683419	0.000174536	0.00243679	TF_Pos	UP_CTAL	-0.273672	0.000234093	NO_DE	none	none	none	none	none	NO_DE	NO_DE	NO_DE	TRUE	TRUE	FALSE	FALSE	FALSE		0.104302	7.06896	1.21896	1.72792	1.09606
	SLC4A8	ELF1	chr12-51423927-51425345	TAL.ATAC.peak.74122	chr12	51423926	51425345	none	SLC4A8	promoter	cpg_island	ENST00000453097.7, ENST00000548811.5, ENST00000546497.1, ENST00000319957.10, ENST00000514353.7, ENST00000535225.6, ENST00000358657.7, ENST00000547697.6, ENST00000604314.5, ENST00000548352.5	promoter, 1to5kb, 5UTR, exon, intron	0.215605	0.188355	0.123	0.104	1	NO_DA	NO_NP	8	196	0.683419	0.000174536	0.00243679	TF_Pos	UP_CTAL	-0.273672	0.000234093	NO_DE	none	none	none	none	none	UP_CTAL	-0.273672	0.000234093	TRUE	TRUE	FALSE	FALSE	FALSE		0.104302	7.06896	1.21896	1.72792	1.09606
	SLC4A8	ELF3	chr12-51423927-51425345	TAL.ATAC.peak.74122	chr12	51423926	51425345	none	SLC4A8-AS1	promoter	cpg_island	ENST00000604939.1	promoter, exon, intron	0.215605	0.188355	0.123	0.104	1	NO_DA	NO_NP	8	197	0.854359	1.90252e-06	0.000690615	TF_Pos	UP_CTAL	-0.273672	0.000234093	UP_aTAL	0.786477	1.75528e-50	none	none	none	NO_DE	NO_DE	NO_DE	TRUE	TRUE	FALSE	FALSE	FALSE		0.104302	7.06896	1.21896	1.72792	1.09606
	SLC4A8	ELF3	chr12-51423927-51425345	TAL.ATAC.peak.74122	chr12	51423926	51425345	none	SLC4A8	promoter	cpg_island	ENST00000453097.7, ENST00000548811.5, ENST00000546497.1, ENST00000319957.10, ENST00000514353.7, ENST00000535225.6, ENST00000358657.7, ENST00000547697.6, ENST00000604314.5, ENST00000548352.5	promoter, 1to5kb, 5UTR, exon, intron	0.215605	0.188355	0.123	0.104	1	NO_DA	NO_NP	8	197	0.854359	1.90252e-06	0.000690615	TF_Pos	UP_CTAL	-0.273672	0.000234093	UP_aTAL	0.786477	1.75528e-50	none	none	none	UP_CTAL	-0.273672	0.000234093	TRUE	TRUE	FALSE	FALSE	FALSE		0.104302	7.06896	1.21896	1.72792	1.09606
[truncated: 12,574 more rows]

## Sheet: Sup_Data_14scMEGA TF TAL
scMEGA aTALxC-TAL table without filters to adjusted P value < 0.05 for DE gene target or DA peak.
[truncated: 102,228 more rows]

## Sheet: Sup_Data_15 TF Activity TAL
scMEGA build a TF activity matrix, filtered to retain interactions between TFs and target genes with a correlation of >90% aTALxC-TAL.
[truncated: 13,820 more rows]
