# Supplementary material for: The chromatin landscape of healthy and injured cell types in the human kidney
Source: Nat Commun. 2024 Jan 10;15:433. doi: 10.1038/s41467-023-44467-6 (PMC10781985; doi:10.1038/s41467-023-44467-6)
Supplement: Supplementary file 7 — Source Data [file 41467_2023_44467_MOESM7_ESM.xlsx]

## Sheet: Fig2g
Antibody	CellType	Proportion
H3K27Ac	Immune	20
H3K4me1	Immune	18
H3K4me3	Immune	19
H3K27Ac	Interstitial	12
H3K4me1	Interstitial	29
H3K4me3	Interstitial	13
H3K27Ac	POD	8
H3K4me1	POD	14
H3K4me3	POD	10
H3K27Ac	PT	41
H3K4me1	PT	20
H3K4me3	PT	52
H3K27Ac	TAL	19
H3K4me1	TAL	19
H3K4me3	TAL	5

## Sheet: Fig6a
gene	AUC	celltype	p_val_DE_NGB	avg_log2FC_DE_NGB	pv.adj_DE_NGB	UP_DE_NGB		DE: Negative Binomial corrected by Bonferroni
CREM	0.112774	aPT	2.20282e-08	0.129009	0.000805218	NO_DE
CREM	0.107563	PTS12	2.20282e-08	0.129009	0.000805218	NO_DE
ELF3	0.755428	aPT	5.38284e-145	0.506357	1.96764e-140	UP_aPT
ELF3	0.646887	PTS12	5.38284e-145	0.506357	1.96764e-140	UP_aPT
FOS	0.36674	PTS12	3.33743e-17	0.132078	1.21996e-12	NO_DE
FOS	0.725808	aPT	3.33743e-17	0.132078	1.21996e-12	NO_DE
KLF10	0.0576535	PTS12	2.15884e-98	0.342861	7.89141e-94	UP_aPT
KLF10	0.102375	aPT	2.15884e-98	0.342861	7.89141e-94	UP_aPT
KLF5	0.284347	aPT	5.95324e-63	0.221035	2.17615e-58	NO_DE
KLF5	0.23515	PTS12	5.95324e-63	0.221035	2.17615e-58	NO_DE
KLF6	0.565916	aPT	3.30318e-249	1.12043	1.20744e-244	UP_aPT
KLF6	0.304141	PTS12	3.30318e-249	1.12043	1.20744e-244	UP_aPT
MEF2A	0.0791003	PTS12	3.33561e-101	0.669985	1.2193e-96	UP_aPT
MEF2A	0.107655	aPT	3.33561e-101	0.669985	1.2193e-96	UP_aPT
NFKB1	0.0883682	PTS12	1.40081e-200	0.854273	5.12052e-196	UP_aPT
NFKB1	0.107327	aPT	1.40081e-200	0.854273	5.12052e-196	UP_aPT
NFKB2	0.869606	aPT	5.84952e-95	0.182019	2.13824e-90	NO_DE
NFKB2	0.464543	PTS12	5.84952e-95	0.182019	2.13824e-90	NO_DE
REL	0.134014	aPT	8.22009e-19	0.142515	3.00477e-14	NO_DE
REL	0.110467	PTS12	8.22009e-19	0.142515	3.00477e-14	NO_DE
RELB	0.234878	aPT	7.59955e-93	0.253326	2.77794e-88	UP_aPT
RELB	0.160892	PTS12	7.59955e-93	0.253326	2.77794e-88	UP_aPT
SOX4	0.874212	aPT	1.2473e-175	0.699461	4.55937e-171	UP_aPT
SOX4	0.640262	PTS12	1.2473e-175	0.699461	4.55937e-171	UP_aPT
SREBF2	0.145542	aPT	2.37435e-39	0.276036	8.67919e-35	UP_aPT
SREBF2	0.109129	PTS12	2.37435e-39	0.276036	8.67919e-35	UP_aPT
STAT1	0.102692	aPT	3.87692e-51	0.273231	1.41717e-46	UP_aPT
STAT1	0.101397	PTS12	3.87692e-51	0.273231	1.41717e-46	UP_aPT
STAT3	0.17089	aPT	2.03146e-68	0.458486	7.4258e-64	UP_aPT
STAT3	0.155898	PTS12	2.03146e-68	0.458486	7.4258e-64	UP_aPT
TCF3	0.129523	PTS12	1.7405e-16	0.0873373	6.36221e-12	NO_DE
TCF3	0.144591	aPT	1.7405e-16	0.0873373	6.36221e-12	NO_DE
TEAD1	0.176929	PTS12	4.0505e-05	0.141558	1	NO_DE
TEAD1	0.173665	aPT	4.0505e-05	0.141558	1	NO_DE
TEAD4	0.0900224	PTS12	6.04706e-28	0.128573	2.21044e-23	NO_DE
TEAD4	0.112736	aPT	6.04706e-28	0.128573	2.21044e-23	NO_DE
ZEB1	0.0418885	aPT	6.8481e-46	0.446506	2.50325e-41	UP_aPT
ZEB1	0.0327172	PTS12	6.8481e-46	0.446506	2.50325e-41	UP_aPT

## Sheet: Fig8f
gene	AUC	celltype	pv_DE	avg.log2FC_DE	pv.adj_DE	UP_DE		DE:	Wicox test and Bonforreni Correction
BHLHE40	2.02005	CTAL	1.8937e-52	1.09423	6.92223e-48	UP_aTAL
BHLHE40	1.98246	aTAL	1.8937e-52	1.09423	6.92223e-48	UP_aTAL
ELK3	0.0581421	CTAL	2.13075e-87	1.20283	7.78873e-83	UP_aTAL
ELK3	0.108135	aTAL	2.13075e-87	1.20283	7.78873e-83	UP_aTAL
ESRRB	0.133904	aTAL	2.7753e-158	-1.72107	1.01448e-153	UP_CTAL
ESRRB	0.177003	CTAL	2.7753e-158	-1.72107	1.01448e-153	UP_CTAL
ETS1	0.0600447	CTAL	3.22724e-112	1.18497	1.17968e-107	UP_aTAL
ETS1	0.140093	aTAL	3.22724e-112	1.18497	1.17968e-107	UP_aTAL
ETV6	0.0634844	CTAL	1.68887e-58	1.17628	6.17348e-54	UP_aTAL
ETV6	0.100031	aTAL	1.68887e-58	1.17628	6.17348e-54	UP_aTAL
GLIS3	0.133063	aTAL	1.35894e-102	1.37904	4.96746e-98	UP_aTAL
GLIS3	0.123718	CTAL	1.35894e-102	1.37904	4.96746e-98	UP_aTAL
HOXD3	0.622064	CTAL	3.54832e-41	-0.699504	1.29705e-36	UP_CTAL
HOXD3	0.460009	aTAL	3.54832e-41	-0.699504	1.29705e-36	UP_CTAL
KLF5	0.39488	CTAL	2.84576e-63	1.02897	1.04024e-58	UP_aTAL
KLF5	0.342281	aTAL	2.84576e-63	1.02897	1.04024e-58	UP_aTAL
KLF6	0.447581	aTAL	1.67969e-50	1.15087	6.13992e-46	UP_aTAL
KLF6	0.30276	CTAL	1.67969e-50	1.15087	6.13992e-46	UP_aTAL
KLF9	0.169843	CTAL	6.96229e-27	-0.491029	2.545e-22	UP_CTAL
KLF9	0.178027	aTAL	6.96229e-27	-0.491029	2.545e-22	UP_CTAL
MITF	0.114282	CTAL	1.14943e-49	-0.735815	4.20163e-45	UP_CTAL
MITF	0.133895	aTAL	1.14943e-49	-0.735815	4.20163e-45	UP_CTAL
NFYC	0.176629	aTAL	6.34571e-38	-0.633267	2.31961e-33	UP_CTAL
NFYC	0.194575	CTAL	6.34571e-38	-0.633267	2.31961e-33	UP_CTAL
NR2F1	1.09158	CTAL	NA	NA	NA	NA
NR2F1	0.753836	aTAL	NA	NA	NA	NA
PBX1	0.106443	CTAL	2.52621e-98	-1.22855	9.23431e-94	UP_CTAL
PBX1	0.130706	aTAL	2.52621e-98	-1.22855	9.23431e-94	UP_CTAL
PBX3	0.0605681	CTAL	3.01623e-18	-0.494317	1.10255e-13	UP_CTAL
PBX3	0.0528514	aTAL	3.01623e-18	-0.494317	1.10255e-13	UP_CTAL
RORA	0.0557058	CTAL	8.6964e-89	-0.83115	3.17888e-84	UP_CTAL
RORA	0.0615566	aTAL	8.6964e-89	-0.83115	3.17888e-84	UP_CTAL
SMAD3	0.16079	CTAL	8.69614e-162	2.1752	3.17879e-157	UP_aTAL
SMAD3	0.293645	aTAL	8.69614e-162	2.1752	3.17879e-157	UP_aTAL
TEAD1	0.199544	CTAL	4.39315e-75	1.40524	1.60587e-70	UP_aTAL
TEAD1	0.208375	aTAL	4.39315e-75	1.40524	1.60587e-70	UP_aTAL
TFAP2B	0.489202	CTAL	7.57262e-48	-0.808164	2.7681e-43	UP_CTAL
TFAP2B	0.343719	aTAL	7.57262e-48	-0.808164	2.7681e-43	UP_CTAL
THRB	0.0831503	CTAL	1.0506e-46	-0.747072	3.84038e-42	UP_CTAL
THRB	0.0881436	aTAL	1.0506e-46	-0.747072	3.84038e-42	UP_CTAL
ZEB1	0.0526179	aTAL	1.84722e-276	2.81573	6.75234e-272	UP_aTAL
ZEB1	0.0305668	CTAL	1.84722e-276	2.81573	6.75234e-272	UP_aTAL

## Sheet: Fig2c
Gene	annot.type	log2FC.DNAm	pvalue.DNAm	log2FC.mRNA	pvalue.mRNA	predicted	residuals	cut	cols		Regression linear where the
A3GALT2	hg38_cpg_islands	-0.408886	0.213683	2.36726	0.0115381	0.094134	2.27313	-0.96794	1		t-test is applied to differential DNAm and differential mRNA among GLOM and TI
A4GALT	hg38_genes_introns	0.15631	0.00512697	-1.46546	0.000536207	-0.106066	-1.35939	-0.229066	3
AAMP	hg38_genes_promoters	0.122597	0.928219	-0.888265	0.0295251	0.150395	-1.03866	-0.108899	4
ABCB1	hg38_cpg_islands	0.723683	0.00119259	-1.30473	0.00148544	-0.231561	-1.07316	-0.944208	1
ABCB5	hg38_cpg_islands	-0.685138	0.00477261	2.7058	0.000266001	0.173576	2.53223	-1.85385	1
ABCC3	hg38_genes_promoters	0.344657	1.38e-05	-1.32618	0.000408408	-0.203137	-1.12304	-0.457075	4
ABCC4	hg38_cpg_islands	0.415494	0.274811	-1.47104	0.000868674	-0.142935	-1.3281	-0.611206	1
ABCC5	hg38_genes_promoters	0.422856	0.114995	-1.15151	0.000419149	-0.327635	-0.823873	-0.486922	4
ABCC8	hg38_cpg_islands	-1.28988	0.00124711	1.33389	0.00831513	0.347482	0.986411	-1.72056	1
ABCD3	hg38_cpg_islands	0.944351	0.056591	-1.19126	0.0101296	-0.295019	-0.896245	-1.12497	1
ABCG5	hg38_genes_promoters	-0.076285	0.0727989	2.02991	0.0153519	0.467027	1.56288	-0.154852	4
ABCG8	hg38_genes_introns	-0.047604	0.0312034	1.95277	0.0225707	0.491953	1.46081	-0.0929596	3
ABHD11	hg38_cpg_islands	1.0239	0.318951	-1.76245	0.000378267	-0.317895	-1.44455	-1.80457	1
ABHD12B	hg38_genes_exons	-0.0415863	0.957951	6.03918	8.6e-14	0.421769	5.61741	-0.251147	2
ABHD17C	hg38_cpg_islands	0.863239	0.0269188	-1.48228	0.0309867	-0.271694	-1.21059	-1.27956	1
ABHD5	hg38_genes_promoters	0.738967	0.00863814	-1.16218	0.0424888	-0.830902	-0.331282	-0.858815	4
ABHD8	hg38_cpg_islands	0.592474	0.0242238	-1.33673	0.0350075	-0.193829	-1.1429	-0.791976	1
ABL1	hg38_genes_introns	0.0254879	0.138794	-0.745502	0.0273665	0.277596	-1.0231	-0.0190013	3
ABLIM1	hg38_cpg_islands	0.788663	0.0804688	-1.16324	0.000305285	-0.250248	-0.912996	-0.917407	1
ABLIM2	hg38_genes_exons	-0.124554	0.0502015	1.55869	0.000120879	0.534238	1.02445	-0.194141	2
ABTB2	hg38_genes_exons	0.155415	0.065329	-1.78366	2.12e-05	0.15472	-1.93837	-0.277206	2
ACAA1	hg38_genes_exons	0.363304	0.073885	-1.72443	0.000171475	-0.127089	-1.59734	-0.626491	2
ACAA2	hg38_cpg_islands	2.10481	0.000566948	-1.318	0.00325352	-0.628734	-0.689264	-2.77413	1
ACACB	hg38_cpg_islands	0.49918	0.87834	-0.765441	0.0182605	-0.167001	-0.59844	-0.382093	1
ACAD10	hg38_genes_promoters	0.124958	0.603598	-1.05006	0.00575693	0.146636	-1.19669	-0.131213	4
ACADL	hg38_genes_promoters	0.808032	0.00736506	-1.43611	0.0309679	-0.940858	-0.495255	-1.16043	4
ACADM	hg38_cpg_islands	0.42819	0.142788	-1.43059	0.00489856	-0.146586	-1.28401	-0.612567	1
ACADS	hg38_cpg_islands	1.38178	0.0200864	-1.19968	0.022167	-0.420813	-0.778864	-1.65769	1
ACADVL	hg38_genes_exons	0.264756	0.0125435	-1.08791	0.00355663	0.00649933	-1.0944	-0.28803	2
ACAT1	hg38_genes_promoters	0.3896	0.341513	-1.34544	0.00517464	-0.274689	-1.07075	-0.524184	4
ACBD4	hg38_genes_introns	0.193713	0.00202719	-0.830883	0.0262842	-0.215759	-0.615124	-0.160953	3
ACBD5	hg38_genes_introns	0.03009	0.279703	-1.10327	0.00648583	0.2641	-1.36737	-0.0331972	3
ACE2	hg38_genes_promoters	0.227603	0.029392	-1.36777	0.00493597	-0.0167799	-1.35099	-0.311309	4
ACLY	hg38_genes_promoters	0.118809	0.184745	-0.658721	0.046153	0.156426	-0.815147	-0.0782621	4
ACO2	hg38_cpg_islands	0.202422	0.535751	-1.79232	6.05e-07	-0.0816611	-1.71066	-0.362804	1
ACOT1	hg38_cpg_islands	1.10528	0.1827	-1.99568	0.0403385	-0.341299	-1.65438	-2.20579	1
ACOT11	hg38_genes_promoters	0.371737	0.0756549	-1.17065	0.000840824	-0.246251	-0.924404	-0.435176	4
ACP2	hg38_cpg_islands	0.424364	0.721711	-0.915397	0.0329706	-0.145486	-0.769912	-0.388462	1
ACP5	hg38_cpg_islands	0.345355	0.414996	-3.03784	6.61e-07	-0.122765	-2.91508	-1.04913	1
ACP6	hg38_genes_exons	0.250369	0.0575047	-1.19861	0.00590421	0.026002	-1.22461	-0.300094	2
ACSF2	hg38_genes_promoters	0.311901	0.000528014	-1.41903	2.88e-05	-0.150987	-1.26804	-0.442595	4
ACSL1	hg38_genes_introns	0.255697	2.84e-09	-1.23785	0.000224695	-0.39754	-0.840314	-0.316516	3
ACSS1	hg38_genes_exons	0.145061	0.0406191	-1.06281	0.0030901	0.168755	-1.23157	-0.154173	2
ACSS2	hg38_cpg_islands	0.122594	0.451286	-0.979475	0.00284915	-0.0587049	-0.92077	-0.120078	1
ACSS3	hg38_genes_promoters	0.605458	0.0044765	-1.18533	0.00977669	-0.618348	-0.566982	-0.717667	4
ACTL6B	hg38_cpg_islands	-0.154876	0.380422	3.05372	0.000527838	0.0210878	3.03263	-0.472949	1
ACTR3B	hg38_genes_exons	0.0490941	0.726458	-1.14348	0.0249382	0.298845	-1.44233	-0.0561382	2
ACTR3C	hg38_cpg_islands	2.24029	1.04e-07	-2.18817	9.47e-05	-0.667696	-1.52047	-4.90213	1
ACVR1B	hg38_cpg_islands	0.874676	0.110624	-0.949351	0.00643148	-0.274983	-0.674368	-0.830374	1
ACYP1	hg38_genes_promoters	0.584398	0.00465913	-1.60824	0.0100797	-0.584819	-1.02343	-0.939855	4
ADAM10	hg38_genes_exons	0.0708253	0.75719	-0.772694	0.0464605	0.269387	-1.04208	-0.0547263	2
ADAM11	hg38_cpg_islands	-0.20482	0.453153	2.56359	0.00350281	0.0354503	2.52814	-0.525075	1
ADAM12	hg38_genes_exons	-0.00337843	0.977442	0.953299	0.0163066	0.369975	0.583324	-0.00322066	2
ADAM22	hg38_genes_promoters	0.279671	0.304226	-1.08255	0.00398114	-0.0996756	-0.982873	-0.302757	4
ADAM29	hg38_genes_promoters	-0.062439	0.950629	2.73917	0.00111112	0.444984	2.29419	-0.171031	4
ADAMTS10	hg38_cpg_islands	-0.273783	0.417215	0.727033	0.0280679	0.0552821	0.671751	-0.199049	1
ADAMTS14	hg38_cpg_islands	-0.74531	0.155865	1.27926	0.0292209	0.19088	1.08838	-0.953443	1
ADAMTS19	hg38_genes_promoters	-0.111261	0.590611	4.77538	3.71e-05	0.522711	4.25267	-0.531312	4
ADAMTS19-AS1	hg38_genes_exons	-0.208627	0.511034	4.86574	0.000983739	0.648205	4.21753	-1.01513	2
ADAMTS20	hg38_genes_introns	-0.0517886	0.208542	2.30845	0.00219703	0.504225	1.80422	-0.119551	3
ADAMTS4	hg38_genes_introns	-0.202466	0.00675069	1.2783	0.0266582	0.946118	0.332182	-0.258812	3
ADAMTS7	hg38_genes_promoters	-0.176723	0.264431	1.74195	0.000102343	0.62693	1.11502	-0.307842	4
ADAMTSL2	hg38_cpg_islands	-0.0460276	0.816884	-0.993267	0.0031012	-0.0102141	-0.983053	0.0457177	1
ADAMTSL3	hg38_cpg_islands	0.322111	0.185761	-1.42151	0.000260286	-0.11608	-1.30543	-0.457885	1
ADAP1	hg38_genes_promoters	0.135313	0.0127777	-1.39921	0.000601435	0.130151	-1.52936	-0.189331	4
ADARB2	hg38_genes_introns	-0.0225483	0.511917	1.21606	0.0200344	0.418472	0.797592	-0.0274201	3
ADCY2	hg38_cpg_islands	-0.161624	0.270147	1.71601	0.00395976	0.0230281	1.69299	-0.277348	1
ADCY3	hg38_cpg_islands	-0.799734	0.0516336	0.98829	0.00528263	0.206531	0.781759	-0.790369	1
ADCY5	hg38_genes_exons	0.0202161	0.339834	-1.23322	0.000440898	0.337991	-1.57122	-0.024931	2
ADCYAP1	hg38_cpg_islands	-0.61465	0.000907528	3.41546	8.73e-05	0.153306	3.26215	-2.09931	1
ADGRB2	hg38_cpg_islands	-0.107357	0.806593	0.990641	0.033672	0.00742248	0.983219	-0.106352	1
ADGRB3	hg38_cpg_islands	-1.25798	0.0850058	1.678	0.000915744	0.338311	1.33969	-2.11089	1
ADGRG2	hg38_cpg_islands	-0.289679	0.505656	2.06904	0.00232921	0.0598534	2.00919	-0.599358	1
ADGRL4	hg38_cpg_islands	0.0357442	0.753248	1.70979	0.00398204	-0.0337293	1.74352	0.0611151	1
ADI1	hg38_genes_introns	0.154775	0.555996	-1.52474	0.00014868	-0.101565	-1.42318	-0.235992	3
ADK	hg38_cpg_islands	0.317283	0.620387	-0.920736	0.0477724	-0.114692	-0.806044	-0.292134	1
ADORA1	hg38_cpg_islands	-1.21291	0.0656988	2.15928	8.14e-06	0.32535	1.83393	-2.61901	1
ADORA2A-AS1	hg38_cpg_islands	1.1472	1.81e-06	-1.30924	0.0137255	-0.353352	-0.955883	-1.50195	1
ADPRH	hg38_genes_promoters	-0.267236	0.361444	1.25187	0.0357247	0.771033	0.48084	-0.334546	4
ADRA2A	hg38_genes_exons	0.292806	0.0355766	-1.8415	0.00449702	-0.0315242	-1.80998	-0.539202	2
ADRA2B	hg38_genes_exons	-0.197569	0.118309	2.30137	0.000125108	0.633215	1.66815	-0.45468	2
ADRA2C	hg38_genes_promoters	0.271376	0.296532	-1.33398	0.0149115	-0.0864694	-1.24751	-0.362011	4
AFAP1L1	hg38_cpg_islands	-0.339218	0.589305	1.63419	1.73e-05	0.0740994	1.56009	-0.554346	1
AFAP1L2	hg38_cpg_islands	-1.0154	0.0414752	0.875273	0.0234931	0.26855	0.606724	-0.88875	1
AFF1	hg38_genes_exons	0.188894	0.0579021	-0.763101	0.013635	0.109336	-0.872437	-0.144145	2
AFMID	hg38_genes_introns	0.200645	6e-08	-1.01252	0.00623977	-0.236088	-0.776436	-0.203158	3
AGA	hg38_genes_promoters	0.305277	0.775984	-1.5704	0.0245944	-0.140442	-1.42996	-0.479407	4
AGAP11	hg38_genes_promoters	-0.514678	0.0186567	1.89919	0.000358856	1.16497	0.734212	-0.977469	4
AGMAT	hg38_genes_introns	0.214108	0.00110009	-1.883	1.69e-05	-0.27557	-1.60743	-0.403166	3
AGPAT2	hg38_genes_promoters	0.369957	0.0377169	-1.93086	0.000920189	-0.243416	-1.68744	-0.714333	4
AGPAT3	hg38_genes_introns	0.104248	6.94e-06	-0.764747	0.0188184	0.0466159	-0.811363	-0.0797234	3
AGTR1	hg38_cpg_islands	-0.886758	0.0544151	3.02572	8.3e-05	0.231557	2.79416	-2.68308	1
AHCY	hg38_genes_introns	0.0642278	0.0274125	-1.3725	0.000959334	0.163984	-1.53648	-0.0881527	3
AHSA1	hg38_genes_exons	0.0869742	0.181714	-0.796976	0.032678	0.247496	-1.04447	-0.0693164	2
AIFM1	hg38_genes_introns	-0.0106425	0.879325	-1.57491	6.95e-05	0.383556	-1.95847	0.016761	3
AIG1	hg38_cpg_islands	0.863857	0.0739177	-1.06078	0.0297661	-0.271871	-0.788908	-0.916361	1
AIRN	hg38_genes_promoters	-0.0579293	0.171088	2.52461	0.00159783	0.437804	2.0868	-0.146249	4
AK4	hg38_genes_promoters	0.418934	0.0531692	-2.0494	5.37e-06	-0.321391	-1.72801	-0.858562	4
AK5	hg38_genes_introns	-0.0162151	0.200738	2.98104	3.48e-07	0.399899	2.58114	-0.0483378	3
AKAP1	hg38_genes_introns	0.154052	9.62e-06	-0.880329	0.00618711	-0.0994454	-0.780883	-0.135617	3
AKAP8L	hg38_genes_promoters	0.148741	0.265986	-0.808318	0.0199228	0.108773	-0.917091	-0.12023	4
AKR1A1	hg38_cpg_islands	1.3205	0.25272	-1.16547	0.00276375	-0.40319	-0.762282	-1.53901	1
AKR7A2	hg38_genes_introns	0.0807117	0.635573	-1.21222	0.0108882	0.115641	-1.32786	-0.0978405	3
AKR7A3	hg38_cpg_islands	1.14029	0.00622086	-2.62897	0.000409377	-0.351365	-2.2776	-2.99778	1
AKR7L	hg38_genes_introns	0.241492	2.91e-06	-1.60884	0.00406563	-0.355879	-1.25296	-0.388521	3
ALDH18A1	hg38_cpg_islands	0.286297	0.932963	-0.934151	0.0310116	-0.105781	-0.82837	-0.267444	1
ALDH1A3	hg38_genes_promoters	0.372046	0.0250794	-1.62953	0.0055303	-0.246743	-1.38278	-0.60626	4
ALDH1B1	hg38_genes_exons	0.0313532	0.413482	-2.39951	1.63e-06	0.322894	-2.72241	-0.0752323	2
ALDH1L1	hg38_genes_promoters	0.15062	0.0655672	-1.35753	7.96e-05	0.105781	-1.46331	-0.204471	4
ALDH2	hg38_cpg_islands	0.329674	0.1815	-1.09129	0.00350224	-0.118255	-0.973035	-0.35977	1
ALDH3B1	hg38_genes_promoters	-0.150769	0.192714	1.4655	0.000870759	0.58561	0.879893	-0.220952	4
ALDH4A1	hg38_genes_promoters	0.250541	0.570213	-1.74505	4.64e-06	-0.0532995	-1.69175	-0.437206	4
ALDH6A1	hg38_genes_promoters	0.106521	0.477556	-1.39749	0.00136466	0.17599	-1.57348	-0.148861	4
ALDOA	hg38_cpg_islands	0.674116	0.0461866	-1.34231	3.05e-05	-0.217307	-1.12501	-0.904875	1
ALDOB	hg38_genes_promoters	0.44484	1.59e-05	-2.63795	3.27e-07	-0.362635	-2.27532	-1.17347	4
ALG2	hg38_genes_exons	0.436949	0.0434784	-0.878367	0.049694	-0.22692	-0.651447	-0.383802	2
ALK	hg38_genes_promoters	-0.0999882	0.497382	2.19533	0.0122597	0.504764	1.69057	-0.219507	4
ALOX12	hg38_genes_promoters	-0.0571671	0.251624	1.42603	0.0385854	0.43659	0.989435	-0.0815217	4
ALOXE3	hg38_cpg_islands	-0.162337	0.648748	1.55747	0.0380427	0.0232332	1.53424	-0.252835	1
ALPL	hg38_genes_exons	0.206612	0.108945	-1.21599	0.0284895	0.0853177	-1.30131	-0.251239	2
ALPP	hg38_genes_introns	-0.0361349	0.566863	1.51147	0.0391391	0.458318	1.05315	-0.0546166	3
ALS2CL	hg38_cpg_islands	-0.702989	0.125843	2.31182	1.27e-07	0.17871	2.13311	-1.62518	1
ALX3	hg38_cpg_islands	0.099014	0.212159	2.83031	0.0061299	-0.051924	2.88224	0.28024	1
AMACR	hg38_genes_exons	0.245635	0.156071	-2.41751	0.0012056	0.0324189	-2.44993	-0.593827	2
AMD1	hg38_genes_introns	0.225291	0.0464631	-1.1875	0.0192582	-0.308367	-0.879137	-0.267534	3
AMER2	hg38_genes_promoters	-0.259609	0.0879642	3.48139	3.23e-07	0.75889	2.7225	-0.903799	4
AMER3	hg38_genes_introns	-0.0398132	0.545401	1.85091	0.0434766	0.469105	1.3818	-0.0736905	3
AMFR	hg38_genes_promoters	0.374007	0.0245157	-1.08349	0.00220853	-0.249865	-0.833629	-0.405234	4
AMIGO2	hg38_genes_promoters	-1.28617	0.00762957	1.20665	0.0131863	2.39323	-1.18658	-1.55195	4
AMIGO3	hg38_cpg_islands	-0.37587	0.0591757	1.39561	0.0431571	0.0846394	1.31097	-0.524567	1
AMN	hg38_genes_promoters	-0.351884	0.0138833	-2.50077	3.16e-09	0.905797	-3.40657	0.879981	4
AMPD3	hg38_cpg_islands	1.31943	0.000128549	-0.960409	0.025829	-0.402881	-0.557528	-1.26719	1
AMZ1	hg38_genes_exons	-0.0559842	0.105857	2.82346	0.00011879	0.441286	2.38218	-0.158069	2
ANAPC1P1	hg38_genes_introns	-0.00933093	0.729995	2.48054	0.00196046	0.37971	2.10083	-0.0231457	3
ANAPC4	hg38_genes_exons	0.115553	0.598979	-0.968117	0.0215915	0.208755	-1.17687	-0.111869	2
ANAPC5	hg38_cpg_islands	0.46328	0.396224	-0.764901	0.0435703	-0.156677	-0.608224	-0.354363	1
ANGPT2	hg38_genes_exons	-0.490191	3.58e-05	1.25777	0.0240806	1.02989	0.227888	-0.616549	2
ANGPTL6	hg38_cpg_islands	-1.00921	0.0104693	2.57551	0.0109638	0.266772	2.30873	-2.59924	1
ANK1	hg38_genes_promoters	-0.118848	0.10242	0.836229	0.046958	0.53479	0.301439	-0.0993838	4
ANK3	hg38_genes_exons	0.0695837	0.0456057	-0.625743	0.0319172	0.27107	-0.896813	-0.0435415	2
ANKDD1A	hg38_cpg_islands	-0.923224	0.0153469	2.21904	4.28e-06	0.242043	1.977	-2.04867	1
ANKFN1	hg38_genes_promoters	-0.157847	0.0292568	2.31232	0.00872633	0.596879	1.71544	-0.364993	4
ANKRD13A	hg38_genes_promoters	0.173546	0.0601699	-0.861988	0.0164448	0.0692808	-0.931269	-0.149595	4
ANKRD18A	hg38_cpg_islands	0.704424	0.000830886	-1.82805	0.000305529	-0.226023	-1.60202	-1.28772	1
ANKRD2	hg38_genes_promoters	0.463341	5.58e-09	-2.69419	0.00077435	-0.39209	-2.3021	-1.24833	4
ANKRD24	hg38_genes_exons	-0.0726996	0.0278939	-0.828258	0.0179796	0.463945	-1.2922	0.060214	2
ANKRD26P3	hg38_genes_introns	0.0245231	0.280163	1.70021	0.0237163	0.280426	1.41978	0.0416943	3
ANKRD30A	hg38_genes_exons	-0.0997333	0.0640456	1.82941	0.0421454	0.500591	1.32882	-0.182453	2
ANKRD30B	hg38_genes_promoters	-0.248475	0.0776107	2.2788	0.0073601	0.741164	1.53763	-0.566224	4
ANKRD34A	hg38_cpg_islands	-0.737693	0.0917868	1.65058	0.0240788	0.18869	1.46189	-1.21762	1
ANKRD34B	hg38_genes_promoters	-0.0265381	0.776329	-2.31041	0.015025	0.387827	-2.69824	0.061314	4
ANKRD40	hg38_genes_promoters	-0.372942	0.374054	0.739323	0.0250019	0.939323	-0.2	-0.275724	4
ANKRD49	hg38_genes_exons	0.252831	0.367523	-1.62105	0.0356195	0.0226646	-1.64372	-0.409852	2
ANKRD60	hg38_cpg_islands	-0.57452	0.0150738	2.47	0.00998603	0.141766	2.32823	-1.41906	1
ANKRD65	hg38_genes_introns	-0.454812	0.0632129	1.88442	0.0177195	1.68617	0.198248	-0.857056	3
ANKRD7	hg38_cpg_islands	0.418256	0.110622	-1.6421	0.0445444	-0.143729	-1.49837	-0.686816	1
ANKS6	hg38_cpg_islands	0.449812	0.121448	-1.19418	0.00399267	-0.152804	-1.04137	-0.537155	1
ANO1	hg38_cpg_islands	-0.254746	0.442558	0.807448	0.0158946	0.0498077	0.75764	-0.205694	1
ANO3	hg38_genes_introns	0.00488239	0.63114	1.6022	0.00188069	0.338026	1.26418	0.00782259	3
ANO4	hg38_cpg_islands	-0.14014	0.427522	1.84653	0.00378314	0.0168502	1.82968	-0.258774	1
ANO9	hg38_genes_promoters	-0.0664818	0.416203	-1.06098	0.0184432	0.45142	-1.5124	0.070536	4
ANP32A	hg38_genes_introns	0.0826057	0.0581222	-0.711555	0.0401732	0.110087	-0.821642	-0.0587786	3
ANPEP	hg38_cpg_islands	0.511126	0.253973	-2.10966	1.19e-07	-0.170436	-1.93922	-1.0783	1
ANTXRL	hg38_cpg_islands	-0.518354	0.130301	2.05019	0.00899139	0.125614	1.92458	-1.06272	1
ANXA11	hg38_cpg_islands	0.265606	0.401664	-1.15553	0.000440019	-0.0998313	-1.0557	-0.306917	1
ANXA4	hg38_genes_exons	0.177369	0.0273248	-1.26053	0.000917178	0.12496	-1.38549	-0.223579	2
ANXA5	hg38_genes_promoters	0.422896	0.93757	-1.02081	0.0089158	-0.327699	-0.693107	-0.431695	4
AOC1	hg38_genes_introns	0.14107	0.000397151	-2.22378	6.97e-06	-0.0613727	-2.16241	-0.31371	3
AP1M2	hg38_genes_introns	0.0829794	0.0104188	-2.44683	3.56e-06	0.108991	-2.55583	-0.203037	3
AP1S1	hg38_genes_introns	0.110508	0.305204	-1.2576	0.0357237	0.0282578	-1.28585	-0.138974	3
AP2A2	hg38_genes_exons	0.279777	0.327908	-1.12451	0.00191716	-0.0138625	-1.11065	-0.314611	2
AP3D1	hg38_cpg_islands	0.114347	0.262672	-0.723686	0.0182048	-0.0563334	-0.667353	-0.0827514	1
AP3S1	hg38_cpg_islands	-0.518037	0.20866	1.11665	0.0339301	0.125523	0.991124	-0.578464	1
AP5B1	hg38_cpg_islands	1.42673	6.03e-08	-0.759992	0.0480575	-0.433737	-0.326255	-1.0843	1
APBA1	hg38_genes_exons	-0.421373	0.54447	1.08438	0.00942414	0.936598	0.147779	-0.456927	2
APC2	hg38_cpg_islands	-0.0633172	0.972522	1.22673	0.0422652	-0.00524205	1.23197	-0.0776731	1
APEH	hg38_cpg_islands	1.45718	0.000255583	-1.01292	0.00268177	-0.442494	-0.570424	-1.476	1
APEX1	hg38_genes_exons	0.0746545	0.903746	-1.07175	0.0226504	0.264196	-1.33595	-0.0800112	2
APLN	hg38_genes_introns	-0.276609	0.0352576	3.34421	1.62e-11	1.16356	2.18066	-0.925039	3
APLP1	hg38_genes_promoters	-0.10993	0.318322	3.5334	4.81e-06	0.520592	3.0128	-0.388427	4
APLP2	hg38_genes_promoters	0.0926976	0.860549	-1.04222	0.00565781	0.197997	-1.24022	-0.0966115	4
APOB	hg38_genes_introns	-0.00914454	0.631741	1.98335	0.00012149	0.379163	1.60419	-0.0181368	3
APOE	hg38_genes_promoters	0.480992	0.188447	-1.57901	0.000769097	-0.420191	-1.15882	-0.759491	4
APP	hg38_genes_promoters	0.193157	0.051094	-0.718422	0.0422438	0.0380597	-0.756482	-0.138768	4
AQP2	hg38_genes_exons	0.184725	0.0017116	-3.06384	3.11e-05	0.114988	-3.17883	-0.565967	2
AQP3	hg38_genes_promoters	0.380413	0.0373329	-1.94922	2.67e-05	-0.260063	-1.68916	-0.741508	4
AQP6	hg38_genes_introns	0.0509373	0.204261	-2.28088	3.03e-05	0.202961	-2.48384	-0.116182	3
ARAP1	hg38_genes_introns	0.0324528	0.00561853	-0.661648	0.0248585	0.25717	-0.918818	-0.0214723	3
ARAP2	hg38_cpg_islands	1.271	0.0360292	-0.848828	0.039842	-0.388956	-0.459872	-1.07887	1
ARAP3	hg38_cpg_islands	-1.46963	0.00148713	1.66901	4.25e-08	0.399175	1.26983	-2.45283	1
ARF5	hg38_genes_exons	0.323842	0.0387917	-1.54927	0.0106855	-0.0735965	-1.47567	-0.501718	2
ARFGAP3	hg38_cpg_islands	0.243419	0.674786	-0.971445	0.0144668	-0.0934509	-0.877994	-0.236468	1
ARFGEF1	hg38_genes_introns	-0.00404874	0.605358	-0.814238	0.015959	0.364218	-1.17846	0.00329664	3
ARG2	hg38_cpg_islands	0.85978	0.237226	-2.34809	0.000188658	-0.270699	-2.07739	-2.01884	1
ARHGAP23	hg38_cpg_islands	-3.01685	0.2457	1.4481	0.00593006	0.844112	0.603984	-4.36868	1
ARHGAP28	hg38_genes_introns	-0.111391	3.36e-09	3.10895	8.44e-11	0.67902	2.42993	-0.346307	3
ARHGAP31	hg38_genes_promoters	-0.309481	0.233282	1.51382	2.21e-06	0.83829	0.675528	-0.468498	4
ARHGAP36	hg38_genes_exons	-0.0730441	0.67161	2.13835	0.00638355	0.464412	1.67393	-0.156194	2
ARHGAP4	hg38_cpg_islands	0.370318	0.0520005	-0.895342	0.0103544	-0.129943	-0.765399	-0.331561	1
ARHGAP40	hg38_genes_introns	-0.0761743	0.157393	-1.25274	0.0125888	0.575741	-1.82848	0.0954266	3
ARHGAP6	hg38_genes_exons	0.0566403	0.508302	-2.0703	8.58e-08	0.288615	-2.35891	-0.117262	2
ARHGAP8	hg38_genes_promoters	-0.0723303	0.256452	-4.35409	0.000124931	0.460731	-4.81482	0.314932	4
ARHGEF10L	hg38_genes_introns	0.116771	1.06e-07	-1.70571	2.3e-07	0.00988902	-1.7156	-0.199179	3
ARHGEF16	hg38_cpg_islands	0.288282	0.43695	-0.923583	0.0151575	-0.106352	-0.817231	-0.266252	1
ARHGEF28	hg38_genes_introns	0.0515493	0.000172755	-0.94418	0.0028911	0.201166	-1.14535	-0.0486719	3
ARHGEF3	hg38_genes_exons	-0.260852	0.0190809	0.842634	0.046352	0.719	0.123634	-0.219803	2
ARHGEF37	hg38_genes_introns	-0.0573161	0.082348	1.35583	0.000140888	0.520436	0.835399	-0.0777112	3
ARHGEF6	hg38_genes_promoters	-0.326147	0.0265524	0.874712	0.0192642	0.864822	0.00988931	-0.285285	4
ARID2	hg38_genes_exons	0.133734	0.0616528	-0.882732	0.0100306	0.184109	-1.06684	-0.118052	2
ARID3C	hg38_genes_exons	-0.42773	0.00819256	2.23614	0.0121816	0.945215	1.29092	-0.956464	2
ARL16	hg38_genes_exons	0.286329	0.116569	-1.44266	0.00155805	-0.0227437	-1.41992	-0.413076	2
ARL4C	hg38_genes_exons	0.490767	0.00233115	-1.39666	0.000173953	-0.299875	-1.09679	-0.685435	2
ARL4D	hg38_genes_exons	0.348829	0.00504337	-1.32891	0.0405542	-0.107467	-1.22145	-0.463564	2
ARMC6	hg38_genes_introns	0.0590892	0.0190174	-1.17481	0.014127	0.179054	-1.35386	-0.0694185	3
ARNT2	hg38_genes_promoters	0.110242	0.529697	-0.649789	0.0467006	0.170066	-0.819855	-0.0716339	4
ARRB1	hg38_cpg_islands	-1.91173	0.0171103	1.11008	0.00105548	0.526311	0.583772	-2.12219	1
ARRDC1	hg38_genes_introns	0.0651013	0.0552801	-1.60166	0.00206778	0.161422	-1.76308	-0.10427	3
ARRDC3	hg38_genes_introns	0.0254311	0.839514	-1.22376	0.00399122	0.277763	-1.50152	-0.0311215	3
ARRDC4	hg38_genes_promoters	-0.455543	0.223446	1.8002	8.62e-05	1.07083	0.729376	-0.82007	4
ARSD	hg38_cpg_islands	0.421041	0.651132	-1.60415	4.02e-05	-0.14453	-1.45962	-0.675411	1
ASAH1	hg38_genes_promoters	0.135778	0.844011	-1.17611	0.0106507	0.12941	-1.30552	-0.15969	4
ASAP2	hg38_cpg_islands	0.23116	0.406747	-0.781926	0.0223762	-0.0899256	-0.692	-0.18075	1
ASB13	hg38_genes_introns	0.0893568	0.0167882	-0.901889	0.0381452	0.0902877	-0.992176	-0.0805899	3
ASB18	hg38_genes_exons	-0.0798253	0.651078	2.03323	0.0190027	0.473605	1.55963	-0.162303	2
ASCL4	hg38_cpg_islands	-0.492189	0.336383	2.32942	0.006576	0.118089	2.21133	-1.14651	1
ASIC4	hg38_genes_promoters	-0.285654	0.00852257	3.49395	0.000407925	0.800355	2.6936	-0.998061	4
ASL	hg38_genes_exons	0.114239	0.2487	-1.4723	4.73e-05	0.210536	-1.68284	-0.168194	2
ASPG	hg38_genes_promoters	-0.14678	0.118376	1.24943	0.00404603	0.57926	0.67017	-0.183392	4
ASPHD1	hg38_genes_promoters	-0.386397	0.696028	1.2282	0.0194445	0.960745	0.267457	-0.474574	4
ASRGL1	hg38_genes_promoters	0.382857	0.051718	-2.95798	5.61e-10	-0.263954	-2.69403	-1.13248	4
ASS1	hg38_cpg_islands	0.608187	0.615487	-0.882528	0.0122602	-0.198348	-0.68418	-0.536742	1
ASTN2	hg38_genes_promoters	0.0446174	0.473421	-0.900898	0.0247464	0.274544	-1.17544	-0.0401957	4
ASXL3	hg38_genes_promoters	0.463214	0.0964551	-1.2759	0.00284487	-0.391887	-0.884008	-0.591012	4
ATG4D	hg38_cpg_islands	0.8426	0.381941	-1.23952	0.00765741	-0.265759	-0.973766	-1.04442	1
ATP10A	hg38_genes_introns	-0.0538413	0.0015821	2.29837	6.73e-09	0.510245	1.78812	-0.123747	3
ATP11A	hg38_cpg_islands	0.200173	0.0229362	-0.873473	0.00350903	-0.0810145	-0.792459	-0.174846	1
ATP1A1	hg38_genes_promoters	0.442968	0.000657098	-2.146	2.09e-09	-0.359654	-1.78635	-0.95061	4
ATP1A1-AS1	hg38_cpg_islands	0.188554	0.711446	-1.51326	0.00426768	-0.0776733	-1.43559	-0.285332	1
ATP1A3	hg38_cpg_islands	-0.442431	0.0198718	1.99675	0.04081	0.103781	1.89297	-0.883423	1
ATP1B1	hg38_cpg_islands	0.996872	0.00154405	-2.41108	2.94e-10	-0.310123	-2.10096	-2.40354	1
ATP1B3	hg38_genes_introns	0.0734809	0.164701	-0.962476	0.0149498	0.136847	-1.09932	-0.0707236	3
ATP2A1	hg38_cpg_islands	-0.123665	0.977073	1.30814	0.0153825	0.0121122	1.29603	-0.161771	1
ATP2A3	hg38_genes_promoters	-0.325561	0.0828611	1.22908	0.000621604	0.86389	0.365189	-0.40014	4
ATP4A	hg38_cpg_islands	-0.097837	0.351567	1.57941	0.0367455	0.00468488	1.57472	-0.154524	1
ATP6AP2	hg38_genes_exons	-0.034498	0.682708	-1.08996	0.0246838	0.41216	-1.50212	0.0376013	2
ATP6V0B	hg38_genes_promoters	0.767059	7.54e-05	-1.84499	0.000564544	-0.875626	-0.969367	-1.41522	4
ATP6V0C	hg38_genes_introns	0.380558	0.002165	-1.63006	0.000125156	-0.763718	-0.866345	-0.620333	3
ATP6V0E1	hg38_genes_exons	0.444382	0.106521	-1.60971	0.00422322	-0.236996	-1.37271	-0.715324	2
ATP6V1A	hg38_genes_exons	0.0746348	0.899545	-1.01208	0.0118396	0.264223	-1.2763	-0.075536	2
ATP6V1B1	hg38_genes_promoters	0.200157	0.104776	-2.12668	5.6e-07	0.0269157	-2.1536	-0.42567	4
ATP6V1B2	hg38_genes_promoters	0.667127	0.0030041	-1.06443	0.00881998	-0.716529	-0.347903	-0.710112	4
ATP6V1C2	hg38_genes_introns	-0.0115581	0.573178	-2.19866	1.14e-05	0.386241	-2.5849	0.0254124	3
ATP6V1D	hg38_genes_introns	0.132269	0.00255718	-1.11586	0.0229789	-0.0355621	-1.0803	-0.147594	3
ATP8A2	hg38_cpg_islands	-0.462532	0.0138954	3.36003	3.49e-08	0.109561	3.25047	-1.55412	1
ATP8B1	hg38_cpg_islands	-0.445086	0.328215	0.896944	0.00556819	0.104544	0.7924	-0.399217	1
ATXN7L2	hg38_genes_introns	0.0198121	0.833717	-0.954472	0.0308982	0.294242	-1.24871	-0.0189101	3
AUH	hg38_genes_exons	0.0532248	0.82623	-1.07316	0.012047	0.293245	-1.36641	-0.057119	2
AURKAIP1	hg38_genes_introns	0.130385	0.78175	-0.81649	0.0470301	-0.0300349	-0.786455	-0.106458	3
AUTS2	hg38_cpg_islands	0.523783	0.0832641	-0.66549	0.0375703	-0.174076	-0.491415	-0.348573	1
AXIN1	hg38_genes_promoters	0.258998	0.159777	-0.850568	0.014196	-0.0667631	-0.783805	-0.220295	4
B3GALT5-AS1	hg38_cpg_islands	-1.15739	0.215587	2.50437	0.0117576	0.309384	2.19499	-2.89855	1
B3GNT2	hg38_genes_promoters	0.425724	0.0320217	-1.02109	0.0322383	-0.332201	-0.688892	-0.434704	4
B4GALNT2	hg38_cpg_islands	-0.00753984	0.632027	-2.00129	0.00451625	-0.0212821	-1.98001	0.0150894	1
B4GALNT3	hg38_cpg_islands	0.87342	0.0104372	-1.8157	4.38e-06	-0.274622	-1.54108	-1.58587	1
B4GALT1	hg38_genes_promoters	1.34908	0.000425435	-1.04071	0.0182594	-1.80224	0.761523	-1.40401	4
BACE2	hg38_cpg_islands	0.588671	0.134883	-1.11926	0.00341432	-0.192736	-0.92652	-0.658873	1
BAG1	hg38_genes_introns	0.136943	0.0351875	-0.939895	0.00477152	-0.0492677	-0.890627	-0.128712	3
BAIAP2L2	hg38_genes_promoters	-0.00923169	0.825675	-1.85268	2.76e-05	0.360274	-2.21296	0.0171034	4
BARX2	hg38_genes_exons	-0.059443	0.318482	-1.40227	0.0467167	0.445975	-1.84825	0.0833552	2
BASP1	hg38_genes_promoters	0.0499255	0.800906	-1.47256	0.003493	0.266093	-1.73865	-0.0735182	4
BCAP31	hg38_genes_exons	0.386193	0.210729	-0.938603	0.0141201	-0.158118	-0.780486	-0.362482	2
BCL2L1	hg38_genes_exons	0.413538	0.111926	-0.880202	0.0327301	-0.195186	-0.685016	-0.363997	2
BCL2L11	hg38_genes_promoters	0.207733	0.486049	-1.33934	0.00423466	0.0148545	-1.35419	-0.278225	4
BCL6	hg38_genes_introns	0.259374	0.00289463	-0.953975	0.00853878	-0.408322	-0.545653	-0.247436	3
BCL6B	hg38_cpg_islands	-0.47367	0.0335055	2.07962	2.11e-05	0.112764	1.96685	-0.985052	1
BCL7A	hg38_cpg_islands	0.375814	0.0762639	-1.08006	0.00469025	-0.131524	-0.948531	-0.4059	1
BCR	hg38_genes_exons	0.242418	0.00143961	-0.708467	0.0205782	0.0367807	-0.745248	-0.171745	2
BDH2	hg38_genes_introns	0.299182	6.99e-05	-0.967214	0.00799025	-0.525066	-0.442148	-0.289373	3
BECN1	hg38_cpg_islands	0.0706365	0.69272	-0.870729	0.0140593	-0.0437634	-0.826965	-0.0615052	1
BEGAIN	hg38_genes_introns	0.00660512	0.790564	2.1244	0.000767585	0.332974	1.79143	0.0140319	3
BEND2	hg38_genes_introns	-0.0487129	0.177325	1.74197	0.0215023	0.495205	1.24676	-0.0848564	3
BEND3P3	hg38_cpg_islands	-0.0341661	0.271623	1.97614	0.0169275	-0.0136251	1.98977	-0.0675171	1
BEND5	hg38_genes_introns	0.13064	6.2e-09	-1.04205	0.0407765	-0.0307824	-1.01127	-0.136133	3
BEND7	hg38_cpg_islands	0.40735	0.294402	-1.06162	0.0308704	-0.140593	-0.92103	-0.432452	1
BEST2	hg38_cpg_islands	-0.0992569	0.938221	2.88556	0.00113052	0.00509321	2.88046	-0.286411	1
BHLHE40	hg38_genes_introns	1.66964	1.57e-05	-1.80372	2.62e-07	-4.54423	2.74051	-3.01156	3
BHMT2	hg38_cpg_islands	1.26767	0.000290523	-2.82014	9.41e-07	-0.387998	-2.43214	-3.57501	1
BICC1	hg38_cpg_islands	1.23421	0.000490613	-2.02159	4.31e-07	-0.378376	-1.64321	-2.49507	1
BIN1	hg38_genes_exons	0.274692	0.0129862	-0.983833	0.00168936	-0.006969	-0.976864	-0.270251	2
BLACE	hg38_cpg_islands	-0.25065	0.158084	3.09055	0.00020046	0.0486297	3.04192	-0.774647	1
BMP7	hg38_cpg_islands	-0.793409	0.00283283	2.50654	2.2e-05	0.204712	2.30183	-1.98871	1
BMPER	hg38_cpg_islands	-0.222493	0.943356	1.4203	0.0150513	0.0405323	1.37977	-0.316007	1
BMPR1B	hg38_cpg_islands	0.314438	0.250022	-1.1496	0.0106689	-0.113874	-1.03573	-0.361479	1
BMPR2	hg38_cpg_islands	-1.00883	0.254129	0.774199	0.0216141	0.26666	0.507539	-0.781033	1
BNC2	hg38_cpg_islands	0.545018	0.33725	-1.06779	0.00271406	-0.180182	-0.887606	-0.581964	1
BOC	hg38_cpg_islands	-0.178852	0.76791	1.08007	0.00495822	0.0279825	1.05209	-0.193173	1
BOP1	hg38_genes_introns	0.0793861	0.24106	-1.25846	0.00556462	0.119529	-1.37799	-0.0999042	3
BRIX1	hg38_genes_exons	0.321901	0.13362	-1.41395	0.0333021	-0.0709652	-1.34299	-0.455153	2
BSG	hg38_genes_promoters	0.508012	0.0222126	-1.43438	7.48e-05	-0.463208	-0.971173	-0.728682	4
BSND	hg38_genes_introns	0.0732582	0.0394719	-3.35638	8.5e-07	0.1375	-3.49388	-0.245882	3
BSPRY	hg38_cpg_islands	1.1372	0.0375299	-1.86005	0.000286323	-0.350478	-1.50957	-2.11526	1
BTBD11	hg38_cpg_islands	0.330649	0.190591	-1.33447	0.0180223	-0.118536	-1.21594	-0.441242	1
BTBD2	hg38_genes_promoters	0.0650917	0.484961	-1.45878	0.000480717	0.241947	-1.70073	-0.0949548	4
BTBD3	hg38_cpg_islands	-0.323875	0.987144	0.785204	0.0377507	0.069687	0.715517	-0.254308	1
BTG2	hg38_genes_promoters	0.296094	0.619926	-0.93371	0.00985919	-0.125822	-0.807888	-0.276466	4
BTN1A1	hg38_cpg_islands	-0.1955	0.329881	1.74314	0.0382743	0.03277	1.71037	-0.340784	1
BTNL9	hg38_genes_introns	-0.155563	0.0134813	2.76295	1.71e-08	0.808565	1.95438	-0.429813	3
BVES	hg38_cpg_islands	-0.309933	0.0713944	1.71759	0.00296761	0.0656779	1.65191	-0.532339	1
BZW2	hg38_genes_exons	0.0166407	0.590357	-1.5631	0.0149146	0.342838	-1.90594	-0.0260111	2
C11orf54	hg38_genes_exons	0.36841	0.234715	-1.84273	0.000266715	-0.13401	-1.70872	-0.678878	2
C11orf80	hg38_cpg_islands	0.774934	0.117194	-1.10259	0.0100612	-0.2463	-0.856289	-0.854434	1
C12orf42	hg38_genes_introns	-0.0530971	0.0215048	1.6755	0.0415415	0.508063	1.16743	-0.0889641	3
C12orf73	hg38_cpg_islands	0.360604	0.446919	-2.0254	0.0222352	-0.12715	-1.89825	-0.730368	1
C12orf75	hg38_genes_introns	0.0347793	0.194515	-2.48614	2.04e-09	0.250347	-2.73649	-0.0864663	3
C14orf39	hg38_cpg_islands	-0.330674	0.0468417	2.52757	0.00412361	0.0716425	2.45593	-0.835803	1
C17orf64	hg38_genes_promoters	0.119951	0.531009	-1.98681	0.0222286	0.154607	-2.14142	-0.23832	4
C18orf32	hg38_genes_exons	0.0554592	0.777629	-1.82726	0.0335582	0.290217	-2.11748	-0.101338	2
C19orf48	hg38_genes_promoters	0.187557	0.590593	-1.48531	0.0177162	0.0469743	-1.53228	-0.27858	4
C19orf54	hg38_genes_exons	0.129412	0.00516656	-1.16816	0.0438549	0.189968	-1.35813	-0.151174	2
C19orf81	hg38_cpg_islands	-0.355031	0.205137	2.687	0.00652451	0.0786467	2.60835	-0.953967	1
C1orf21	hg38_cpg_islands	-1.13171	0.0529947	1.35902	0.000565565	0.301998	1.05702	-1.53801	1
C1orf216	hg38_cpg_islands	-1.30142	0.0582442	1.3235	0.0126295	0.350803	0.972697	-1.72244	1
C1orf87	hg38_genes_promoters	-0.0998355	0.499281	2.00905	0.0189803	0.504521	1.50453	-0.200575	4
C1orf94	hg38_cpg_islands	-0.477749	0.0768829	2.21676	0.00745471	0.113937	2.10283	-1.05906	1
C1QB	hg38_genes_introns	-0.0639027	0.0678054	-1.72433	0.0130517	0.539752	-2.26408	0.110189	3
C1QL1	hg38_genes_exons	0.101579	0.471057	5.63457	5.55e-07	0.227697	5.40687	0.572357	2
C1QL2	hg38_genes_introns	-0.761804	0.00354028	2.08841	0.0159462	2.58649	-0.498082	-1.59096	3
C1QTNF1-AS1	hg38_genes_promoters	-1.01041	3.74e-05	4.12579	0.000117843	1.95422	2.17157	-4.16875	4
C1QTNF9	hg38_genes_introns	0.0310598	0.225662	3.1458	0.000176546	0.261256	2.88455	0.0977079	3
C1S	hg38_cpg_islands	0.752814	0.472683	-1.26675	0.00946702	-0.239939	-1.02681	-0.953627	1
C20orf203	hg38_genes_promoters	-0.0635554	0.550581	2.50957	0.00160294	0.446761	2.06281	-0.159497	4
C20orf96	hg38_cpg_islands	0.723633	0.165202	-0.944665	0.0142024	-0.231547	-0.713118	-0.683591	1
C2CD4C	hg38_genes_promoters	-0.150191	0.674609	1.80459	0.0153447	0.58469	1.2199	-0.271033	4
C2orf68	hg38_genes_promoters	0.185855	0.466271	-0.973898	0.0170716	0.0496856	-1.02358	-0.181003	4
C3orf52	hg38_cpg_islands	0.534619	0.0614139	-1.74608	0.0175126	-0.177192	-1.56889	-0.933488	1
C3orf70	hg38_cpg_islands	-1.02764	0.0209966	2.95844	7.22e-07	0.27207	2.68638	-3.04021	1
C4orf19	hg38_cpg_islands	1.80068	1.87e-05	-2.62322	2.22e-06	-0.541275	-2.08195	-4.72358	1
C4orf48	hg38_genes_promoters	-0.260423	0.29536	-3.11832	0.000618616	0.760186	-3.87851	0.812083	4
C5orf58	hg38_genes_introns	0.0141552	0.337081	1.95655	0.0202608	0.310832	1.64571	0.0276953	3
C5orf64	hg38_genes_exons	-0.0300229	0.140881	2.44287	0.00974933	0.406094	2.03678	-0.0733421	2
C6orf132	hg38_genes_introns	0.0938028	0.000503194	-0.929528	0.0388821	0.0772489	-1.00678	-0.0871923	3
C6orf223	hg38_cpg_islands	0.0794048	0.795693	-1.48151	0.0130761	-0.0462849	-1.43523	-0.117639	1
C6orf58	hg38_genes_exons	-0.534289	0.638678	2.18956	0.0151204	1.08966	1.0999	-1.16986	2
C7orf50	hg38_genes_promoters	0.122801	0.554999	-0.872953	0.026367	0.150071	-1.02302	-0.107199	4
C8orf34	hg38_genes_exons	-0.182163	0.281508	2.57055	0.000394845	0.61233	1.95822	-0.468258	2
C8orf34-AS1	hg38_genes_exons	0.0305482	0.945701	-1.61914	0.0441429	0.323985	-1.94312	-0.0494617	2
C8orf58	hg38_cpg_islands	-1.11771	0.0143424	2.46615	3.33e-08	0.297972	2.16818	-2.75645	1
CA12	hg38_genes_promoters	0.244741	0.0984001	-2.99486	2.64e-12	-0.0440644	-2.9508	-0.732964	4
CA13	hg38_genes_promoters	0.262538	0.272318	-2.66447	0.000414026	-0.072399	-2.59207	-0.699524	4
CA2	hg38_genes_exons	0.840529	0.00190694	-1.75315	0.000137244	-0.774003	-0.979143	-1.47357	2
CA3	hg38_genes_introns	-0.102498	0.0119164	-2.04778	0.0185799	0.652941	-2.70072	0.209893	3
CA4	hg38_genes_introns	0.221455	0.00022432	-1.75187	0.00847774	-0.297117	-1.45475	-0.38796	3
CAAP1	hg38_genes_promoters	0.221824	0.398764	-1.27429	0.0057929	-0.0075802	-1.26671	-0.282669	4
CABIN1	hg38_genes_introns	-0.012151	0.495137	-0.765812	0.0114112	0.38798	-1.15379	0.00930538	3
CABLES1	hg38_cpg_islands	-0.0308124	0.819057	0.679508	0.0369768	-0.0145895	0.694097	-0.0209372	1
CABP1	hg38_cpg_islands	0.500808	0.139831	-2.44061	9.28e-05	-0.167469	-2.27314	-1.22228	1
CABP2	hg38_genes_promoters	-0.0996943	4.38e-05	2.4432	0.00316176	0.504296	1.93891	-0.243574	4
CACNA1A	hg38_cpg_islands	-0.142497	0.554	3.5654	1.01e-11	0.0175278	3.54787	-0.508059	1
CACNA1B	hg38_genes_introns	-0.0161884	0.304857	3.15673	3.07e-06	0.399821	2.75691	-0.0511025	3
CACNA1D	hg38_cpg_islands	0.77737	0.00862731	-1.70059	5.28e-06	-0.247	-1.45359	-1.32199	1
CACNA1F	hg38_genes_exons	-0.0589005	0.238649	1.91092	0.000649724	0.445239	1.46568	-0.112554	2
CACNA1G	hg38_genes_promoters	-1.09768	0.00123837	1.58181	0.0172969	2.09315	-0.511342	-1.73632	4
CACNA1H	hg38_genes_promoters	0.159461	0.410185	-1.51384	8.79e-06	0.0917061	-1.60555	-0.241399	4
CACNA1I	hg38_genes_promoters	-0.137315	0.00159035	1.65064	0.00328163	0.564191	1.08645	-0.226657	4
CACNA1S	hg38_genes_promoters	-0.0398238	0.501972	5.27312	4.98e-05	0.408979	4.86414	-0.209995	4
CACNA2D3	hg38_genes_exons	-0.0199377	0.876441	-1.88503	0.0002384	0.392423	-2.27745	0.0375832	2
CACNB1	hg38_cpg_islands	-0.269628	0.268723	0.802076	0.0418139	0.0540871	0.747989	-0.216262	1
CACNB2	hg38_cpg_islands	-0.219028	0.43519	1.22957	0.0022526	0.039536	1.19003	-0.269309	1
CACNB4	hg38_genes_exons	0.0815555	0.217145	-1.34997	0.016102	0.254841	-1.60481	-0.110097	2
CACNG2	hg38_genes_introns	-0.0185256	0.235153	1.99576	0.00477155	0.406675	1.58909	-0.0369727	3
CACNG8	hg38_genes_promoters	-0.436775	0.340195	1.7641	0.0131161	1.04095	0.723155	-0.770517	4
CACTIN-AS1	hg38_genes_promoters	-1.98417	5.97e-06	1.71717	0.0197597	3.5045	-1.78732	-3.40716	4
CADM4	hg38_genes_promoters	0.0431223	0.35224	-1.69573	0.00191916	0.276924	-1.97266	-0.0731238	4
CADPS2	hg38_genes_introns	0.0213702	0.115801	-0.858418	0.0087769	0.289672	-1.14809	-0.0183446	3
CALHM1	hg38_genes_promoters	0.00980821	0.55331	1.95465	0.0178807	0.329962	1.62469	0.0191716	4
CALHM3	hg38_genes_promoters	-0.124331	0.0522686	1.82147	0.0316666	0.54352	1.27795	-0.226465	4
CAMK1D	hg38_cpg_islands	-0.49974	0.297318	0.791725	0.0254594	0.120261	0.671464	-0.395657	1
CAMK2N1	hg38_genes_introns	1.03697	0.00092727	-2.01417	1.09e-07	-2.68877	0.674599	-2.08863	3
CAMSAP3	hg38_genes_promoters	0.052765	0.901021	-1.95134	5.36e-07	0.261572	-2.21291	-0.102962	4
CAND1.11	hg38_genes_introns	0.0145798	0.151653	3.79169	3.58e-05	0.309587	3.4821	0.0552819	3
CAND2	hg38_cpg_islands	-0.058908	0.823135	1.21914	0.000560695	-0.00651002	1.22565	-0.071817	1
CANX	hg38_genes_promoters	0.329004	0.260497	-0.822893	0.011642	-0.178217	-0.644676	-0.270735	4
CAPG	hg38_genes_introns	0.273282	2.6e-08	-2.57569	7.91e-09	-0.449109	-2.12658	-0.703889	3
CAPN1	hg38_cpg_islands	0.276421	0.953723	-0.791251	0.0132949	-0.102941	-0.68831	-0.218718	1
CAPN12	hg38_genes_introns	-0.459699	0.499717	-1.77512	1.55e-05	1.70051	-3.47563	0.816022	3
CAPN15	hg38_genes_introns	0.172174	2.26e-08	-0.966009	0.00357681	-0.15259	-0.813419	-0.166321	3
CAPN5	hg38_genes_promoters	0.410504	0.00153142	-1.0646	0.00908662	-0.307969	-0.756629	-0.437021	4
CAPS	hg38_genes_promoters	0.338036	0.020544	-1.14578	0.00958765	-0.192596	-0.95318	-0.387313	4
CARNS1	hg38_genes_introns	-0.0672899	0.339244	1.37647	0.0225734	0.549686	0.826789	-0.0926229	3
CARS2	hg38_cpg_islands	0.247432	0.380576	-0.886527	0.0231792	-0.094605	-0.791922	-0.219355	1
CASC11	hg38_genes_introns	0.0504429	0.0756674	2.40902	0.0111797	0.204411	2.20461	0.121518	3
CASK	hg38_cpg_islands	0.477099	0.417308	-1.07356	0.0147945	-0.160651	-0.912907	-0.512193	1
CASKIN2	hg38_genes_introns	-0.284199	0.000156803	0.737106	0.0380805	1.18581	-0.448708	-0.209485	3
CASR	hg38_cpg_islands	0.184176	0.792066	-2.26122	1.73e-07	-0.0764142	-2.18481	-0.416463	1
CASZ1	hg38_genes_introns	0.00279236	0.889508	-0.960131	0.00453407	0.344156	-1.30429	-0.00268103	3
CATSPERD	hg38_cpg_islands	-0.740493	0.124443	1.78954	0.0465442	0.189495	1.60005	-1.32514	1
CAV2	hg38_genes_promoters	0.583883	0.135479	-2.07251	0.0033685	-0.583999	-1.48851	-1.2101	4
CBLB	hg38_genes_introns	-0.0733187	0.0188099	0.876463	0.0158457	0.567367	0.309096	-0.0642611	3
CBLC	hg38_cpg_islands	0.795482	0.00604895	-1.2408	0.0385158	-0.252209	-0.988588	-0.987032	1
CBLN1	hg38_genes_exons	-0.154444	0.507858	2.53654	0.00997888	0.574755	1.96179	-0.391753	2
CBR1	hg38_genes_exons	0.0865724	0.481319	-1.67101	0.00221367	0.24804	-1.91905	-0.144663	2
CBR3-AS1	hg38_genes_promoters	0.201905	0.110136	-1.64807	0.0294394	0.0241321	-1.67221	-0.332754	4
CBWD1	hg38_cpg_islands	0.315185	0.599404	-1.5761	0.00322413	-0.114089	-1.46201	-0.496763	1
CBX5	hg38_genes_introns	-0.00360377	0.695568	-0.691208	0.0490559	0.362914	-1.05412	0.00249096	3
CBY3	hg38_genes_exons	3.11582	0.285653	2.35713	0.0198601	-3.85832	6.21545	7.34439	2
CCAR1	hg38_genes_promoters	0.119331	0.556216	-0.730051	0.0262675	0.155594	-0.885645	-0.087118	4
CCBE1	hg38_genes_promoters	-0.151787	0.298784	1.11333	0.0091288	0.587231	0.526096	-0.168989	4
CCDC102B	hg38_genes_introns	-0.0211127	0.169527	-1.10707	0.00243389	0.414262	-1.52133	0.0233732	3
CCDC103	hg38_genes_introns	0.324276	0.0926493	-1.72551	0.00761862	-0.59866	-1.12685	-0.559542	3
CCDC106	hg38_genes_promoters	0.709151	0.00718848	-1.64506	0.00183676	-0.783433	-0.861626	-1.1666	4
CCDC12	hg38_genes_introns	0.165137	3.77e-06	-0.795474	0.0222977	-0.131953	-0.663521	-0.131362	3
CCDC137	hg38_genes_promoters	0.134149	0.191492	-0.950504	0.0206212	0.132003	-1.08251	-0.12751	4
CCDC14	hg38_genes_promoters	0.149951	0.785219	-1.1156	0.00729924	0.106846	-1.22245	-0.167285	4
CCDC140	hg38_genes_exons	-0.36332	0.000701578	2.84101	0.000604897	0.857903	1.98311	-1.0322	2
CCDC144NL	hg38_genes_promoters	-0.104272	0.426734	3.02886	0.000314285	0.511585	2.51728	-0.315827	4
CCDC146	hg38_genes_promoters	0.330367	0.0153029	-0.968769	0.0442398	-0.180386	-0.788383	-0.320049	4
CCDC148	hg38_genes_introns	-0.0390788	0.00506938	-1.44014	0.000369708	0.466951	-1.90709	0.056279	3
CCDC177	hg38_genes_introns	-0.59268	0.175455	1.77023	0.0301654	2.0905	-0.320271	-1.04918	3
CCDC178	hg38_genes_exons	0.439599	0.0208227	-1.1507	0.0226372	-0.230513	-0.920183	-0.505845	2
CCDC183-AS1	hg38_genes_promoters	0.433064	0.0740412	-1.24137	0.016901	-0.343887	-0.897487	-0.537594	4
CCDC184	hg38_genes_promoters	-0.928846	0.032201	3.53587	8.68e-06	1.82435	1.71152	-3.28428	4
CCDC24	hg38_genes_exons	0.046726	0.306187	-0.998374	0.0195938	0.302055	-1.30043	-0.0466501	2
CCDC39	hg38_genes_introns	-0.066198	0.104818	2.10126	0.000570755	0.546484	1.55477	-0.139099	3
CCDC47	hg38_genes_promoters	0.11598	0.346344	-0.749904	0.0365954	0.160929	-0.910833	-0.0869742	4
CCDC50	hg38_genes_promoters	0.208698	0.987219	-0.631033	0.0371437	0.0133172	-0.64435	-0.131695	4
CCDC57	hg38_genes_promoters	0.0653434	0.827143	-0.858092	0.00417539	0.241546	-1.09964	-0.0560706	4
CCDC60	hg38_genes_introns	0.0262718	0.0229333	1.66975	0.0369484	0.275297	1.39446	0.0438674	3
CCDC63	hg38_cpg_islands	-0.538027	0.0470653	2.05289	0.00732143	0.131271	1.92162	-1.10451	1
CCDC69	hg38_cpg_islands	-1.6144	0.073215	0.87763	0.0249058	0.440805	0.436824	-1.41684	1
CCDC8	hg38_genes_exons	0.288984	0.0142498	-1.81997	0.000240037	-0.0263439	-1.79363	-0.525944	2
CCDC85A	hg38_cpg_islands	-0.800239	0.123957	1.58555	0.00287586	0.206676	1.37887	-1.26882	1
CCDC85C	hg38_genes_promoters	-0.279851	0.00986758	1.03018	0.00230702	0.791117	0.239068	-0.288298	4
CCDC9	hg38_genes_exons	-0.00206548	0.983945	0.80327	0.00984172	0.368196	0.435075	-0.00165914	2
CCKBR	hg38_cpg_islands	-0.0508306	0.539967	1.95082	0.043002	-0.00883286	1.95966	-0.0991615	1
CCM2L	hg38_genes_introns	-0.0872236	0.0591211	2.02852	3.95e-07	0.608145	1.42038	-0.176935	3
CCNB1	hg38_genes_exons	-0.00277354	0.889421	-1.35557	0.0351699	0.369155	-1.72473	0.00375973	2
CCNG2	hg38_cpg_islands	0.808283	0.161804	-0.821277	0.0405332	-0.25589	-0.565387	-0.663825	1
CCNYL2	hg38_cpg_islands	-0.454041	0.169722	3.35591	0.00384956	0.107119	3.24879	-1.52372	1
CCSER1	hg38_cpg_islands	0.584746	0.0294236	-1.71565	9.19e-05	-0.191607	-1.52405	-1.00322	1
CCT2	hg38_genes_promoters	0.0667527	0.73012	-1.16469	0.00817193	0.239303	-1.40399	-0.0777463	4
CCT4	hg38_genes_promoters	0.22848	0.297174	-1.07092	0.0206827	-0.0181759	-1.05275	-0.244684	4
CCT6A	hg38_genes_promoters	0.252739	0.0973766	-0.902471	0.0333426	-0.0567989	-0.845672	-0.22809	4
CD109	hg38_genes_introns	0.0559277	0.0030504	1.01997	0.0171929	0.188325	0.831647	0.0570447	3
CD19	hg38_genes_introns	-0.0703911	0.110894	1.66077	0.0361533	0.558781	1.10199	-0.116903	3
CD200	hg38_cpg_islands	-1.05748	0.117575	1.51667	0.0202384	0.280652	1.23602	-1.60386	1
CD24	hg38_genes_introns	1.00261	0.00132765	-3.70142	2.02e-18	-2.588	-1.11341	-3.71107	3
CD248	hg38_genes_promoters	-1.1927	8.84e-06	1.51049	0.00376357	2.24443	-0.733941	-1.80156	4
CD274	hg38_genes_exons	-0.0942076	0.78782	1.77516	0.00178258	0.493101	1.28206	-0.167234	2
CD2AP	hg38_cpg_islands	0.971198	0.252498	-0.687458	0.0460463	-0.30274	-0.384718	-0.667658	1
CD34	hg38_cpg_islands	-1.712	0.00652782	1.85931	0.000104003	0.468874	1.39044	-3.18315	1
CD44	hg38_genes_exons	0.139387	0.420502	-0.727901	0.0346816	0.176446	-0.904347	-0.10146	2
CD46	hg38_genes_promoters	0.191961	0.653864	-0.83939	0.0368045	0.0399638	-0.879354	-0.16113	4
CD70	hg38_cpg_islands	-0.735786	0.233166	3.43196	0.000200774	0.188141	3.24382	-2.52519	1
CD82	hg38_cpg_islands	0.624485	0.574476	-1.28868	0.00650591	-0.203035	-1.08565	-0.804762	1
CDC14A	hg38_cpg_islands	-0.928678	0.230114	1.68096	2.27e-05	0.243611	1.43734	-1.56107	1
CDC34	hg38_genes_exons	0.359843	0.0416471	-0.808782	0.0346539	-0.122397	-0.686384	-0.291034	2
CDC42BPG	hg38_cpg_islands	0.104681	0.785462	-1.4244	2.19e-05	-0.0535537	-1.37084	-0.149107	1
CDC42EP3	hg38_genes_exons	-0.201599	0.170721	1.5928	0.000116609	0.638677	0.954119	-0.321106	2
CDCA7L	hg38_genes_promoters	0.320515	0.607687	-1.21102	0.0213	-0.164701	-1.04632	-0.38815	4
CDCP1	hg38_cpg_islands	0.110738	0.693883	-2.30648	6.57e-05	-0.0552956	-2.25118	-0.255416	1
CDCP2	hg38_cpg_islands	-0.297067	0.438246	2.56146	0.0157411	0.0619778	2.49948	-0.760924	1
CDH1	hg38_cpg_islands	0.367002	0.186154	-1.57752	8.49e-06	-0.12899	-1.44853	-0.578952	1
CDH13	hg38_genes_exons	-0.0621673	0.472392	1.90849	0.000539924	0.449668	1.45883	-0.118646	2
CDH16	hg38_genes_promoters	1.19353	3.56e-11	-3.08156	3.68e-14	-1.5546	-1.52696	-3.67794	4
CDH2	hg38_genes_promoters	0.0438893	0.854359	-1.17023	0.0296529	0.275703	-1.44593	-0.0513607	4
CDH24	hg38_genes_exons	-0.0540127	0.508606	1.23158	0.00106502	0.438614	0.79297	-0.0665211	2
CDH3	hg38_genes_promoters	0.0959926	0.389559	-1.97102	0.000172058	0.192751	-2.16377	-0.189203	4
CDH4	hg38_genes_introns	-0.037993	0.00416038	1.45548	0.010888	0.463767	0.991716	-0.0552982	3
CDH5	hg38_genes_promoters	-0.268915	0.000221998	1.87371	1.7e-05	0.773706	1.10001	-0.50387	4
CDH6	hg38_genes_promoters	0.566413	0.0258654	-1.18991	0.000884346	-0.556186	-0.633722	-0.67398	4
CDH7	hg38_cpg_islands	-0.659114	0.296145	2.3374	0.00150395	0.166093	2.17131	-1.54061	1
CDH8	hg38_cpg_islands	-0.293743	0.800399	2.72198	0.000621999	0.0610219	2.66096	-0.799563	1
CDHR2	hg38_cpg_islands	0.247708	0.753138	-1.26065	0.00510289	-0.0946843	-1.16597	-0.312274	1
CDHR4	hg38_cpg_islands	-1.79343	0.0389743	2.45849	0.00596387	0.492291	1.9662	-4.40914	1
CDHR5	hg38_genes_exons	0.188486	0.507192	-3.1995	1.67e-08	0.109888	-3.30939	-0.603062	2
CDK10	hg38_genes_promoters	0.0761427	0.293238	-0.978294	0.00403111	0.224353	-1.20265	-0.0744899	4
CDK16	hg38_genes_introns	-0.0456417	0.767269	-1.28396	0.000532502	0.486198	-1.77016	0.0586021	3
CDK2AP2	hg38_cpg_islands	1.12564	0.000195894	-1.16373	0.0313121	-0.347153	-0.816576	-1.30994	1
CDK5R2	hg38_cpg_islands	-0.268315	0.0911471	2.52655	0.00355013	0.0537097	2.47284	-0.677911	1
CDK5RAP3	hg38_genes_promoters	0.0771769	0.517136	-0.73563	0.0153395	0.222707	-0.958337	-0.0567737	4
CDK8	hg38_genes_promoters	0.267279	0.102843	-1.27699	0.0126595	-0.079947	-1.19705	-0.341313	4
CDKL2	hg38_cpg_islands	0.848304	0.00203487	-1.77968	0.00379731	-0.267399	-1.51228	-1.50971	1
CDKN1C	hg38_genes_introns	-0.562522	0.0466411	2.86624	0.000400007	2.00205	0.864187	-1.61232	3
CDKN2A	hg38_genes_exons	-0.15627	0.217356	2.59394	0.00484442	0.577232	2.01671	-0.405357	2
CDKN2B-AS1	hg38_genes_introns	0.104633	0.0992478	1.72699	0.0195726	0.045488	1.68151	0.1807	3
CDX2	hg38_cpg_islands	-0.398834	0.0146974	1.7261	0.0395873	0.0912433	1.63486	-0.688428	1
CDX4	hg38_genes_promoters	-0.150255	0.793846	2.3211	0.012895	0.584792	1.7363	-0.348756	4
CEACAM16	hg38_genes_exons	-0.0121348	0.817643	1.9985	0.0283753	0.381845	1.61666	-0.0242515	2
CEBPA	hg38_cpg_islands	-0.497484	0.0156879	1.47924	0.013471	0.119612	1.35963	-0.7359	1
CEBPD	hg38_genes_exons	0.205378	0.690249	-1.84924	0.00266833	0.0869911	-1.93623	-0.379792	2
CELF3	hg38_cpg_islands	-2.07321	0.00470822	1.51811	0.0413905	0.572746	0.945365	-3.14736	1
CELF4	hg38_genes_exons	-0.0309275	0.706173	1.3934	0.0157751	0.40732	0.986083	-0.0430945	2
CELF5	hg38_cpg_islands	-0.210778	0.268158	1.45589	0.0447648	0.0371636	1.41873	-0.306869	1
CELSR1	hg38_genes_exons	0.102633	0.08567	-1.73755	6.35e-08	0.226269	-1.96382	-0.178331	2
CELSR2	hg38_cpg_islands	0.240365	0.224825	-0.799584	0.00860314	-0.0925725	-0.707012	-0.192192	1
CENPE	hg38_cpg_islands	-2.26627	0.0932354	1.29349	0.010875	0.628266	0.665223	-2.9314	1
CENPV	hg38_cpg_islands	0.560643	0.211787	-2.13392	0.00192764	-0.184676	-1.94925	-1.19637	1
CEP170B	hg38_cpg_islands	0.285053	0.0907788	-1.27919	0.00010521	-0.105424	-1.17377	-0.364638	1
CEP70	hg38_genes_promoters	0.545644	0.00710273	-1.468	0.0073218	-0.52312	-0.944876	-0.801003	4
CERKL	hg38_cpg_islands	0.658335	0.070551	-2.33007	0.000869426	-0.212769	-2.1173	-1.53397	1
CERS3-AS1	hg38_genes_introns	-0.0706542	0.131883	2.75986	0.00635008	0.559552	2.20031	-0.194996	3
CERS4	hg38_genes_exons	0.190878	0.0779075	-0.850489	0.0493553	0.106646	-0.957135	-0.16234	2
CERS6	hg38_cpg_islands	-1.32159	0.136464	1.03359	0.0051878	0.356601	0.676994	-1.36598	1
CES2	hg38_genes_introns	0.218925	2.2e-05	-0.839153	0.00941682	-0.289697	-0.549456	-0.183711	3
CFAP221	hg38_genes_exons	0.342835	0.000485314	-1.44795	0.00179332	-0.0993424	-1.34861	-0.496409	2
CFAP36	hg38_genes_promoters	0.294664	0.237602	-0.834597	0.0339822	-0.123546	-0.711051	-0.245926	4
CFAP45	hg38_cpg_islands	-0.270094	0.13216	1.99735	1.35e-05	0.0542211	1.94313	-0.539471	1
CFAP53	hg38_genes_introns	-0.023323	0.391128	-1.54154	0.00252747	0.420744	-1.96229	0.0359533	3
CFAP54	hg38_cpg_islands	-0.738862	0.174648	0.864534	0.0487479	0.189026	0.675508	-0.638771	1
CFAP61	hg38_cpg_islands	-0.862688	0.432267	1.17597	0.0396546	0.224635	0.951339	-1.0145	1
CFAP70	hg38_cpg_islands	0.613965	0.806259	-0.909709	0.0265212	-0.20001	-0.7097	-0.55853	1
CFAP74	hg38_genes_promoters	-0.091243	0.85017	2.11969	0.00145242	0.490841	1.62885	-0.193407	4
CFI	hg38_cpg_islands	0.372508	0.748207	-2.19426	1.57e-07	-0.130573	-2.06368	-0.817379	1
CFL1	hg38_genes_exons	0.230368	0.0635594	-0.786587	0.0376685	0.0531148	-0.839702	-0.181205	2
CGN	hg38_genes_promoters	0.254874	0.0165961	-2.11675	5.99e-10	-0.0601983	-2.05655	-0.539506	4
CGNL1	hg38_cpg_islands	0.466801	0.489337	-1.19319	0.000802504	-0.157689	-1.0355	-0.556983	1
CH25H	hg38_genes_exons	0.075961	0.647237	-2.942	0.0181188	0.262425	-3.20443	-0.223477	2
CHAT	hg38_cpg_islands	-0.35043	0.0729179	2.05046	0.0133272	0.0773237	1.97314	-0.718544	1
CHCHD3	hg38_genes_exons	0.156249	0.421305	-1.47665	0.00063192	0.153589	-1.63024	-0.230724	2
CHD1L	hg38_genes_promoters	0.792998	0.00387343	-0.900087	0.00703502	-0.916924	0.0168363	-0.713768	4
CHDH	hg38_genes_promoters	0.374739	0.00280259	-2.58911	9.94e-07	-0.251029	-2.33808	-0.970241	4
CHID1	hg38_genes_introns	0.0130621	0.500341	-0.754851	0.0462872	0.314038	-1.06889	-0.0098599	3
CHKA	hg38_cpg_islands	0.786939	0.014743	-1.45532	0.000425288	-0.249752	-1.20557	-1.14525	1
CHL1	hg38_genes_promoters	0.14113	0.716041	-1.26034	0.00847838	0.120889	-1.38123	-0.177872	4
CHN1	hg38_cpg_islands	-0.133134	0.577076	1.54823	0.00598042	0.0148354	1.53339	-0.206122	1
CHODL	hg38_genes_promoters	0.0174413	0.787301	1.60129	0.0309307	0.31781	1.28348	0.0279285	4
CHP1	hg38_genes_exons	0.393764	0.252671	-0.958183	0.0192208	-0.16838	-0.789803	-0.377298	2
CHRD	hg38_cpg_islands	0.306565	0.407974	-1.0588	0.00391026	-0.11161	-0.947188	-0.32459	1
CHRDL1	hg38_genes_promoters	-0.156514	0.458845	4.14373	1.97e-17	0.594756	3.54897	-0.64855	4
CHRM1	hg38_cpg_islands	-0.494875	0.0776384	3.66429	1.42e-05	0.118862	3.54543	-1.81337	1
CHRM3	hg38_cpg_islands	-0.214429	0.604193	2.54241	2.09e-07	0.0382136	2.5042	-0.545167	1
CHRM5	hg38_cpg_islands	-1.0982	0.0689089	2.6187	0.000780219	0.292362	2.32634	-2.87586	1
CHRNA2	hg38_genes_introns	-0.0651458	0.0344197	2.21359	0.00289038	0.543398	1.67019	-0.144206	3
CHRND	hg38_genes_exons	-0.120631	0.00613176	2.23057	0.00711995	0.52892	1.70165	-0.269077	2
CHST1	hg38_genes_exons	-0.0175678	0.557858	1.49758	0.0103439	0.38921	1.10837	-0.0263093	2
CHST2	hg38_genes_promoters	-0.904548	0.23676	2.18088	1.07e-06	1.78567	0.395207	-1.97271	4
CHST7	hg38_genes_promoters	-0.0129633	0.546515	-1.29817	0.0390452	0.366215	-1.66438	0.0168286	4
CILP2	hg38_cpg_islands	-0.0376102	0.913553	1.615	0.0417836	-0.0126347	1.62763	-0.0607403	1
CISD1	hg38_genes_exons	0.233906	0.954638	-1.76865	0.0159534	0.0483191	-1.81697	-0.413698	2
CISH	hg38_genes_exons	0.760019	3.34e-05	-2.08726	1.03e-06	-0.664865	-1.4224	-1.58636	2
CISTR	hg38_cpg_islands	-0.29398	0.148869	3.51958	0.000169373	0.06109	3.45849	-1.03468	1
CIT	hg38_genes_promoters	0.700333	9.59e-07	-1.42291	9.93e-06	-0.769395	-0.653518	-0.996513	4
CKB	hg38_genes_introns	0.329099	0.329979	-1.70593	0.000506343	-0.612804	-1.09313	-0.561421	3
CLASP1	hg38_genes_introns	0.0193225	0.0629946	-0.647384	0.0268911	0.295678	-0.943062	-0.0125091	3
CLCA4	hg38_genes_promoters	-0.130737	0.100153	1.90057	0.0244552	0.553718	1.34686	-0.248476	4
CLCF1	hg38_genes_promoters	1.40631	2.97e-05	-1.05028	0.0487688	-1.89335	0.843074	-1.47701	4
CLCN1	hg38_genes_introns	0.00751764	0.4279	2.14313	0.00185938	0.330298	1.81284	0.0161113	3
CLCN2	hg38_genes_introns	0.0735374	0.0268472	-0.963345	0.0199404	0.136681	-1.10003	-0.0708419	3
CLCN5	hg38_genes_exons	0.049088	0.724923	-2.24915	2.03e-09	0.298853	-2.548	-0.110406	2
CLCN7	hg38_cpg_islands	0.1252	0.351935	-0.717508	0.0232221	-0.0594544	-0.658053	-0.089832	1
CLDN10	hg38_genes_exons	0.127704	0.57193	-2.29116	0.000133579	0.192284	-2.48344	-0.292589	2
CLDN11	hg38_cpg_islands	-0.185534	0.175522	2.37889	0.00296264	0.0299042	2.34899	-0.441366	1
CLDN15	hg38_genes_introns	0.0209958	0.901237	-1.47763	0.0118644	0.29077	-1.7684	-0.0310241	3
CLDN16	hg38_cpg_islands	0.489824	0.0528109	-2.50429	0.000245895	-0.16431	-2.33998	-1.22666	1
CLDN19	hg38_genes_promoters	0.574583	2.7e-05	-2.80912	4.7e-06	-0.569194	-2.23993	-1.61407	4
CLDN3	hg38_genes_exons	0.00796459	0.969949	-1.76556	0.00113699	0.354599	-2.12016	-0.0140619	2
CLDN4	hg38_cpg_islands	1.25336	9.75e-05	-2.2709	0.000390733	-0.383883	-1.88702	-2.84627	1
CLDN5	hg38_cpg_islands	-0.75637	7.2e-05	2.46196	2.75e-05	0.194061	2.2679	-1.86216	1
CLDN6	hg38_cpg_islands	-0.37319	0.23084	1.94732	0.0375237	0.0838687	1.86345	-0.72672	1
CLDN7	hg38_genes_promoters	0.372812	0.00015542	-1.42876	0.00168631	-0.247962	-1.18079	-0.532658	4
CLDND1	hg38_genes_promoters	-0.345731	0.994408	1.26198	0.0118295	0.896002	0.365976	-0.436305	4
CLEC1A	hg38_genes_exons	-0.275755	0.0349021	1.6521	0.0452382	0.739201	0.912896	-0.455574	2
CLEC2L	hg38_genes_exons	-0.167568	0.213336	2.99096	0.00148122	0.592546	2.39841	-0.501189	2
CLIC3	hg38_genes_introns	-0.318139	0.00880203	2.55876	0.0115759	1.28535	1.27341	-0.81404	3
CLIC5	hg38_genes_promoters	-0.221901	0.361273	3.37928	3.7e-05	0.698856	2.68043	-0.749865	4
CLIC6	hg38_genes_exons	0.0997831	0.198567	-1.37217	0.019034	0.230132	-1.6023	-0.13692	2
CLINT1	hg38_cpg_islands	1.25723	0.0678233	-1.10394	0.000485114	-0.384994	-0.718942	-1.3879	1
CLIP3	hg38_cpg_islands	-0.778844	0.177124	1.77553	1.81e-05	0.200523	1.57501	-1.38286	1
CLK4	hg38_genes_exons	0.0582605	0.720702	-0.731815	0.0425166	0.286419	-1.01823	-0.0426359	2
CLMN	hg38_cpg_islands	0.421767	0.607816	-1.46796	1.84e-05	-0.144739	-1.32322	-0.619136	1
CLMP	hg38_cpg_islands	0.231712	0.12845	-1.41956	0.017091	-0.0900843	-1.32947	-0.328929	1
CLN6	hg38_genes_exons	0.246722	0.0314346	-1.34228	0.0267514	0.0309453	-1.37322	-0.33117	2
CLNS1A	hg38_genes_exons	0.0544745	0.554435	-0.948728	0.0235237	0.291551	-1.24028	-0.0516815	2
CLPSL2	hg38_cpg_islands	-1.14822	0.0781759	2.06206	0.00743337	0.306745	1.75531	-2.36769	1
CLPTM1	hg38_cpg_islands	1.48259	0.185286	-0.779749	0.0191625	-0.449801	-0.329948	-1.15605	1
CLSPN	hg38_cpg_islands	-0.447463	0.346346	0.87681	0.032814	0.105228	0.771582	-0.39234	1
CLU	hg38_genes_promoters	0.445747	0.00142532	-2.13265	2.02e-08	-0.364078	-1.76857	-0.95062	4
CLUAP1	hg38_cpg_islands	0.14763	0.869026	-0.899761	0.0149978	-0.0659047	-0.833856	-0.132832	1
CLUH	hg38_genes_promoters	0.2017	0.0950279	-1.88651	4.14e-08	0.0244587	-1.91097	-0.380509	4
CLUHP3	hg38_cpg_islands	0.127515	0.76085	-1.33845	0.00010726	-0.0601202	-1.27833	-0.170673	1
CLVS2	hg38_cpg_islands	-0.457505	0.0766023	2.53137	0.000350358	0.108115	2.42325	-1.15811	1
CMAHP	hg38_cpg_islands	-0.707317	0.280489	1.52715	0.000163014	0.179954	1.34719	-1.08018	1
CMBL	hg38_genes_exons	0.343916	0.0130544	-2.60591	1.74e-07	-0.100807	-2.5051	-0.896214	2
CMC1	hg38_genes_promoters	0.148855	0.46125	-2.04138	0.00361012	0.108591	-2.14997	-0.30387	4
CMPK2	hg38_cpg_islands	-0.31951	0.424489	1.54897	0.00512313	0.0684317	1.48053	-0.494909	1
CMTM4	hg38_cpg_islands	0.618636	0.02126	-1.30334	0.00069784	-0.201353	-1.10198	-0.806291	1
CNBD2	hg38_cpg_islands	-0.0953761	0.87957	2.07633	0.00146322	0.00397719	2.07235	-0.198032	1
CNDP2	hg38_genes_promoters	0.244711	0.0218819	-0.914841	0.00232746	-0.0440167	-0.870825	-0.223871	4
CNGA1	hg38_genes_exons	-0.157897	0.131366	2.19861	0.000607529	0.579437	1.61917	-0.347154	2
CNIH2	hg38_genes_introns	-0.116237	0.377189	2.10935	0.0266688	0.693234	1.41611	-0.245184	3
CNKSR2	hg38_genes_introns	-0.0441088	0.049743	1.70768	0.00358589	0.481703	1.22597	-0.0753236	3
CNP	hg38_genes_promoters	0.297573	0.10364	-0.96975	0.0181542	-0.128176	-0.841574	-0.288571	4
CNPPD1	hg38_genes_introns	0.321976	0.0668044	-1.40865	0.000257863	-0.591914	-0.816738	-0.453552	3
CNPY2	hg38_genes_exons	0.382328	0.0382822	-0.848612	0.0277381	-0.152878	-0.695734	-0.324448	2
CNTN2	hg38_genes_introns	-0.025933	0.184805	2.33621	0.00224929	0.428399	1.90782	-0.0605851	3
CNTN5	hg38_cpg_islands	-1.325	0.0596988	1.91969	0.00398231	0.357583	1.5621	-2.54359	1
CNTNAP1	hg38_genes_exons	0.0478763	0.353068	1.22316	0.000217008	0.300496	0.922669	0.0585606	2
CNTNAP2	hg38_genes_introns	-0.0420371	0.00245858	2.05821	0.00193329	0.475627	1.58259	-0.0865213	3
COA3	hg38_genes_exons	0.394428	0.0689791	-1.72396	0.0235398	-0.16928	-1.55468	-0.679977	2
COA4	hg38_genes_promoters	0.0069958	0.900617	-1.25985	0.0272156	0.334439	-1.59429	-0.00881365	4
COASY	hg38_cpg_islands	0.721713	0.0119377	-0.91754	0.0257766	-0.230995	-0.686545	-0.662201	1
COBL	hg38_genes_promoters	0.606078	0.00224632	-0.976491	0.00670131	-0.619335	-0.357155	-0.591829	4
COBLL1	hg38_genes_introns	0.137868	0.00587927	-2.60753	4.95e-11	-0.0519807	-2.55555	-0.359495	3
COL13A1	hg38_genes_introns	0.0539664	6.8e-05	1.43541	0.00128482	0.194077	1.24133	0.0774639	3
COL16A1	hg38_cpg_islands	1.58371	0.000246987	-1.08736	0.000421331	-0.478882	-0.608475	-1.72206	1
COL18A1	hg38_genes_promoters	0.390349	3.71e-05	-1.30917	6.47e-05	-0.275882	-1.03329	-0.511032	4
COL1A1	hg38_genes_exons	0.222031	6.2e-06	-1.79267	1.04e-07	0.0644161	-1.85708	-0.398028	2
COL21A1	hg38_genes_promoters	-0.098584	0.211425	1.43614	0.00437233	0.502529	0.933614	-0.141581	4
COL22A1	hg38_genes_promoters	0.0103325	0.986707	-1.01237	0.0183403	0.329127	-1.3415	-0.0104603	4
COL25A1	hg38_genes_promoters	-0.433069	0.00885553	1.75194	2.3e-05	1.03505	0.716896	-0.758712	4
COL27A1	hg38_genes_introns	0.0432497	8.09e-05	-1.70836	1.93e-07	0.225506	-1.93387	-0.0738861	3
COL2A1	hg38_genes_exons	-0.0353032	0.539418	3.0052	0.00163639	0.413252	2.59195	-0.106093	2
COL5A1	hg38_genes_promoters	0.0967361	0.282436	-0.949557	0.00273144	0.191567	-1.14112	-0.0918565	4
COL6A3	hg38_genes_introns	0.100133	2.52e-07	-0.966909	0.00147017	0.0586832	-1.02559	-0.0968199	3
COL6A5	hg38_cpg_islands	-0.377884	0.569424	1.3903	0.0470644	0.0852187	1.30508	-0.525374	1
COL9A1	hg38_genes_exons	-0.25065	0.00158507	1.5233	0.0401794	0.70517	0.818126	-0.381814	2
COL9A2	hg38_genes_promoters	0.209045	0.0594853	-1.76162	3.52e-06	0.0127647	-1.77439	-0.368258	4
COLCA1	hg38_cpg_islands	0.515766	0.172212	-2.15271	4.43e-05	-0.17177	-1.98094	-1.11029	1
COLCA2	hg38_cpg_islands	0.487731	0.0723884	-1.70448	0.00177214	-0.163708	-1.54078	-0.83133	1
COLGALT2	hg38_genes_introns	0.00694417	0.929359	3.46246	1.23e-07	0.33198	3.13048	0.0240439	3
COMT	hg38_cpg_islands	0.700883	0.39105	-0.912586	0.0472953	-0.225005	-0.687581	-0.639616	1
COPE	hg38_cpg_islands	0.457686	0.299634	-1.08574	0.00472847	-0.155068	-0.930672	-0.496928	1
COQ10A	hg38_genes_promoters	0.500056	0.0805946	-1.36394	0.0478	-0.450541	-0.913402	-0.682047	4
COQ4	hg38_genes_exons	0.124682	0.303716	-1.0301	0.0135836	0.19638	-1.22648	-0.128436	2
COQ9	hg38_genes_introns	0.0226204	0.620264	-1.19543	0.00280805	0.286006	-1.48144	-0.0270411	3
CORO1B	hg38_cpg_islands	0.418145	0.0396863	-0.848382	0.02949	-0.143697	-0.704685	-0.354747	1
CORO2B	hg38_genes_introns	-0.010055	0.375826	1.71161	0.000577119	0.381833	1.32978	-0.0172102	3
CORO6	hg38_genes_promoters	0.485234	0.0024106	-2.73596	1.99e-05	-0.426944	-2.30902	-1.32758	4
COTL1	hg38_genes_promoters	0.22254	0.65268	-1.04526	0.0146668	-0.0087194	-1.03654	-0.232611	4
COX10	hg38_cpg_islands	0.963637	0.0929117	-1.3277	0.0327343	-0.300565	-1.02713	-1.27942	1
COX20	hg38_genes_promoters	0.181073	0.725097	-1.63196	0.00334433	0.0572982	-1.68926	-0.295503	4
COX4I1	hg38_genes_exons	0.184048	0.0316146	-1.2752	0.00625767	0.115906	-1.39111	-0.234698	2
COX5A	hg38_genes_exons	0.280732	0.523748	-1.29303	0.0150159	-0.0151569	-1.27788	-0.362996	2
COX5B	hg38_genes_exons	0.0106458	0.482238	-1.878	3.01e-05	0.350964	-2.22897	-0.0199929	2
COX7A2L	hg38_genes_exons	0.0099672	0.986764	-2.00186	0.00205807	0.351884	-2.35375	-0.019953	2
COX7B	hg38_cpg_islands	0.279044	0.391442	-1.79059	0.00593208	-0.103696	-1.68689	-0.499652	1
COX8A	hg38_genes_introns	0.0155677	0.663067	-1.7949	0.0114413	0.306689	-2.10158	-0.0279424	3
CPB2-AS1	hg38_cpg_islands	-1.36935	0.0536388	2.1804	0.0085928	0.370337	1.81006	-2.98573	1
CPE	hg38_cpg_islands	0.408012	0.411006	-1.37905	0.00735847	-0.140783	-1.23826	-0.562667	1
CPEB1	hg38_genes_promoters	-0.336564	0.021577	2.28323	0.0100789	0.881408	1.40182	-0.768452	4
CPEB1-AS1	hg38_genes_exons	-0.337454	0.254215	2.52539	0.00385677	0.822839	1.70255	-0.852203	2
CPLX2	hg38_genes_exons	-0.140378	0.177086	1.56636	0.02324	0.555688	1.01067	-0.219883	2
CPLX4	hg38_genes_promoters	-0.0573009	0.195432	2.12943	0.0152325	0.436803	1.69263	-0.122018	4
CPNE2	hg38_cpg_islands	-0.620032	0.0512208	1.60378	1.65e-05	0.154854	1.44892	-0.994394	1
CPNE4	hg38_genes_introns	-0.047104	0.00550818	3.65965	4.57e-06	0.490487	3.16916	-0.172384	3
CPNE7	hg38_genes_exons	0.025402	0.53173	-1.76398	0.00212711	0.330961	-2.09494	-0.0448086	2
CPNE9	hg38_cpg_islands	-0.0245356	0.625065	2.0373	0.00646051	-0.0163946	2.0537	-0.0499865	1
CPS1	hg38_cpg_islands	-1.65147	0.369243	1.16615	0.00902918	0.451465	0.714681	-1.92585	1
CPSF1	hg38_cpg_islands	-0.493131	0.527492	-0.760162	0.0183774	0.11836	-0.878522	0.374859	1
CPT1B	hg38_genes_introns	-0.000758276	0.849971	-2.26956	0.0280895	0.354569	-2.62413	0.00172095	3
CPT1C	hg38_cpg_islands	-0.388749	0.0295327	1.26471	0.0175423	0.0883431	1.17637	-0.491656	1
CPVL	hg38_cpg_islands	0.346284	0.342858	-1.98017	1.47e-05	-0.123032	-1.85714	-0.685702	1
CR1	hg38_cpg_islands	-0.52443	0.132853	3.55434	1.64e-11	0.127361	3.42698	-1.864	1
CR2	hg38_genes_introns	-0.0341538	0.314386	1.53954	0.04918	0.452508	1.08703	-0.0525811	3
CRACR2A	hg38_cpg_islands	-0.487466	0.0771654	1.11996	0.0109408	0.116731	1.00323	-0.545943	1
CRAT	hg38_genes_introns	-0.0161616	0.608286	-0.877575	0.0331623	0.399742	-1.27732	0.014183	3
CRB2	hg38_genes_exons	-0.738081	9.99e-09	4.36779	9.32e-08	1.36592	3.00188	-3.22379	2
CRB3	hg38_genes_introns	0.367538	0.000819744	-2.39588	0.000201843	-0.725535	-1.67034	-0.880576	3
CREG2	hg38_genes_promoters	-0.332172	0.295854	2.27192	0.00222268	0.874415	1.39751	-0.75467	4
CRH	hg38_genes_promoters	0.0602501	0.411372	3.5612	8.73e-05	0.249655	3.31154	0.214563	4
CRHBP	hg38_cpg_islands	-0.587594	0.156287	3.71	1.93e-10	0.145525	3.56447	-2.17997	1
CRISPLD2	hg38_genes_exons	0.174009	0.132488	-1.23011	0.00057964	0.129513	-1.35963	-0.214051	2
CRTC1	hg38_genes_introns	0.087155	1.26e-08	-0.628837	0.0389933	0.096745	-0.725582	-0.0548063	3
CRYAB	hg38_genes_exons	-0.0635079	0.586423	-0.846396	0.0362388	0.451485	-1.29788	0.0537528	2
CRYGN	hg38_genes_promoters	-0.139724	0.0452107	1.84843	0.0198742	0.568026	1.2804	-0.25827	4
CRYL1	hg38_genes_promoters	0.0765987	0.696481	-2.41042	4.96e-09	0.223627	-2.63404	-0.184635	4
CSAD	hg38_cpg_islands	0.18752	0.877543	-0.676046	0.0448376	-0.077376	-0.59867	-0.126772	1
CSF1	hg38_cpg_islands	-1.45954	0.0491572	1.3777	0.000165923	0.396272	0.981428	-2.01081	1
CSMD2	hg38_genes_promoters	-0.17268	0.519268	0.985342	0.0382174	0.620493	0.364849	-0.170149	4
CSMD3	hg38_genes_promoters	-0.109077	0.628594	1.61131	0.0234751	0.519235	1.09208	-0.175757	4
CSNK1G3	hg38_genes_exons	0.205425	0.19073	-1.23747	0.0354513	0.0869272	-1.3244	-0.254207	2
CST3	hg38_genes_exons	0.619227	0.216392	-1.11127	0.00114101	-0.474012	-0.637259	-0.688129	2
CTBP1	hg38_cpg_islands	-0.0707157	0.973166	-0.678415	0.0393758	-0.00311443	-0.675301	0.0479747	1
CTD-2194D22.4	hg38_genes_promoters	-0.449813	0.0605223	2.54685	0.00461743	1.06171	1.48515	-1.14561	4
CTNNA3	hg38_genes_exons	-0.125049	0.124556	1.24452	0.0356848	0.534909	0.709615	-0.155626	2
CTPS1	hg38_cpg_islands	0.328202	0.501056	-0.666606	0.0497874	-0.117832	-0.548773	-0.218781	1
CTSA	hg38_genes_exons	0.213052	0.100891	-1.40031	0.00039402	0.0765886	-1.4769	-0.298339	2
CTSD	hg38_cpg_islands	0.359142	0.250574	-1.45961	0.00518503	-0.12673	-1.33289	-0.524209	1
CTSF	hg38_genes_introns	-0.0260892	0.56835	-1.06891	0.0172549	0.428857	-1.49776	0.027887	3
CTSH	hg38_cpg_islands	0.957549	0.0570077	-2.40137	1.56e-09	-0.298815	-2.10255	-2.29943	1
CTXN1	hg38_genes_promoters	0.341594	0.069561	-2.07194	0.00160237	-0.198261	-1.87367	-0.707761	4
CWC27	hg38_genes_promoters	0.132087	0.217174	-0.893823	0.0310778	0.135286	-1.02911	-0.118063	4
CWH43	hg38_genes_exons	0.208103	0.321411	-1.62913	0.028496	0.0832965	-1.71242	-0.339027	2
CXCL12	hg38_genes_promoters	0.499969	0.0116701	-2.31144	3.35e-10	-0.450403	-1.86104	-1.15565	4
CXCL14	hg38_genes_introns	0.413151	3.65e-05	-2.46623	6.71e-05	-0.859304	-1.60693	-1.01893	3
CXCL16	hg38_cpg_islands	0.639551	0.00319036	-1.18163	0.0284824	-0.207367	-0.974265	-0.755714	1
CXCL2	hg38_genes_exons	0.276647	0.864188	-1.48871	0.0235494	-0.00961987	-1.47909	-0.411847	2
CXCL5	hg38_genes_introns	-0.150202	0.306993	2.178	0.0193826	0.792843	1.38516	-0.327141	3
CXXC1	hg38_genes_promoters	0.0156942	0.887464	-0.809998	0.0114682	0.320591	-1.13059	-0.0127123	4
CXXC5	hg38_genes_promoters	0.0364925	0.547169	-0.888626	0.0413924	0.287479	-1.17611	-0.0324282	4
CYB561	hg38_cpg_islands	0.390289	0.177312	-1.09319	0.0235672	-0.135687	-0.957504	-0.42666	1
CYB5A	hg38_genes_introns	0.398701	6.94e-07	-1.40077	0.00197751	-0.816926	-0.583847	-0.55849	3
CYB5D2	hg38_genes_introns	-0.0605021	0.101132	-1.19545	0.0177197	0.529779	-1.72523	0.0723273	3
CYBA	hg38_cpg_islands	0.177975	0.25383	-1.26385	0.00438461	-0.074631	-1.18922	-0.224934	1
CYC1	hg38_genes_exons	0.186934	0.207729	-0.909881	0.027586	0.111992	-1.02187	-0.170088	2
CYCS	hg38_genes_introns	0.302522	0.210155	-1.15101	0.00440537	-0.534862	-0.616149	-0.348206	3
CYFIP2	hg38_cpg_islands	1.19356	8.65e-05	-2.0062	3.1e-08	-0.366686	-1.63952	-2.39453	1
CYP11A1	hg38_genes_exons	-0.0683625	0.712866	2.10088	0.00580585	0.458066	1.64281	-0.143621	2
CYP19A1	hg38_cpg_islands	-0.248775	0.478186	3.11299	0.000744476	0.0480905	3.0649	-0.774434	1
CYP24A1	hg38_cpg_islands	0.0837108	0.99247	-2.96921	8.47e-11	-0.0475232	-2.92168	-0.248554	1
CYP26A1	hg38_genes_promoters	-0.0502052	0.506541	3.06367	0.00115198	0.425507	2.63816	-0.153812	4
CYP26B1	hg38_cpg_islands	-0.17897	0.135282	2.6808	3.71e-05	0.0280164	2.65278	-0.479782	1
CYP26C1	hg38_genes_exons	0.115081	0.172328	2.82223	0.00236486	0.209394	2.61284	0.324786	2
CYP27B1	hg38_cpg_islands	0.237711	0.299583	-2.31458	7.66e-05	-0.0918093	-2.22277	-0.5502	1
CYP2A13	hg38_cpg_islands	-0.148261	0.454074	2.91851	0.000281036	0.0191853	2.89933	-0.432701	1
CYP2A6	hg38_cpg_islands	-0.605916	0.0370158	2.91125	0.00126004	0.150794	2.76046	-1.76397	1
CYP2F1	hg38_genes_promoters	-0.122482	0.123201	2.55292	0.00245952	0.540576	2.01234	-0.312687	4
CYP2G1P	hg38_genes_promoters	-0.520119	3.37e-10	2.72682	0.00153302	1.17364	1.55318	-1.41827	4
CYP2W1	hg38_genes_promoters	-0.0891287	0.101238	2.03043	0.036498	0.487475	1.54296	-0.18097	4
CYP39A1	hg38_genes_exons	0.329179	0.110828	-1.90633	0.0103663	-0.0808306	-1.8255	-0.627524	2
CYP4F2	hg38_genes_promoters	0.0171986	0.69725	-1.5672	0.0105481	0.318196	-1.8854	-0.0269537	4
CYP4V2	hg38_cpg_islands	0.38207	0.286508	-0.985675	0.0101201	-0.133323	-0.852352	-0.376597	1
CYP4X1	hg38_cpg_islands	-0.50779	0.589103	1.20167	0.0332278	0.122576	1.07909	-0.610194	1
CYP8B1	hg38_genes_promoters	0.771518	1.75e-05	-1.56202	0.0421295	-0.882726	-0.679294	-1.20513	4
CYS1	hg38_genes_promoters	1.28974	0.00346049	-2.69142	1.46e-10	-1.70777	-0.98365	-3.47123	4
CYSRT1	hg38_cpg_islands	0.135717	0.616315	-1.89553	0.041481	-0.0624787	-1.83305	-0.257255	1
DAAM2	hg38_genes_promoters	-0.4824	0.0499533	1.65366	6.71e-05	1.11359	0.540073	-0.797726	4
DAB1	hg38_cpg_islands	-0.578414	0.108718	1.23373	0.0349572	0.142886	1.09085	-0.713608	1
DAB2IP	hg38_cpg_islands	0.251456	0.0544814	-0.659149	0.0477488	-0.095762	-0.563387	-0.165747	1
DACH2	hg38_genes_introns	-0.0681548	0.058555	2.90969	0.000661985	0.552222	2.35747	-0.198309	3
DACT1	hg38_genes_exons	0.0456807	0.639183	-1.56032	0.0024508	0.303472	-1.86379	-0.0712765	2
DANCR	hg38_cpg_islands	0.474396	0.148429	-1.83609	0.0193866	-0.159873	-1.67621	-0.871033	1
DANT2	hg38_genes_introns	0.0103073	0.937026	-1.37417	0.0313231	0.322116	-1.69629	-0.014164	3
DAP	hg38_genes_exons	0.511657	0.0445118	-0.851013	0.0215896	-0.328192	-0.522821	-0.435426	2
DAPK1	hg38_genes_promoters	0.127904	0.390759	-0.739824	0.0199377	0.141946	-0.88177	-0.0946266	4
DAPK2	hg38_cpg_islands	-0.101292	0.696939	1.97752	1.3e-06	0.00567847	1.97184	-0.200307	1
DBET	hg38_genes_promoters	-0.200825	0.917836	1.92651	0.0494079	0.665302	1.26121	-0.38689	4
DBI	hg38_genes_exons	0.166451	0.216995	-1.26738	0.00250817	0.13976	-1.40714	-0.210955	2
DBN1	hg38_genes_introns	-0.0353206	0.412333	-0.774153	0.0194692	0.45593	-1.23008	0.0273436	3
DBNDD1	hg38_cpg_islands	0.531374	0.220625	-1.56315	0.0190769	-0.176259	-1.38689	-0.830615	1
DCAF4L2	hg38_genes_exons	-0.00857715	0.491989	2.35444	0.00703213	0.377023	1.97741	-0.0201944	2
DCC	hg38_cpg_islands	-0.652172	0.0641846	2.14302	4.45e-06	0.164096	1.97892	-1.39762	1
DCDC1	hg38_genes_promoters	0.204511	0.64878	-1.55732	0.0110312	0.0199834	-1.5773	-0.318489	4
DCDC2	hg38_cpg_islands	0.934667	0.00196935	-1.4565	9.97e-06	-0.292235	-1.16427	-1.36135	1
DCHS1	hg38_genes_introns	-0.202886	0.000448422	0.825541	0.012261	0.947349	-0.121807	-0.167491	3
DCLK2	hg38_cpg_islands	-0.724279	0.110535	0.941678	0.0113473	0.184832	0.756845	-0.682038	1
DCLK3	hg38_cpg_islands	-0.405983	0.136253	2.9088	0.000167942	0.0932992	2.8155	-1.18093	1
DCST1	hg38_genes_promoters	-0.0244043	0.692632	2.18734	0.0125595	0.38443	1.80291	-0.0533806	4
DCTN1	hg38_genes_promoters	0.0134223	0.959289	-0.878795	0.00966907	0.324208	-1.203	-0.0117954	4
DCUN1D1	hg38_genes_promoters	0.365667	0.233335	-1.16379	0.0182378	-0.236587	-0.927205	-0.425561	4
DCXR	hg38_genes_introns	0.351403	0.0307679	-1.4128	0.00871507	-0.678217	-0.734587	-0.496464	3
DDAH1	hg38_genes_promoters	0.168929	0.594301	-1.5129	4.22e-05	0.0766328	-1.58953	-0.255572	4
DDC	hg38_genes_promoters	0.1971	0.00193491	-2.89705	5.5e-10	0.0317826	-2.92883	-0.571007	4
DDI1	hg38_genes_promoters	-0.0215976	0.239229	2.3053	0.0116949	0.379962	1.92534	-0.049789	4
DDN	hg38_cpg_islands	-0.647767	0.00214344	7.88203	3.51e-08	0.16283	7.7192	-5.10572	1
DDRGK1	hg38_cpg_islands	0.442093	0.474702	-0.775701	0.0274883	-0.150584	-0.625117	-0.342932	1
DDX10	hg38_genes_promoters	0.259997	0.342246	-0.681561	0.0364815	-0.0683532	-0.613208	-0.177204	4
DDX4	hg38_genes_promoters	-0.0341932	0.263199	1.77588	0.028098	0.400015	1.37586	-0.0607229	4
DDX41	hg38_genes_promoters	0.273718	0.0259965	-0.77392	0.0225831	-0.0901976	-0.683722	-0.211835	4
DDX47	hg38_genes_introns	0.0128072	0.29151	-0.997862	0.0315797	0.314785	-1.31265	-0.0127798	3
DDX49	hg38_genes_promoters	0.127375	0.77311	-0.897286	0.0398008	0.142788	-1.04007	-0.114292	4
DDX54	hg38_cpg_islands	0.649556	0.132374	-0.812237	0.0279308	-0.210245	-0.601992	-0.527594	1
DDX55	hg38_genes_introns	-0.0160103	0.609813	-1.07145	0.00809261	0.399298	-1.47075	0.0171542	3
DDX60L	hg38_cpg_islands	-0.201285	0.843247	0.842548	0.0169681	0.0344337	0.808114	-0.169592	1
DEAF1	hg38_cpg_islands	0.222886	0.478098	-1.09004	0.00157023	-0.0875461	-1.00249	-0.242954	1
DECR2	hg38_genes_promoters	0.622967	0.402312	-1.91725	0.026303	-0.646224	-1.27103	-1.19438	4
DEF8	hg38_cpg_islands	0.0872701	0.977877	-0.688091	0.0349515	-0.0485468	-0.639544	-0.0600498	1
DEGS1	hg38_genes_promoters	0.561745	0.0244016	-1.20437	0.044568	-0.548755	-0.655614	-0.676549	4
DENND2A	hg38_cpg_islands	0.717763	0.0969667	-1.99193	2.76e-05	-0.229859	-1.76207	-1.42974	1
DENND2C	hg38_cpg_islands	-1.71033	0.235073	1.22299	0.00799399	0.468393	0.7546	-2.09172	1
DENND2D	hg38_cpg_islands	1.92677	2.78e-05	-1.51247	0.000213314	-0.577535	-0.934936	-2.91418	1
DENR	hg38_genes_promoters	0.737632	0.379749	-0.860554	0.0263176	-0.828777	-0.0317771	-0.634772	4
DEPDC1-AS1	hg38_genes_exons	-0.609421	0.221939	2.32601	0.00653808	1.19151	1.13449	-1.41752	2
DEPDC1B	hg38_genes_exons	0.151485	0.599701	-1.99461	0.00488283	0.160046	-2.15465	-0.302153	2
DEPDC7	hg38_cpg_islands	0.912353	0.00468679	-2.1949	0.0059244	-0.285818	-1.90908	-2.00252	1
DEPTOR	hg38_genes_promoters	0.116497	0.884323	-1.637	1.23e-05	0.160107	-1.79711	-0.190706	4
DGCR6L	hg38_genes_promoters	0.230331	0.806045	-1.30361	0.00898634	-0.021123	-1.28249	-0.300262	4
DGKE	hg38_cpg_islands	-1.34054	1.8e-05	1.30932	0.00299555	0.362051	0.947273	-1.7552	1
DGKG	hg38_genes_introns	0.0289456	0.0275955	0.762221	0.0408102	0.267456	0.494765	0.0220629	3
DGKK	hg38_genes_promoters	-0.203326	0.330008	3.16271	1.68e-05	0.669285	2.49342	-0.643062	4
DGUOK-AS1	hg38_cpg_islands	1.83645	0.000121332	-2.08427	0.0278099	-0.551561	-1.53271	-3.82764	1
DHCR24	hg38_genes_exons	0.20744	0.0217026	-1.63436	1.62e-05	0.0841961	-1.71855	-0.33903	2
DHDH	hg38_genes_promoters	0.243048	0.977602	-2.4094	0.00293446	-0.0413706	-2.36803	-0.585602	4
DHRS7C	hg38_genes_promoters	-0.225087	0.00253794	1.59881	0.0452689	0.70393	0.894879	-0.359872	4
DHTKD1	hg38_genes_promoters	0.283161	0.101425	-1.1044	0.00330028	-0.105232	-0.999169	-0.312723	4
DHX30	hg38_genes_exons	-0.0549537	0.280195	-0.783804	0.0118475	0.439889	-1.22369	0.0430729	2
DIAPH1	hg38_genes_promoters	0.303232	0.0338375	-0.776346	0.019978	-0.137187	-0.639159	-0.235413	4
DIAPH3	hg38_genes_promoters	0.387933	0.0977122	-1.08336	0.0405062	-0.272036	-0.811327	-0.420273	4
DIO1	hg38_genes_exons	0.602117	5.61e-06	-3.17251	2.04e-05	-0.450817	-2.72169	-1.91022	2
DIO3OS	hg38_genes_promoters	-0.44365	0.00259914	2.56285	0.00074781	1.05189	1.51095	-1.13701	4
DIP2C	hg38_genes_introns	0.0800533	2.3e-11	-1.01578	0.000623657	0.117572	-1.13335	-0.0813166	3
DIRAS3	hg38_genes_promoters	-0.0107595	0.914797	-1.92956	0.0105223	0.362707	-2.29227	0.020761	4
DIRC3	hg38_cpg_islands	-0.0627164	0.473738	1.16094	0.0355799	-0.00541481	1.16635	-0.0728098	1
DISP2	hg38_genes_introns	0.00841269	0.90835	2.22941	0.00682418	0.327673	1.90174	0.0187553	3
DKFZP434A062	hg38_cpg_islands	-1.22306	0.0273044	2.38895	0.00476015	0.328269	2.06068	-2.92183	1
DKK2	hg38_cpg_islands	-0.525408	0.117671	2.52483	0.00214485	0.127642	2.39718	-1.32656	1
DKKL1	hg38_cpg_islands	-0.854145	0.179819	1.83229	0.0263968	0.222178	1.61011	-1.56504	1
DLC1	hg38_cpg_islands	-0.522141	0.319911	1.05759	0.0048172	0.126703	0.930887	-0.552211	1
DLD	hg38_cpg_islands	0.226751	0.82421	-0.828747	0.0486562	-0.0886576	-0.74009	-0.187919	1
DLG2	hg38_cpg_islands	-2.7142	0.169286	0.905634	0.00630568	0.757078	0.148555	-2.45807	1
DLL4	hg38_genes_promoters	-0.731856	0.139472	2.12356	5.98e-07	1.51074	0.61283	-1.55414	4
DLX1	hg38_genes_promoters	-0.256941	0.0707319	1.90574	0.0163172	0.754643	1.15109	-0.489662	4
DLX2	hg38_genes_exons	-0.278677	0.00074825	2.0602	0.0251098	0.743162	1.31704	-0.57413	2
DLX3	hg38_genes_promoters	-0.180639	0.356234	2.50962	0.0170215	0.633165	1.87645	-0.453335	4
DMBT1	hg38_genes_promoters	-0.258815	0.00162946	2.90845	9.06e-05	0.757626	2.15082	-0.752751	4
DMBX1	hg38_cpg_islands	-0.404011	0.00330248	3.61229	2.81e-06	0.0927319	3.51956	-1.4594	1
DMGDH	hg38_cpg_islands	0.796087	0.00302028	-1.72806	0.000167096	-0.252383	-1.47568	-1.37568	1
DMRT2	hg38_genes_introns	0.41041	0.000580689	-2.72526	1.67e-07	-0.851267	-1.87399	-1.11847	3
DMRTA1	hg38_genes_introns	1.0301	1.4e-05	-2.38401	0.000104173	-2.66864	0.284623	-2.45578	3
DMTN	hg38_genes_promoters	0.288839	0.000563818	-1.82727	4.21e-08	-0.114272	-1.713	-0.527788	4
DMXL1	hg38_genes_exons	0.0797193	0.480584	-0.746343	0.0287072	0.25733	-1.00367	-0.0594979	2
DNAAF1	hg38_genes_promoters	0.0720477	0.623159	-0.897773	0.0470876	0.230873	-1.12865	-0.0646825	4
DNAH14	hg38_cpg_islands	0.458487	0.279151	-1.1108	0.00725992	-0.155298	-0.955505	-0.509289	1
DNAH17-AS1	hg38_genes_promoters	-0.179815	0.964133	2.71051	0.000533484	0.631853	2.07866	-0.48739	4
DNAH2	hg38_genes_promoters	-0.0900917	0.629094	1.45963	0.00020569	0.489008	0.970617	-0.1315	4
DNAH3	hg38_genes_exons	-0.0204183	0.217174	1.75384	0.000831978	0.393074	1.36076	-0.0358104	2
DNAH7	hg38_genes_promoters	0.109348	0.858765	-1.03298	0.00145915	0.171489	-1.20447	-0.112954	4
DNAH8	hg38_cpg_islands	-0.530652	0.367581	1.21417	0.00574918	0.12915	1.08502	-0.6443	1
DNAH9	hg38_genes_introns	-0.0293328	0.0239434	2.17767	1.99e-08	0.438369	1.7393	-0.0638772	3
DNAJB1	hg38_genes_exons	0.580792	3.07e-06	-0.975402	0.00561863	-0.42191	-0.553493	-0.566505	2
DNAJC11	hg38_cpg_islands	1.07201	0.213744	-1.23861	0.000195854	-0.33173	-0.906883	-1.3278	1
DNAJC22	hg38_genes_exons	0.0301983	0.864415	-2.12905	5.96e-05	0.32446	-2.45351	-0.0642936	2
DNASE1	hg38_genes_promoters	0.209074	0.00142999	-0.971871	0.0243871	0.012719	-0.98459	-0.203193	4
DNER	hg38_cpg_islands	0.579308	0.00211049	-3.33363	5.55e-08	-0.190043	-3.14359	-1.9312	1
DNM1L	hg38_genes_exons	0.238842	0.267825	-0.830136	0.0292958	0.0416279	-0.871764	-0.198271	2
DNM1P35	hg38_genes_introns	-0.213547	0.000137192	1.67319	0.0144126	0.978614	0.694571	-0.357303	3
DNM2	hg38_cpg_islands	0.137357	0.872149	-1.2865	0.000103548	-0.0629505	-1.22355	-0.176711	1
DNM3	hg38_cpg_islands	-0.677446	0.188234	0.829113	0.0178196	0.171364	0.657748	-0.561679	1
DNPH1	hg38_genes_introns	0.133509	0.0242489	-2.40632	6.26e-06	-0.0391963	-2.36712	-0.321265	3
DOCK4	hg38_genes_introns	-0.0279297	0.0134782	1.42784	5.57e-06	0.434254	0.993587	-0.0398791	3
DOCK5	hg38_genes_introns	-0.0786261	4.47e-06	0.81317	0.00783315	0.582932	0.230238	-0.0639364	3
DOK7	hg38_genes_introns	0.0520134	0.000529352	2.17274	8.48e-05	0.199805	1.97294	0.113012	3
DOT1L	hg38_cpg_islands	0.136779	0.167242	-0.714073	0.0210788	-0.0627841	-0.651289	-0.09767	1
DPEP3	hg38_genes_introns	-0.0322149	0.304405	2.10799	0.0194191	0.446821	1.66116	-0.0679085	3
DPF1	hg38_cpg_islands	-0.297279	0.170841	2.27011	0.00743195	0.0620389	2.20807	-0.674856	1
DPH1	hg38_genes_introns	-0.025458	0.678139	-0.808935	0.0327692	0.427005	-1.23594	0.0205938	3
DPH2	hg38_genes_exons	-0.0764621	0.621386	-1.15922	0.0310235	0.469046	-1.62827	0.0886365	2
DPP10-AS1	hg38_cpg_islands	-0.488754	0.0885576	2.60857	0.00519603	0.117102	2.49147	-1.27495	1
DPP3	hg38_genes_exons	0.109348	0.106258	-0.960244	0.0311981	0.217166	-1.17741	-0.105001	2
DPP6	hg38_genes_introns	-0.0220727	0.0432792	2.83846	2.88e-05	0.417077	2.42138	-0.0626525	3
DPY19L2	hg38_cpg_islands	0.886315	0.0301677	-2.42905	4.02e-08	-0.27833	-2.15072	-2.15291	1
DPYS	hg38_genes_exons	0.0165292	0.73124	-2.74314	5.24e-09	0.342989	-3.08613	-0.0453421	2
DPYSL2	hg38_cpg_islands	-0.280755	0.554361	0.839143	0.0136013	0.0572869	0.781856	-0.235593	1
DPYSL3	hg38_cpg_islands	-0.740182	0.061917	1.03615	0.0101032	0.189406	0.846746	-0.766941	1
DRAM2	hg38_genes_promoters	0.0665322	0.811294	-1.71526	0.0292308	0.239654	-1.95491	-0.11412	4
DRC1	hg38_cpg_islands	-1.58158	0.0206865	1.84248	0.00302234	0.431368	1.41111	-2.91403	1
DRD5	hg38_genes_promoters	-0.425106	0.135231	2.09337	0.0307586	1.02237	1.071	-0.889903	4
DSC3	hg38_cpg_islands	-0.25685	0.186299	1.72541	0.037996	0.0504127	1.675	-0.443173	1
DSCAM	hg38_genes_introns	0.00874659	0.402682	2.07821	0.00171947	0.326694	1.75152	0.0181773	3
DSCAML1	hg38_genes_promoters	0.0450014	0.886419	-1.08615	0.00386625	0.273932	-1.36008	-0.0488783	4
DSP	hg38_genes_introns	0.0927618	0.225011	-1.86329	1.93e-07	0.0803018	-1.94359	-0.172842	3
DSTN	hg38_genes_exons	0.00173395	0.852956	-0.821304	0.0486653	0.363045	-1.18435	-0.0014241	2
DTX3L	hg38_cpg_islands	-0.0821214	0.844708	0.953791	0.0113419	0.000165505	0.953626	-0.0783267	1
DUOX2	hg38_genes_introns	-0.0532809	0.225339	1.68902	0.000661342	0.508602	1.18041	-0.0899923	3
DUSP1	hg38_genes_introns	-2.13655	5.52e-05	1.02551	0.0037175	6.6182	-5.5927	-2.19104	3
DUSP15	hg38_genes_promoters	0.485659	0.00528808	-2.4038	1.32e-05	-0.427621	-1.97617	-1.16743	4
DUSP26	hg38_cpg_islands	-0.283158	0.697134	1.63808	0.0363462	0.057978	1.5801	-0.463836	1
DUSP4	hg38_genes_promoters	-1.232	0.00812045	1.13456	0.0432361	2.30699	-1.17243	-1.39777	4
DUSP7	hg38_genes_introns	-0.962978	2.73e-07	1.55322	0.00181892	3.17647	-1.62325	-1.49572	3
DUSP9	hg38_genes_promoters	0.442116	0.0928744	-3.21225	6.8e-10	-0.358298	-2.85395	-1.42019	4
DUXA	hg38_cpg_islands	-0.915483	0.156014	3.29861	6e-05	0.239817	3.05879	-3.01982	1
DYDC2	hg38_genes_introns	-0.166696	0.096184	1.89859	0.0316167	0.841216	1.05737	-0.316488	3
DYNC1I1	hg38_cpg_islands	-0.844273	0.0953233	2.30395	4.47e-05	0.219339	2.08461	-1.94516	1
DYSF	hg38_cpg_islands	-0.343177	0.16304	1.94138	2.6e-09	0.0752378	1.86615	-0.666238	1
DZIP1	hg38_cpg_islands	0.531913	0.0186727	-1.70093	8.7e-07	-0.176414	-1.52452	-0.904748	1
DZIP3	hg38_genes_promoters	0.0784445	0.673344	-0.779685	0.0343747	0.220689	-1.00037	-0.061162	4
E2F1	hg38_cpg_islands	-0.361991	0.255823	1.63573	0.041376	0.0806483	1.55508	-0.592119	1
E4F1	hg38_genes_promoters	-0.00943188	0.897474	-0.821516	0.0185861	0.360593	-1.18211	0.00774844	4
EAF1	hg38_genes_exons	0.0728406	0.301184	-1.11517	0.0411735	0.266655	-1.38182	-0.0812295	2
EAF2	hg38_genes_promoters	0.896121	0.323837	-1.8419	0.0118915	-1.0811	-0.760803	-1.65057	4
EBF1	hg38_genes_introns	0.0127032	0.107557	1.36039	5.13e-05	0.31509	1.0453	0.0172814	3
EBP	hg38_genes_promoters	0.0669348	0.547161	-1.62195	0.00878484	0.239013	-1.86096	-0.108565	4
ECHDC2	hg38_genes_exons	0.0817669	0.501608	-1.12993	0.00193449	0.254555	-1.38448	-0.0923907	2
ECHDC3	hg38_cpg_islands	1.43022	0.000131894	-1.64244	0.0102359	-0.434743	-1.2077	-2.34906	1
ECHS1	hg38_genes_promoters	0.378476	0.454548	-1.72441	4.27e-05	-0.256979	-1.46743	-0.652645	4
ECI1	hg38_genes_promoters	0.222413	0.613493	-1.51436	0.000752173	-0.00851799	-1.50584	-0.336813	4
ECSIT	hg38_genes_exons	0.141461	0.0547321	-1.048	0.0130776	0.173635	-1.22164	-0.148251	2
EDF1	hg38_genes_promoters	0.30512	0.396101	-0.791188	0.0216002	-0.140192	-0.650997	-0.241407	4
EDN3	hg38_genes_introns	-0.0024069	0.847838	2.12509	0.0104035	0.359403	1.76569	-0.00511489	3
EEF1A1	hg38_genes_exons	0.441491	0.0765276	-1.11952	0.0162219	-0.233078	-0.886441	-0.494258	2
EEF1A2	hg38_genes_introns	0.0640071	0.233434	-1.98522	0.00435628	0.164631	-2.14985	-0.127068	3
EEF1G	hg38_cpg_islands	0.0323794	0.768809	-0.995197	0.00515197	-0.0327617	-0.962435	-0.0322238	1
EEF2	hg38_cpg_islands	0.0767721	0.509865	-1.1226	0.00172683	-0.0455279	-1.07707	-0.0861843	1
EEFSEC	hg38_cpg_islands	0		-1.10407	0.0401783	-0.0234503	-1.08062	0	1
EFCAB1	hg38_cpg_islands	-0.796386	0.0919347	2.99356	0.00207454	0.205568	2.78799	-2.38403	1
EFCAB10	hg38_genes_exons	1.14038	0.121752	-3.18615	0.00256033	-1.18047	-2.00568	-3.63342	2
EFHC2	hg38_genes_exons	0.429868	0.295366	-1.60905	0.0148894	-0.217322	-1.39173	-0.691679	2
EFHD1	hg38_cpg_islands	0.853933	0.0234925	-1.42194	4.1e-05	-0.269018	-1.15292	-1.21424	1
EFNA4	hg38_genes_promoters	2.31761	1.29e-05	-1.39431	0.0291685	-3.34419	1.94988	-3.23147	4
EFNA5	hg38_genes_promoters	0.329549	0.31389	-2.24545	4.32e-05	-0.179085	-2.06636	-0.739985	4
EFNB1	hg38_genes_introns	-0.456366	0.00888135	2.00783	2.59e-05	1.69073	0.317102	-0.916306	3
EFNB2	hg38_genes_introns	-0.69511	4.41e-12	1.34338	0.00175559	2.39089	-1.04751	-0.933798	3
EFNB3	hg38_cpg_islands	-1.70334	0.00947861	1.50571	0.0157776	0.466382	1.03932	-2.56473	1
EGFL7	hg38_genes_introns	-0.489547	1.06e-06	1.84847	3.27e-06	1.78804	0.0604248	-0.904912	3
EGFLAM	hg38_genes_introns	0.0160798	0.204078	2.36244	5.37e-06	0.305188	2.05725	0.0379875	3
EGR1	hg38_genes_introns	1.22314	0.00204533	-1.04951	0.005538	-3.23476	2.18525	-1.2837	3
EGR3	hg38_genes_promoters	-1.03172	0.0024582	1.41538	0.00679805	1.98814	-0.572753	-1.46028	4
EHD3	hg38_cpg_islands	-1.21019	0.00320023	4.15335	6.13e-10	0.324566	3.82878	-5.02633	1
EIF3A	hg38_genes_introns	-0.0046894	0.97319	-0.685201	0.0268359	0.366097	-1.0513	0.00321318	3
EIF3D	hg38_genes_promoters	0.0399268	0.706813	-0.826377	0.014634	0.282011	-1.10839	-0.0329945	4
EIF4B	hg38_genes_promoters	0.336	0.125674	-0.803215	0.013265	-0.189355	-0.613859	-0.26988	4
EIF4E2	hg38_genes_promoters	0.24846	0.640994	-0.71546	0.0291007	-0.0499857	-0.665474	-0.177763	4
EIF4EBP3	hg38_cpg_islands	0.83056	0.206448	-2.66928	0.0224092	-0.262296	-2.40699	-2.217	1
EIF4G1	hg38_cpg_islands	0.0544576	0.829539	-0.815154	0.0114427	-0.0391108	-0.776043	-0.0443913	1
ELAVL3	hg38_genes_promoters	-0.262037	0.040539	1.65753	0.0170045	0.762756	0.894773	-0.434335	4
ELK3	hg38_genes_promoters	-0.597164	0.00812277	0.770996	0.0362569	1.2963	-0.525303	-0.460411	4
ELMO1	hg38_genes_introns	0.00256948	0.442686	0.851227	0.0252983	0.344809	0.506417	0.00218721	3
ELMO3	hg38_cpg_islands	1.41172	4.21e-08	-0.981364	0.0356522	-0.429422	-0.551942	-1.38541	1
ELOVL2-AS1	hg38_cpg_islands	-0.295891	0.183827	1.68319	0.0353683	0.0616396	1.62155	-0.498041	1
ELOVL3	hg38_genes_promoters	-1.25234	0.00427354	1.99979	0.0302248	2.33938	-0.339583	-2.50442	4
ELOVL4	hg38_genes_introns	0.0233064	0.784845	2.18822	0.0352605	0.283994	1.90422	0.0509994	3
ELOVL7	hg38_cpg_islands	0.399063	0.432967	-1.885	0.00112329	-0.13821	-1.74679	-0.752235	1
EMC10	hg38_cpg_islands	0.730371	0.00311815	-1.01838	0.00722117	-0.233485	-0.784892	-0.743792	1
EMD	hg38_genes_introns	-0.0782946	0.646859	-1.36819	0.0115628	0.581959	-1.95015	0.107122	3
EMID1	hg38_cpg_islands	-0.364328	0.235159	1.56115	5.84e-05	0.0813203	1.47982	-0.568769	1
EML1	hg38_genes_promoters	-0.0580979	0.67972	0.960007	0.00701515	0.438072	0.521935	-0.0557744	4
EMP2	hg38_cpg_islands	-0.241612	0.433683	1.12904	0.0387072	0.0460306	1.08301	-0.272789	1
EMX1	hg38_genes_promoters	0.4178	0.00367743	-2.91258	1.52e-07	-0.319585	-2.593	-1.21688	4
EMX2	hg38_genes_introns	1.15903	3.59e-09	-2.11938	1.31e-10	-3.04674	0.927361	-2.45641	3
EMX2OS	hg38_genes_promoters	0.375897	0.0731143	-2.18518	2.29e-09	-0.252873	-1.93231	-0.821403	4
ENG	hg38_genes_promoters	-0.534446	4.08e-06	1.53478	5.9e-05	1.19645	0.338337	-0.820259	4
ENO1	hg38_genes_promoters	0.535063	0.0346399	-1.83323	1.19e-08	-0.506275	-1.32695	-0.980893	4
ENO2	hg38_genes_promoters	-0.10957	0.355547	0.984009	0.0143947	0.520019	0.463989	-0.107818	4
ENOSF1	hg38_cpg_islands	0.423154	0.045254	-1.1351	0.00040067	-0.145138	-0.989962	-0.480322	1
ENPP1	hg38_genes_promoters	0.592156	0.0310752	-1.16979	0.0153342	-0.59717	-0.572616	-0.692695	4
ENPP3	hg38_cpg_islands	0.199097	0.607674	-1.26558	0.0471627	-0.0807052	-1.18487	-0.251974	1
ENPP7	hg38_genes_exons	0.143199	0.150394	-3.04612	0.00440109	0.171278	-3.2174	-0.436202	2
ENTPD2	hg38_genes_promoters	0.484013	0.000396826	-2.30051	0.00226937	-0.425	-1.87551	-1.11347	4
ENTPD3-AS1	hg38_cpg_islands	-0.00827644	0.99915	-1.49574	0.0487271	-0.0210702	-1.47467	0.0123794	1
ENTPD5	hg38_genes_exons	0.282089	0.0855285	-0.868357	0.0450452	-0.0169967	-0.85136	-0.244954	2
ENTPD6	hg38_genes_exons	0.109167	0.413198	-1.14751	0.000830604	0.217412	-1.36492	-0.12527	2
ENTPD8	hg38_genes_introns	0.175026	4.72e-05	-2.00402	0.0223274	-0.160955	-1.84307	-0.350756	3
ENY2	hg38_cpg_islands	0.355333	0.45536	-1.40132	0.01288	-0.125634	-1.27569	-0.497936	1
EPAS1	hg38_genes_introns	-0.302973	1.88e-08	1.10857	0.0238136	1.24087	-0.132306	-0.335867	3
EPB41	hg38_cpg_islands	1.35755	0.000843768	-0.898559	0.00928411	-0.413845	-0.484715	-1.21984	1
EPB41L1	hg38_cpg_islands	0.513761	0.0272057	-1.22316	0.000125356	-0.171194	-1.05196	-0.628411	1
EPB41L3	hg38_genes_introns	-0.0277781	0.0573544	-0.941813	0.00500344	0.43381	-1.37562	0.0261618	3
EPB41L4B	hg38_genes_introns	-0.0253499	0.131291	-1.07963	0.0209699	0.426689	-1.50632	0.0273685	3
EPB42	hg38_cpg_islands	-1.33977	0.171751	3.20921	0.000921123	0.361831	2.84738	-4.29962	1
EPCAM	hg38_genes_promoters	0.592285	0.00607125	-3.34863	8.72e-10	-0.597375	-2.75126	-1.98334	4
EPHA3	hg38_genes_introns	0.0379742	0.07434	1.4079	0.00980367	0.240978	1.16692	0.053464	3
EPHA5	hg38_genes_promoters	-0.39398	0.590749	1.71097	0.0258404	0.972816	0.738151	-0.674086	4
EPHA8	hg38_genes_introns	-0.0250393	0.750865	2.27841	0.0218514	0.425778	1.85263	-0.0570498	3
EPHB3	hg38_genes_introns	0.149921	0.00871352	-1.67847	0.00118303	-0.0873281	-1.59114	-0.251637	3
EPHX2	hg38_cpg_islands	0.743361	0.255707	-1.3663	9.22e-05	-0.23722	-1.12908	-1.01566	1
EPN1	hg38_cpg_islands	0.303254	0.104882	-0.755546	0.0333817	-0.110658	-0.644889	-0.229122	1
EPN3	hg38_cpg_islands	0.140907	0.609614	-1.85228	0.000178829	-0.0639714	-1.78831	-0.261	1
EPOR	hg38_genes_introns	-0.0237017	0.46353	-1.11648	0.00886753	0.421855	-1.53833	0.0264625	3
EPPK1	hg38_genes_promoters	0.272594	0.105497	-1.239	0.000685613	-0.0884084	-1.15059	-0.337744	4
EPS8	hg38_genes_promoters	0.292212	0.268608	-1.22612	0.00242688	-0.119642	-1.10648	-0.358287	4
EPS8L1	hg38_genes_introns	-0.612499	9.58e-06	-1.52893	4.65e-05	2.14862	-3.67755	0.936466	3
EPS8L2	hg38_genes_promoters	0.281464	0.00130288	-2.27753	2.62e-08	-0.10253	-2.175	-0.641042	4
EPX	hg38_cpg_islands	-0.151024	0.435665	2.04985	0.0121931	0.01998	2.02987	-0.309577	1
ERAL1	hg38_genes_promoters	0.153867	0.666668	-1.41141	0.0116622	0.100612	-1.51202	-0.217169	4
ERBB2	hg38_genes_promoters	0.353344	0.000286289	-1.41509	7.96e-06	-0.216967	-1.19813	-0.500015	4
ERBB3	hg38_genes_introns	0.10923	0.0124853	-1.69422	9.24e-07	0.0320042	-1.72623	-0.185061	3
ERBB4	hg38_genes_introns	-0.0427955	0.00811106	-1.34781	0.000897314	0.477851	-1.82566	0.0576803	3
ERCC2	hg38_cpg_islands	0.153546	0.241429	-0.975372	0.0172785	-0.0676059	-0.907766	-0.149765	1
ERCC5	hg38_genes_introns	0.0718116	0.0223517	-2.23865	0.0217613	0.141743	-2.38039	-0.160761	3
ERCC6L	hg38_cpg_islands	-0.467971	0.636646	2.19363	0.00644612	0.111125	2.0825	-1.02655	1
ERCC8	hg38_genes_introns	-0.0220703	0.427881	-1.62291	0.0263114	0.41707	-2.03998	0.035818	3
ERG	hg38_cpg_islands	-0.698186	0.00371559	1.49598	0.000234463	0.177328	1.31865	-1.04447	1
ERGIC3	hg38_genes_exons	0.0252439	0.536511	-1.66857	7.52e-05	0.331176	-1.99974	-0.0421212	2
ERI3	hg38_cpg_islands	0.246397	0.374017	-1.22771	0.00679974	-0.0943073	-1.1334	-0.302503	1
ERICH5	hg38_cpg_islands	0.314705	0.671702	-1.57754	0.037496	-0.113951	-1.46359	-0.496459	1
ERMP1	hg38_genes_exons	0.0988403	0.313141	-0.78581	0.018653	0.23141	-1.01722	-0.0776697	2
ERP29	hg38_genes_promoters	0.520294	0.0664151	-1.08223	0.00435761	-0.482762	-0.599466	-0.563077	4
ESAM	hg38_genes_introns	-0.0930678	0.0911162	0.874365	0.0434881	0.625285	0.24908	-0.0813752	3
ESCO1	hg38_genes_exons	0.128874	0.753481	-1.04603	0.0197263	0.190698	-1.23673	-0.134806	2
ESD	hg38_genes_promoters	0.797361	0.0147275	-2.52565	0.000190287	-0.92387	-1.60178	-2.01386	4
ESPN	hg38_genes_exons	-0.0480536	0.277394	-2.3428	1.89e-09	0.430536	-2.77334	0.11258	2
ESPNP	hg38_genes_introns	0.144193	0.0147422	-1.41456	0.0110807	-0.0705311	-1.34403	-0.20397	3
ESRP1	hg38_genes_promoters	0.457415	0.00860359	-1.83851	0.00155974	-0.382655	-1.45585	-0.840962	4
ESRP2	hg38_cpg_islands	0.940814	1.92e-07	-1.67425	8.24e-05	-0.294002	-1.38025	-1.57516	1
ESRRA	hg38_genes_exons	0.166818	0.0790169	-1.30619	0.00109503	0.139262	-1.44545	-0.217896	2
ESRRB	hg38_genes_introns	-0.0154413	0.275807	-2.63032	2.12e-05	0.397629	-3.02795	0.0406156	3
ESRRG	hg38_genes_promoters	0.371217	0.00701224	-1.68079	0.00111518	-0.245423	-1.43537	-0.623939	4
ESYT3	hg38_cpg_islands	0.415222	0.153982	-1.06986	0.0388846	-0.142857	-0.927006	-0.444231	1
ETNK1	hg38_cpg_islands	0.382601	0.293183	-0.987376	0.0183255	-0.133476	-0.8539	-0.377771	1
ETNK2	hg38_cpg_islands	1.05251	0.030142	-1.35815	0.0035332	-0.326124	-1.03203	-1.42948	1
ETNPPL	hg38_cpg_islands	0.341679	0.170355	-2.75027	0.00271511	-0.121708	-2.62857	-0.939711	1
ETS1	hg38_cpg_islands	-0.948685	0.0901313	1.62873	1.09e-06	0.249365	1.37936	-1.54515	1
ETS2	hg38_genes_introns	-0.531904	5.82e-07	1.43624	0.000187893	1.91226	-0.476019	-0.763943	3
ETV2	hg38_cpg_islands	-0.408895	0.633137	3.10632	0.00131904	0.0941366	3.01218	-1.27016	1
ETV7	hg38_cpg_islands	-0.0100386	0.797539	1.89086	0.0303559	-0.0205635	1.91142	-0.0189815	1
EVA1A	hg38_cpg_islands	0.240527	0.684019	-1.7308	0.000680576	-0.0926192	-1.63818	-0.416305	1
EVA1B	hg38_genes_introns	-1.55478	0.150411	1.0672	0.028065	4.91205	-3.84485	-1.65926	3
EVA1C	hg38_cpg_islands	-0.771431	0.0082969	0.972242	0.0386211	0.198392	0.77385	-0.750017	1
EVC	hg38_genes_exons	0.299024	5.06e-05	-1.43705	1.02e-05	-0.0399534	-1.3971	-0.429712	2
EVC2	hg38_genes_promoters	0.309783	0.13143	-1.19613	0.000626192	-0.147616	-1.04851	-0.37054	4
EVL	hg38_genes_exons	0.0794759	0.168203	-0.874043	0.0174962	0.25766	-1.1317	-0.0694653	2
EVPL	hg38_genes_promoters	0.569931	1.19e-07	-2.14469	1.48e-10	-0.561787	-1.5829	-1.22233	4
EVX1	hg38_genes_promoters	-0.372459	0.0464337	4.12109	5.59e-06	0.938554	3.18254	-1.53494	4
EVX1-AS	hg38_genes_exons	-0.0504201	0.82886	2.56649	0.0333096	0.433744	2.13275	-0.129403	2
EXD1	hg38_cpg_islands	-1.9535	0.0109143	2.49628	0.00210505	0.538323	1.95796	-4.87649	1
EXOC3	hg38_cpg_islands	0.316154	0.270371	-0.734723	0.0240882	-0.114368	-0.620356	-0.232286	1
EXOC3L1	hg38_genes_promoters	-0.412742	0.00169405	2.0542	6.73e-07	1.00269	1.05152	-0.847855	4
EXOC3L2	hg38_genes_promoters	-1.06736	7.56e-07	1.46197	0.000162116	2.04488	-0.582916	-1.56045	4
EXOC3L4	hg38_cpg_islands	0.304026	0.00110998	-1.12545	0.0109128	-0.11088	-1.01458	-0.342167	1
EXOSC5	hg38_cpg_islands	0.724646	0.749413	-1.81548	0.0344933	-0.231838	-1.58364	-1.31558	1
EXPH5	hg38_genes_introns	-0.0954108	9.85e-06	0.750791	0.0369449	0.632156	0.118635	-0.0716336	3
EXT1	hg38_genes_exons	0.135527	0.241259	-0.778632	0.0373113	0.181678	-0.960311	-0.105526	2
EXTL2	hg38_genes_promoters	0.784749	0.485558	-1.99511	0.00827398	-0.90379	-1.09132	-1.56566	4
EYA3	hg38_genes_promoters	0.293852	0.0649597	-1.01883	0.00362181	-0.122252	-0.896579	-0.299385	4
EYA4	hg38_genes_promoters	0.35204	0.159083	-1.66974	0.00203172	-0.214891	-1.45485	-0.587814	4
EZR	hg38_cpg_islands	0.35016	0.386303	-1.69363	3.32e-07	-0.124146	-1.56948	-0.59304	1
F10	hg38_genes_promoters	-0.0163177	0.98424	-2.38315	0.00493906	0.371556	-2.75471	0.0388875	4
F11R	hg38_cpg_islands	0.731355	0.0156025	-1.00808	0.00792697	-0.233768	-0.774311	-0.737264	1
F2R	hg38_genes_exons	-0.363153	0.110962	2.2354	4.31e-05	0.857676	1.37773	-0.811794	2
F2RL1	hg38_cpg_islands	1.3112	7.83e-06	-2.0347	0.00173795	-0.400514	-1.63419	-2.6679	1
F3	hg38_genes_exons	-0.184843	0.655353	2.31717	0.000185238	0.615964	1.7012	-0.428313	2
F8	hg38_genes_exons	-0.345018	0.00814874	1.96633	1.35e-05	0.833093	1.13324	-0.678419	2
FA2H	hg38_cpg_islands	0.883783	0.0629512	-2.09891	0.00265976	-0.277602	-1.82131	-1.85498	1
FAAH	hg38_genes_promoters	0.230296	0.330925	-1.7075	1.88e-06	-0.0210675	-1.68643	-0.39323	4
FAAP20	hg38_genes_exons	0.355585	0.00035139	-0.736574	0.0407667	-0.116626	-0.619948	-0.261915	2
FABP5P3	hg38_cpg_islands	-0.913927	0.195734	2.61968	0.00812873	0.23937	2.38031	-2.3942	1
FADS1	hg38_cpg_islands	-0.882154	0.0315002	1.25149	0.00220706	0.230233	1.02126	-1.10401	1
FAF2	hg38_cpg_islands	0.681734	0.822358	-0.753995	0.0357163	-0.219498	-0.534497	-0.514024	1
FAH	hg38_genes_promoters	0.194431	0.217337	-1.00637	0.0367428	0.0360308	-1.0424	-0.195669	4
FAM102A	hg38_genes_exons	0.376892	0.000101837	-1.31435	7.16e-05	-0.145509	-1.16884	-0.495369	2
FAM107B	hg38_genes_promoters	0.375894	0.000541569	-0.848628	0.0160466	-0.252868	-0.59576	-0.318994	4
FAM110B	hg38_genes_promoters	0.469847	0.00506117	-0.864052	0.0381324	-0.402447	-0.461604	-0.405972	4
FAM110C	hg38_cpg_islands	0.426467	0.076435	-1.14157	0.0126019	-0.14609	-0.995481	-0.486842	1
FAM111B	hg38_genes_introns	0.181792	0.00681271	1.85905	0.0215883	-0.180796	2.03985	0.33796	3
FAM133B	hg38_genes_exons	0.569482	0.106416	-0.878387	0.0232994	-0.406578	-0.471809	-0.500225	2
FAM135A	hg38_genes_promoters	0.34143	0.790442	-1.13523	0.00298147	-0.198	-0.937231	-0.387602	4
FAM136A	hg38_genes_introns	0.249677	0.351011	-1.47124	0.00242671	-0.379885	-1.09135	-0.367334	3
FAM149A	hg38_genes_promoters	0.57828	9.56e-05	-1.21575	0.000897769	-0.575079	-0.640676	-0.703046	4
FAM162A	hg38_genes_introns	-0.0488272	0.158706	-2.30998	0.00235533	0.49554	-2.80552	0.11279	3
FAM162B	hg38_genes_exons	-0.750456	0.0864748	2.78741	0.000599609	1.38269	1.40472	-2.09183	2
FAM170B-AS1	hg38_genes_exons	-0.389136	0.104453	2.58132	0.00388121	0.892898	1.68842	-1.00448	2
FAM171A1	hg38_cpg_islands	0.238892	0.669293	-1.96622	5.8e-09	-0.0921491	-1.87407	-0.469714	1
FAM172A	hg38_genes_exons	0.147129	0.937348	-1.493	0.0114452	0.165952	-1.65895	-0.219663	2
FAM178B	hg38_cpg_islands	-0.0673723	0.759985	2.3699	0.0111975	-0.00407593	2.37397	-0.159665	1
FAM182A	hg38_genes_introns	0.00704572	0.982384	3.452	9.07e-05	0.331682	3.12031	0.0243218	3
FAM184A	hg38_cpg_islands	0.869815	0.0330243	-1.24859	0.00190649	-0.273585	-0.975003	-1.08604	1
FAM184B	hg38_genes_promoters	-0.263797	0.518915	1.20951	0.0187891	0.765558	0.443947	-0.319064	4
FAM186A	hg38_cpg_islands	-0.579603	0.784868	2.12667	0.001228	0.143227	1.98344	-1.23262	1
FAM189A2	hg38_cpg_islands	-1.44351	0.0746649	1.27272	0.0110837	0.391664	0.881058	-1.83719	1
FAM201A	hg38_genes_introns	0.66342	0.00983988	-2.27523	0.0100708	-1.59327	-0.681965	-1.50943	3
FAM20A	hg38_cpg_islands	0.499321	0.0495426	-1.99974	1.81e-06	-0.167041	-1.83269	-0.998511	1
FAM20C	hg38_genes_introns	0.0797534	0.00012456	-0.740527	0.0412899	0.118452	-0.858979	-0.0590596	3
FAM222A	hg38_genes_introns	0.118159	5.95e-08	-1.45596	0.00379392	0.0058197	-1.46178	-0.172035	3
FAM227B	hg38_genes_exons	0.00341225	0.873011	-1.7059	0.0206792	0.36077	-2.06667	-0.00582093	2
FAM3B	hg38_genes_promoters	0.352861	0.0146481	-2.41335	0.0110333	-0.216198	-2.19715	-0.851578	4
FAM43A	hg38_cpg_islands	0.0552416	0.824057	1.20045	0.0125254	-0.0393363	1.23978	0.0663146	1
FAM47C	hg38_cpg_islands	-0.207097	0.299187	2.93738	0.00037863	0.036105	2.90128	-0.608323	1
FAM72A	hg38_genes_exons	-0.53086	0.294825	3.3558	0.00714892	1.08502	2.27079	-1.78146	2
FAM72B	hg38_genes_exons	-0.849647	0.211713	5.11156	2.42e-06	1.51715	3.59441	-4.34302	2
FAM81A	hg38_cpg_islands	-0.962705	0.00290894	1.44814	0.00990722	0.253397	1.19475	-1.39414	1
FAM83B	hg38_cpg_islands	0.267287	0.929417	-1.30682	0.0242103	-0.100315	-1.20651	-0.349296	1
FAM83C-AS1	hg38_genes_introns	0.0640147	0.203543	2.25701	0.0451763	0.164609	2.0924	0.144482	3
FAM83F	hg38_cpg_islands	1.04963	0.000172427	-3.36668	6.23e-09	-0.325296	-3.04138	-3.53378	1
FAM83G	hg38_genes_exons	0.202378	7.22e-05	-1.24338	0.0182371	0.0910575	-1.33444	-0.251633	2
FAM86EP	hg38_cpg_islands	-0.0326193	0.729207	-1.50178	0.0369558	-0.0140699	-1.48771	0.048987	1
FAM89A	hg38_cpg_islands	-0.711137	0.103561	2.92498	4.92e-05	0.181053	2.74393	-2.08006	1
FAM9A	hg38_genes_promoters	-0.0955637	0.102907	2.48596	0.00104689	0.49772	1.98824	-0.237567	4
FANCC	hg38_cpg_islands	0.323182	0.238791	-1.09067	0.0392498	-0.116388	-0.974283	-0.352485	1
FANK1	hg38_cpg_islands	0.0828578	0.883306	-1.92373	0.00199766	-0.0472779	-1.87645	-0.159396	1
FAR2P1	hg38_cpg_islands	-0.603327	0.0925185	1.68573	0.017276	0.15005	1.53568	-1.01704	1
FARP1	hg38_genes_promoters	0.566158	0.00106664	-1.17759	6.42e-05	-0.55578	-0.621814	-0.666704	4
FARSA	hg38_genes_promoters	0.0999543	0.375744	-0.971742	0.0116002	0.186444	-1.15819	-0.0971298	4
FAU	hg38_genes_exons	0.602126	0.23613	-1.13003	0.00476991	-0.450831	-0.679198	-0.68042	2
FBLN1	hg38_cpg_islands	0.595194	0.0199277	-1.65695	3.43e-05	-0.194611	-1.46234	-0.986209	1
FBLN2	hg38_cpg_islands	0.0497653	0.91651	-1.46257	0.00914983	-0.0377614	-1.4248	-0.0727851	1
FBLN5	hg38_cpg_islands	0.408017	0.220674	-1.78772	1.04e-05	-0.140785	-1.64693	-0.729418	1
FBN2	hg38_genes_promoters	-0.0648956	0.385325	1.63658	0.000815367	0.448895	1.18769	-0.106207	4
FBP1	hg38_cpg_islands	0.324072	0.245225	-1.51699	0.00301614	-0.116644	-1.40035	-0.491615	1
FBXL16	hg38_genes_promoters	0.257431	0.193622	-1.62545	0.00719751	-0.0642688	-1.56118	-0.418442	4
FBXL17	hg38_genes_exons	0.0834525	0.582164	-0.983423	0.0305466	0.25227	-1.23569	-0.0820691	2
FBXL22	hg38_genes_introns	0.50013	0.000254072	-1.90334	0.0434255	-1.11439	-0.788955	-0.951919	3
FBXL7	hg38_genes_promoters	-0.226637	0.340486	1.32745	0.000960157	0.706396	0.621053	-0.300848	4
FBXL8	hg38_genes_introns	-0.191818	0.113641	-1.49053	0.0396598	0.914891	-2.40542	0.28591	3
FBXO22	hg38_genes_introns	0.0775024	0.0268543	-1.04474	0.0173843	0.125053	-1.16979	-0.0809696	3
FBXO44	hg38_genes_introns	0.00589015	0.524916	-1.27252	0.00100713	0.335071	-1.60759	-0.00749532	3
FBXO9	hg38_genes_exons	0.11311	0.430762	-0.785978	0.0286103	0.212066	-0.998044	-0.0889021	2
FCGBP	hg38_cpg_islands	0.0393223	0.174362	-1.0442	0.0070344	-0.0347583	-1.00944	-0.0410602	1
FENDRR	hg38_genes_promoters	-0.229441	0.143609	1.93954	0.0187905	0.710861	1.22868	-0.445012	4
FERD3L	hg38_genes_exons	-0.0798986	0.924654	1.62846	0.0440371	0.473704	1.15476	-0.130112	2
FERMT3	hg38_cpg_islands	-1.14085	0.00239425	0.842761	0.0486405	0.304626	0.538135	-0.961463	1
FEV	hg38_genes_promoters	-0.519825	0.00205782	2.73731	0.001514	1.17317	1.56414	-1.42292	4
FEZ1	hg38_cpg_islands	-0.661663	0.101152	1.34412	0.0166559	0.166825	1.17729	-0.889351	1
FEZF1	hg38_cpg_islands	-0.319204	0.110142	1.88512	0.032991	0.068344	1.81678	-0.60174	1
FGD4	hg38_cpg_islands	0.562985	0.0351338	-0.88459	0.0135213	-0.185349	-0.699241	-0.498011	1
FGF18	hg38_genes_promoters	-0.415164	0.177673	2.33705	0.0167387	1.00654	1.33051	-0.970261	4
FGF19	hg38_genes_introns	-0.312727	0.0314622	1.86521	0.030136	1.26948	0.595729	-0.583302	3
FGF20	hg38_genes_introns	-0.0564206	0.657189	2.0289	0.0278	0.517809	1.51109	-0.114472	3
FGF21	hg38_cpg_islands	-0.279624	0.314835	1.60081	0.0388494	0.0569617	1.54384	-0.447624	1
FGF23	hg38_genes_exons	-0.0869028	0.23293	2.90081	0.0020551	0.483199	2.41761	-0.252088	2
FGF3	hg38_genes_promoters	-0.240832	0.68797	2.08058	0.0227514	0.728996	1.35158	-0.501071	4
FGFR2	hg38_cpg_islands	0.537127	0.0971343	-1.14598	0.000719295	-0.177913	-0.968068	-0.615537	1
FGFR3	hg38_genes_introns	0.313033	3.1e-06	-1.40515	1.61e-05	-0.565689	-0.839459	-0.439858	3
FGR	hg38_cpg_islands	-0.185112	0.139045	1.11796	0.0106961	0.0297826	1.08818	-0.206948	1
FH	hg38_genes_introns	0.0734337	0.517407	-1.56063	0.0193319	0.136985	-1.69761	-0.114603	3
FHDC1	hg38_genes_promoters	0.467608	0.0673376	-1.62697	0.00667809	-0.398884	-1.22808	-0.760783	4
FHIT	hg38_cpg_islands	0.834912	0.336378	-1.17552	0.0172397	-0.263548	-0.91197	-0.981454	1
FHL1	hg38_cpg_islands	-0.513575	0.427953	1.119	0.0164207	0.12424	0.994756	-0.574688	1
FHOD3	hg38_cpg_islands	0.34079	0.677663	-1.38349	3.13e-05	-0.121452	-1.26203	-0.471477	1
FIGNL2	hg38_genes_promoters	0.833125	0.00145444	-1.3184	0.0077035	-0.980808	-0.337595	-1.0984	4
FIRRE	hg38_genes_promoters	-0.293311	0.189592	1.77634	0.0146947	0.812545	0.963795	-0.521019	4
FKBP1A-SDCBP2	hg38_genes_introns	-0.137304	0.00108642	2.17249	0.0315134	0.755016	1.41747	-0.298291	3
FKBP4	hg38_genes_introns	0.314651	0.0341368	-0.808358	0.016848	-0.570434	-0.237924	-0.254351	3
FLCN	hg38_cpg_islands	0.160031	0.372662	-0.657682	0.0407809	-0.0694708	-0.588211	-0.10525	1
FLI1	hg38_cpg_islands	-0.0517953	0.836042	1.05278	0.00313865	-0.00855543	1.06133	-0.0545289	1
FLJ32255	hg38_cpg_islands	-0.980181	1.2e-06	1.30498	0.0485615	0.258422	1.04656	-1.27911	1
FLNB	hg38_cpg_islands	1.0061	0.000267654	-1.18541	0.000163908	-0.312776	-0.87263	-1.19263	1
FLNC	hg38_genes_introns	-0.0456764	0.087428	0.980654	0.0172973	0.4863	0.494354	-0.0447928	3
FLT1	hg38_cpg_islands	-0.790066	0.00332154	2.51563	3.38e-11	0.203751	2.31188	-1.98752	1
FLT3LG	hg38_cpg_islands	-0.734965	0.0894467	0.888951	0.047236	0.187905	0.701046	-0.653348	1
FLT4	hg38_genes_introns	-0.109483	0.00843619	1.64383	1.62e-06	0.673427	0.970404	-0.179972	3
FMN1	hg38_cpg_islands	0.374758	0.740327	-1.41326	0.000230998	-0.13122	-1.28204	-0.529629	1
FMN2	hg38_genes_promoters	-0.10914	0.288412	6.09358	1.27e-08	0.519334	5.57424	-0.665052	4
FMO5	hg38_cpg_islands	0.332937	0.146857	-1.01237	0.0183153	-0.119194	-0.893177	-0.337056	1
FN3K	hg38_genes_introns	0.26024	3.07e-07	-1.79864	5.25e-07	-0.410861	-1.38778	-0.468077	3
FNIP2	hg38_cpg_islands	0.311856	0.455662	-0.944293	0.0106633	-0.113131	-0.831162	-0.294483	1
FOXA1	hg38_genes_exons	-0.187728	0.133854	3.2963	0.000103035	0.619875	2.67642	-0.618807	2
FOXC1	hg38_genes_exons	-1.2417	4.96e-06	1.74695	0.00552576	2.04861	-0.301662	-2.16918	2
FOXC2-AS1	hg38_genes_promoters	-0.596605	0.0554193	2.11476	0.0306497	1.29541	0.819348	-1.26167	4
FOXCUT	hg38_cpg_islands	0.0412472	0.538101	4.73503	4.52e-06	-0.0353119	4.77034	0.195307	1
FOXD2	hg38_genes_exons	-0.708938	0.000791196	2.4484	1.48e-05	1.32641	1.12199	-1.73577	2
FOXD2-AS1	hg38_cpg_islands	-0.122782	0.199558	1.7215	0.0104042	0.0118583	1.70964	-0.211368	1
FOXD3-AS1	hg38_genes_promoters	-0.387108	0.0142499	2.25087	0.0102592	0.961876	1.28899	-0.87133	4
FOXD4	hg38_genes_promoters	0.178605	0.590509	-2.1299	0.012388	0.0612269	-2.19113	-0.380411	4
FOXE1	hg38_genes_promoters	-0.50041	0.150445	2.5857	0.0018454	1.14226	1.44344	-1.29391	4
FOXE3	hg38_genes_exons	-0.198681	0.146954	3.41995	0.00129244	0.634722	2.78523	-0.679479	2
FOXG1	hg38_genes_promoters	-0.714209	0.0323523	1.67171	0.0448415	1.48264	0.189074	-1.19395	4
FOXI1	hg38_genes_promoters	0.392081	0.0314733	-2.91874	1.2e-05	-0.278639	-2.6401	-1.14438	4
FOXI2	hg38_genes_introns	-0.273203	0.256318	-1.65395	0.0015694	1.15357	-2.80752	0.451864	3
FOXL1	hg38_genes_promoters	-0.630935	1.45e-05	1.26149	0.010737	1.35006	-0.0885744	-0.795916	4
FOXL2	hg38_cpg_islands	-0.199891	0.0938261	2.22647	0.00869006	0.0340329	2.19244	-0.445052	1
FOXN2	hg38_cpg_islands	-0.314477	0.779171	1.26711	0.0100234	0.0669846	1.20013	-0.398478	1
FOXN4	hg38_cpg_islands	-0.375924	0.0530745	2.74967	0.00022037	0.0846549	2.66501	-1.03367	1
FOXP4	hg38_cpg_islands	0.858963	0.000201218	-1.03576	0.00234915	-0.270464	-0.765297	-0.88968	1
FOXQ1	hg38_genes_promoters	0.306982	0.56707	-2.74269	5.71e-05	-0.143157	-2.59953	-0.841957	4
FOXR1	hg38_genes_introns	-0.0312953	0.233908	1.94699	0.0249138	0.444125	1.50286	-0.0609317	3
FPGS	hg38_genes_promoters	0.143581	0.0238089	-1.0614	0.00665722	0.116987	-1.17839	-0.152397	4
FREM2	hg38_genes_exons	-0.00812553	0.516702	-1.78867	0.000102158	0.37641	-2.16508	0.0145339	2
FRMD1	hg38_genes_exons	-0.142741	0.0097113	2.17063	8.25e-08	0.558892	1.61174	-0.309838	2
FRMD3	hg38_cpg_islands	-0.684074	0.180731	1.21802	0.00150033	0.17327	1.04475	-0.833213	1
FRMD4B	hg38_cpg_islands	0.321095	0.133167	-0.710373	0.0382508	-0.115788	-0.594584	-0.228097	1
FRMD6	hg38_cpg_islands	-0.68587	0.0959709	1.04168	0.026578	0.173787	0.867894	-0.714458	1
FRMPD4	hg38_genes_introns	-0.0357406	0.18027	2.13958	0.00784685	0.457161	1.68242	-0.0764697	3
FRY	hg38_genes_promoters	-0.270001	0.0293118	1.37066	0.000103749	0.775434	0.595231	-0.37008	4
FRY-AS1	hg38_genes_promoters	-0.666644	0.0991989	4.33794	2.43e-05	1.40691	2.93102	-2.89186	4
FRZB	hg38_cpg_islands	-1.13691	0.00151509	2.34507	0.00065187	0.303495	2.04157	-2.66614	1
FSCN1	hg38_genes_promoters	-0.499977	0.000826446	1.394	0.000418394	1.14157	0.252434	-0.69697	4
FSD2	hg38_genes_exons	-0.0279529	0.0411657	1.63869	0.0257761	0.403288	1.2354	-0.0458061	2
FSTL3	hg38_cpg_islands	0.480106	0.364804	-1.25426	0.00274036	-0.161515	-1.09275	-0.602179	1
FTCDNL1	hg38_genes_promoters	0.784183	0.0194616	-1.97293	0.0248101	-0.902889	-1.07004	-1.54714	4
FTH1	hg38_genes_promoters	0.224809	0.217227	-0.781567	0.0317321	-0.0123325	-0.769235	-0.175704	4
FTL	hg38_genes_introns	0.422386	0.279865	-1.12218	0.0151483	-0.886389	-0.23579	-0.473993	3
FTSJ3	hg38_genes_introns	0.269935	0.0176022	-0.671111	0.0325651	-0.439295	-0.231816	-0.181156	3
FUBP1	hg38_genes_introns	0.0985501	0.227272	-0.776333	0.0370691	0.0633265	-0.83966	-0.0765078	3
FUCA1	hg38_genes_exons	0.560113	0.0210535	-0.942383	0.0188063	-0.393878	-0.548504	-0.527841	2
FUT1	hg38_genes_introns	-0.373769	0.0108926	1.41545	0.0134944	1.4485	-0.0330519	-0.52905	3
FUT11	hg38_cpg_islands	-1.379	0.118064	1.35193	0.0137929	0.373112	0.978819	-1.86432	1
FUT6	hg38_genes_exons	0.401903	8.93e-06	-2.34721	6.14e-06	-0.179414	-2.1678	-0.943353	2
FUT9	hg38_genes_promoters	-0.637866	0.3763	1.16698	0.0399043	1.3611	-0.194123	-0.744375	4
FYN	hg38_cpg_islands	-1.54413	0.00116451	1.51908	2.96e-05	0.420599	1.09848	-2.34566	1
FZD10	hg38_genes_promoters	-0.505472	0.174343	1.69184	0.0321832	1.15032	0.541517	-0.855175	4
FZD2	hg38_genes_promoters	-0.856156	0.28085	1.44403	0.0225523	1.70863	-0.2646	-1.23631	4
FZD5	hg38_genes_exons	0.491169	0.00465975	-0.955582	0.046904	-0.30042	-0.655161	-0.469352	2
FZD6	hg38_cpg_islands	1.00056	0.000385892	-1.35318	0.00610505	-0.311185	-1.04199	-1.35394	1
FZD7	hg38_genes_exons	0.57753	0.000511801	-1.54028	0.00222629	-0.417489	-1.12279	-0.889558	2
G6PC3	hg38_genes_introns	-0.0275149	0.328171	-1.60325	0.00695183	0.433038	-2.03629	0.0441133	3
GAA	hg38_genes_promoters	0.0760062	0.621738	-1.30939	0.000356264	0.224571	-1.53396	-0.0995215	4
GAB3	hg38_genes_promoters	-0.301254	0.0118743	1.03114	0.0341686	0.825191	0.205949	-0.310635	4
GAB4	hg38_cpg_islands	-0.197604	0.363809	1.82789	0.0380735	0.033375	1.79452	-0.361199	1
GABARAPL1	hg38_genes_introns	0.00208836	0.904504	-1.24067	0.000300332	0.34622	-1.58689	-0.00259097	3
GABPA	hg38_cpg_islands	-1.0561	0.0893708	0.940531	0.0306291	0.280254	0.660277	-0.993293	1
GABRA4	hg38_genes_promoters	-0.550398	0.493536	1.84341	0.00331626	1.22184	0.621568	-1.01461	4
GABRG3	hg38_cpg_islands	-0.38517	0.282341	2.66682	0.000363094	0.0873139	2.5795	-1.02718	1
GAD1	hg38_genes_promoters	-0.0823506	0.564455	-1.81806	0.00178071	0.476684	-2.29475	0.149719	4
GADL1	hg38_cpg_islands	-0.0373209	0.70502	2.12241	0.0135523	-0.0127179	2.13513	-0.0792102	1
GAL3ST1	hg38_genes_promoters	0.434105	2.85e-07	-3.17467	3.68e-06	-0.345543	-2.82913	-1.37814	4
GALE	hg38_cpg_islands	0.609702	0.2704	-1.53724	0.00253425	-0.198784	-1.33846	-0.93726	1
GALK2	hg38_genes_introns	0.0128338	0.244392	-1.00551	0.0257453	0.314707	-1.32022	-0.0129045	3
GALNT11	hg38_genes_promoters	0.401109	0.0410847	-1.15871	0.00295901	-0.293012	-0.865701	-0.464769	4
GALNT14	hg38_genes_promoters	0.289325	0.0144893	-0.813598	0.0316137	-0.115046	-0.698552	-0.235394	4
GALNT16	hg38_genes_exons	-0.0463934	0.377672	-1.13626	0.0175173	0.428285	-1.56454	0.0527148	2
GALNT18	hg38_genes_promoters	0.217298	0.997882	-1.55601	1.38e-05	-0.000374871	-1.55563	-0.338118	4
GALNTL6	hg38_genes_introns	-0.0426313	0.000729364	4.16428	2.93e-05	0.47737	3.68691	-0.177529	3
GAMT	hg38_genes_introns	0.150758	0.344561	-1.33329	0.0201554	-0.089784	-1.24351	-0.201005	3
GAP43	hg38_cpg_islands	-1.28445	0.192855	3.07609	1.6e-05	0.345921	2.73017	-3.95107	1
GAPDH	hg38_genes_introns	0.583888	0.00493672	-0.945671	0.00544391	-1.36002	0.414354	-0.552165	3
GART	hg38_genes_promoters	0.182322	0.553833	-1.20417	0.00564566	0.0553089	-1.25948	-0.219547	4
GAS1	hg38_genes_promoters	-1.14447	0.298535	1.74909	0.000498748	2.16764	-0.418553	-2.00179	4
GAS2	hg38_cpg_islands	-0.346002	0.732666	2.7125	3.66e-05	0.0760501	2.63645	-0.938529	1
GAS5	hg38_genes_introns	0.512341	0.00392559	-1.86274	0.0062943	-1.1502	-0.712542	-0.954359	3
GAS8	hg38_cpg_islands	0.128929	0.757768	-1.15685	0.000195618	-0.0605267	-1.09632	-0.149151	1
GATA2	hg38_genes_promoters	0.776889	8.73e-05	-1.04328	0.0117992	-0.891276	-0.152005	-0.810514	4
GATA3-AS1	hg38_genes_introns	-0.934157	0.000243529	1.9394	0.000295638	3.09195	-1.15255	-1.8117	3
GATA4	hg38_genes_exons	-0.153413	0.790068	1.99389	0.01522	0.573358	1.42053	-0.305889	2
GATA5	hg38_cpg_islands	-0.418885	0.00534415	3.42487	1.54e-07	0.0970093	3.32786	-1.43463	1
GATA6	hg38_genes_exons	0.955071	7.43e-05	-1.0558	0.0356395	-0.929273	-0.126526	-1.00836	2
GATAD2A	hg38_cpg_islands	0.36082	0.0571932	-0.73096	0.0344577	-0.127212	-0.603748	-0.263745	1
GATM	hg38_cpg_islands	0.920788	0.0218522	-2.57347	1.81e-10	-0.288243	-2.28522	-2.36962	1
GBA2	hg38_genes_promoters	0.247312	0.119958	-0.706563	0.0391994	-0.0481588	-0.658404	-0.174742	4
GCDH	hg38_genes_promoters	0.291936	0.170203	-1.27888	0.00854245	-0.119202	-1.15968	-0.373351	4
GCGR	hg38_genes_introns	0.086366	0.970553	-3.40888	1.03e-09	0.099059	-3.50794	-0.294411	3
GCKR	hg38_cpg_islands	-0.380089	0.474122	1.40884	0.0419427	0.0858527	1.32299	-0.535484	1
GCSAML	hg38_genes_exons	-0.147628	0.212502	2.12681	0.0114683	0.565516	1.5613	-0.313976	2
GCSAML-AS1	hg38_genes_introns	0.0214321	0.923688	2.30864	0.0247961	0.289491	2.01915	0.0494789	3
GDA	hg38_genes_promoters	0.388041	0.0186538	-2.07442	6.47e-05	-0.272207	-1.80221	-0.804959	4
GDF11	hg38_cpg_islands	-1.02879	0.0984718	1.09711	0.00645954	0.272403	0.824705	-1.1287	1
GDF15	hg38_genes_promoters	0.49314	0.00122069	-3.04545	1.31e-07	-0.439531	-2.60592	-1.50183	4
GDF9	hg38_genes_promoters	0.71255	0.163809	-1.86875	0.0169772	-0.788845	-1.0799	-1.33158	4
GDPD5	hg38_cpg_islands	-0.303965	0.346778	1.08128	0.0149549	0.0639617	1.01732	-0.328673	1
GET4	hg38_cpg_islands	0.124177	0.523211	-1.16916	0.00648362	-0.0591602	-1.11	-0.145182	1
GFI1B	hg38_genes_exons	-0.126474	0.189281	3.47126	0.00017824	0.536841	2.93442	-0.439026	2
GFOD1	hg38_cpg_islands	-0.049063	0.558438	1.91458	9.24e-06	-0.00934116	1.92392	-0.093935	1
GFRA4	hg38_cpg_islands	-0.435591	0.102933	1.72843	0.0317894	0.101813	1.62662	-0.75289	1
GGA1	hg38_genes_promoters	-0.0371125	0.795043	-0.801782	0.0147297	0.404662	-1.20644	0.0297561	4
GGA2	hg38_cpg_islands	0.563706	0.568622	-0.751398	0.010588	-0.185556	-0.565842	-0.423567	1
GGNBP1	hg38_genes_exons	-0.0411822	0.512394	1.81893	0.0486104	0.421221	1.3977	-0.0749074	2
GGT1	hg38_genes_promoters	0.590399	3.74e-10	-2.96092	9.1e-09	-0.594374	-2.36655	-1.74813	4
GGT7	hg38_cpg_islands	0.648318	0.0483444	-0.980943	0.007488	-0.209888	-0.771054	-0.635963	1
GGTLC1	hg38_cpg_islands	-0.00289332	0.472508	-2.40913	0.0038959	-0.0226183	-2.38652	0.00697039	1
GHITM	hg38_genes_introns	0.232777	0.028068	-1.0765	0.0299409	-0.33032	-0.746176	-0.250583	3
GIGYF2	hg38_genes_promoters	0.138134	0.341164	-0.625021	0.043859	0.12566	-0.75068	-0.0863365	4
GIMAP1	hg38_genes_promoters	-0.419954	0.143565	2.02445	0.000218565	1.01417	1.01028	-0.850173	4
GINS1	hg38_genes_exons	0.225944	0.579419	-1.46276	0.0356789	0.0591122	-1.52187	-0.330501	2
GIPC1	hg38_cpg_islands	0.487918	0.00858855	-0.916618	0.00563681	-0.163762	-0.752856	-0.447235	1
GIPC3	hg38_cpg_islands	-0.144781	0.6752	1.68999	0.000144211	0.0181846	1.6718	-0.244678	1
GJA3	hg38_genes_promoters	-0.815263	0.00556929	5.01609	1.07e-09	1.64352	3.37257	-4.08944	4
GJA9-MYCBP	hg38_genes_exons	-0.0466496	0.907148	2.68981	0.00214743	0.428632	2.26118	-0.125478	2
GJB1	hg38_genes_promoters	0.347004	0.000109942	-2.72137	0.000470235	-0.206873	-2.5145	-0.944325	4
GJB4	hg38_genes_introns	-0.211569	0.00206886	2.3131	0.0129497	0.972812	1.34029	-0.489379	3
GJB6	hg38_cpg_islands	-0.422038	0.0510647	2.9982	0.00172451	0.0979159	2.90028	-1.26535	1
GJD3	hg38_genes_promoters	-0.220563	0.00951437	2.35174	4e-05	0.696726	1.65502	-0.518706	4
GJD4	hg38_cpg_islands	-0.653658	0.00715949	2.15002	0.00879574	0.164523	1.98549	-1.40538	1
GKAP1	hg38_genes_exons	0.326431	0.18545	-1.56929	0.0232068	-0.077105	-1.49218	-0.512264	2
GLB1	hg38_genes_promoters	0.236545	0.885393	-1.93244	7.11e-05	-0.031017	-1.90142	-0.457108	4
GLCCI1	hg38_genes_exons	0.130379	0.499722	-0.990667	0.0410054	0.188657	-1.17932	-0.129162	2
GLDC	hg38_cpg_islands	0.31819	0.63201	-1.57204	6.6e-05	-0.114953	-1.45709	-0.500209	1
GLI4	hg38_genes_exons	0.131758	0.259282	-1.36541	0.0434583	0.186788	-1.55219	-0.179903	2
GLIS3	hg38_cpg_islands	0.346685	0.0943966	-1.33107	5.95e-05	-0.123147	-1.20792	-0.461463	1
GLRA1	hg38_genes_promoters	-0.15249	0.989542	2.09274	0.010758	0.58835	1.50439	-0.319122	4
GLRA3	hg38_cpg_islands	-1.12464	0.0385487	2.80568	0.00383276	0.299965	2.50572	-3.15539	1
GLRB	hg38_cpg_islands	0.597264	0.126585	-1.78247	0.0333715	-0.195207	-1.58726	-1.0646	1
GLS	hg38_genes_exons	0.309213	0.223945	-0.975392	0.00922199	-0.0537654	-0.921627	-0.301604	2
GLT8D1	hg38_cpg_islands	0.439402	0.782851	-1.10162	0.0429671	-0.14981	-0.951813	-0.484055	1
GLUD1	hg38_genes_exons	0.159212	0.6187	-1.25732	0.000295356	0.149572	-1.40689	-0.20018	2
GLYATL1	hg38_genes_promoters	0.457741	0.000136261	-2.52956	2.85e-06	-0.383174	-2.14639	-1.15788	4
GML	hg38_cpg_islands	-0.152384	0.619862	2.41919	0.00675912	0.0203712	2.39882	-0.368647	1
GNAL	hg38_genes_promoters	-0.0636031	0.603894	0.914428	0.0466413	0.446837	0.467591	-0.0581604	4
GNAT1	hg38_genes_exons	-0.277421	0.0225412	1.81043	0.0339753	0.74146	1.06897	-0.502251	2
GNG3	hg38_cpg_islands	-0.982213	0.295911	2.02563	0.0331675	0.259007	1.76662	-1.9896	1
GNPTG	hg38_cpg_islands	-0.0295095	0.853812	-1.13628	0.00266331	-0.0149642	-1.12132	0.0335311	1
GNS	hg38_cpg_islands	0.398307	0.438091	-0.804465	0.024164	-0.137992	-0.666473	-0.320425	1
GOLGA2P10	hg38_cpg_islands	0.528081	0.393885	-2.77076	0.00777175	-0.175312	-2.59545	-1.46319	1
GOLGA4	hg38_genes_promoters	0.482019	0.059868	-0.936154	0.00614896	-0.421826	-0.514328	-0.451244	4
GOLIM4	hg38_cpg_islands	-0.855844	0.0913903	0.749045	0.0229026	0.222667	0.526378	-0.641065	1
GOLM1	hg38_genes_introns	0.079116	0.00385835	-1.71154	7.81e-06	0.120321	-1.83186	-0.135411	3
GOT1	hg38_genes_introns	0.241758	1.76e-07	-2.55333	1.26e-07	-0.356661	-2.19667	-0.61729	3
GPA33	hg38_genes_promoters	-0.245824	0.0523601	2.74533	0.00352264	0.736944	2.00838	-0.674867	4
GPAM	hg38_cpg_islands	-0.668774	0.583966	0.922562	0.0349055	0.16887	0.753692	-0.616986	1
GPAT3	hg38_cpg_islands	0.383881	0.34679	-1.93988	0.000115851	-0.133844	-1.80603	-0.744681	1
GPATCH2L	hg38_genes_introns	0.0338017	0.319191	-0.733421	0.0228677	0.253214	-0.986635	-0.0247909	3
GPC1	hg38_cpg_islands	0.175725	0.615808	-1.04448	0.00569601	-0.0739841	-0.970491	-0.183541	1
GPC3	hg38_cpg_islands	0.36761	0.247921	-1.33994	0.00673284	-0.129165	-1.21078	-0.492576	1
GPR139	hg38_genes_exons	-0.124858	0.166857	1.92139	0.0297623	0.53465	1.38674	-0.239901	2
GPR146	hg38_genes_promoters	-0.0147686	0.596199	1.68239	0.0373569	0.36909	1.3133	-0.0248464	4
GPR148	hg38_cpg_islands	-0.321883	0.502992	1.4142	0.0245039	0.0691143	1.34509	-0.455208	1
GPR157	hg38_cpg_islands	1.16953	2.71e-05	-2.82601	0.000480504	-0.359774	-2.46623	-3.30509	1
GPR158	hg38_genes_exons	-0.0597017	0.742784	2.31167	0.00586996	0.446326	1.86534	-0.13801	2
GPR158-AS1	hg38_genes_promoters	-0.464599	0.0424238	2.52113	0.00751935	1.08525	1.43589	-1.17132	4
GPR176	hg38_cpg_islands	-0.426123	0.326231	1.0496	0.0437912	0.0990908	0.95051	-0.447259	1
GPR26	hg38_cpg_islands	-0.0684084	0.852986	1.57253	0.0158884	-0.00377797	1.5763	-0.107574	1
GPR35	hg38_genes_exons	0.0550242	0.27434	-1.66384	0.00912699	0.290806	-1.95464	-0.0915513	2
GPR39	hg38_genes_promoters	0.140216	0.620035	-1.73843	0.0126887	0.122345	-1.86078	-0.243756	4
GPR4	hg38_genes_promoters	-0.447696	7.24e-05	1.61651	0.00686359	1.05834	0.558178	-0.723706	4
GPR45	hg38_genes_exons	-0.0338389	0.114403	2.45143	0.00557217	0.411267	2.04016	-0.0829538	2
GPR78	hg38_genes_promoters	-0.0220714	0.696346	1.8067	0.0305642	0.380716	1.42598	-0.0398763	4
GPRC5C	hg38_genes_promoters	0.333391	0.089916	-1.66306	0.000168922	-0.185202	-1.47786	-0.554451	4
GPRIN2	hg38_genes_promoters	0.217637	0.0555836	-2.03495	0.000441682	-0.00091325	-2.03403	-0.442879	4
GPS2	hg38_genes_exons	-0.0861758	0.472058	-0.956445	0.00810594	0.482213	-1.43866	0.0824224	2
GPSM1	hg38_genes_promoters	-0.187754	0.0485261	1.1326	0.00206766	0.644492	0.488106	-0.212649	4
GPT	hg38_genes_promoters	1.00224	2.5e-09	-2.543	1.07e-06	-1.25005	-1.29296	-2.54869	4
GPT2	hg38_cpg_islands	0.545787	0.197203	-1.37685	0.000449742	-0.180403	-1.19644	-0.751464	1
GPX3	hg38_genes_introns	0.466321	1.12e-06	-2.27665	0.000272938	-1.01524	-1.26141	-1.06165	3
GPX4	hg38_genes_promoters	0.402435	0.0385698	-1.24709	0.000354725	-0.295124	-0.951965	-0.501872	4
GRAMD1B	hg38_genes_introns	-0.0252344	0.0260223	-0.994912	0.00977946	0.42635	-1.42126	0.025106	3
GRAMD1C	hg38_genes_introns	0.0291275	0.0742618	-1.02426	0.0184725	0.266923	-1.29119	-0.0298342	3
GRAMD4	hg38_cpg_islands	0.0803812	0.374162	-1.07121	0.000653071	-0.0465657	-1.02464	-0.0861051	1
GRB14	hg38_cpg_islands	0.431038	0.0880361	-1.98927	6.57e-05	-0.147405	-1.84187	-0.857451	1
GRHL2	hg38_genes_promoters	0.219068	0.0709063	-1.79399	0.00051728	-0.00319288	-1.7908	-0.393007	4
GRIA2	hg38_cpg_islands	-0.081274	0.753986	2.81873	8.34e-06	-7.81841e-05	2.81881	-0.22909	1
GRIK1	hg38_cpg_islands	-0.601861	0.147086	2.69404	0.00247078	0.149628	2.54441	-1.62144	1
GRIK2	hg38_genes_introns	0.0444239	0.0461174	2.04703	8.33e-05	0.222062	1.82497	0.0909373	3
GRIK5	hg38_genes_promoters	-0.0414998	0.451722	-0.967122	0.0141162	0.411647	-1.37877	0.0401354	4
GRIN2B	hg38_genes_promoters	-0.340387	0.0442521	0.925486	0.0341771	0.887493	0.0379936	-0.315023	4
GRIN3A	hg38_cpg_islands	-0.522228	0.0637237	3.93709	1.35e-07	0.126728	3.81037	-2.05606	1
GRINA	hg38_cpg_islands	0.686815	0.121116	-1.29186	0.00158801	-0.220959	-1.0709	-0.887269	1
GRIP2	hg38_genes_promoters	-0.147946	0.0197191	1.6309	6.02e-06	0.581115	1.04978	-0.241284	4
GRK5	hg38_cpg_islands	-0.182221	0.859215	0.822132	0.0492447	0.0289515	0.793181	-0.14981	1
GRM7	hg38_cpg_islands	-0.598241	0.0884575	1.48039	0.0479555	0.148587	1.3318	-0.88563	1
GRTP1	hg38_cpg_islands	0.502735	0.0213485	-2.37369	0.000102754	-0.168023	-2.20567	-1.19334	1
GRWD1	hg38_genes_introns	0.0318495	0.978917	-1.13078	0.0186362	0.258939	-1.38972	-0.0360147	3
GSC	hg38_genes_introns	-0.319711	0.477674	3.40402	0.000192617	1.28996	2.11406	-1.0883	3
GSDMA	hg38_cpg_islands	-0.726052	0.634836	4.22413	3.64e-06	0.185342	4.03879	-3.06694	1
GSG1L	hg38_cpg_islands	-0.218032	0.286025	2.53089	0.00896659	0.0392498	2.49164	-0.551815	1
GSR	hg38_genes_exons	0.118917	0.581286	-1.25955	0.00131554	0.204195	-1.46374	-0.149781	2
GSTM2	hg38_genes_exons	-0.00380383	0.521265	-0.995002	0.0320481	0.370552	-1.36555	0.00378482	2
GSTM3	hg38_genes_exons	0.271389	0.0673886	-0.812924	0.0406402	-0.00249188	-0.810432	-0.220619	2
GSTP1	hg38_genes_promoters	0.139626	0.797175	-1.31867	0.00324821	0.123285	-1.44196	-0.18412	4
GTF2F2	hg38_genes_promoters	0.0992317	0.877703	-1.81349	0.00461109	0.187594	-2.00108	-0.179955	4
GTF2IP1	hg38_genes_promoters	0.198367	0.548338	-1.78345	0.0420243	0.0297646	-1.81322	-0.353779	4
GTF2IRD1	hg38_genes_promoters	0.234201	0.269659	-0.784736	0.0239422	-0.0272844	-0.757451	-0.183786	4
GTF2IRD2B	hg38_cpg_islands	0.0754641	0.986533	-1.38281	0.0103466	-0.0451517	-1.33766	-0.104352	1
GUCD1	hg38_genes_exons	0.416312	0.00877366	-0.956589	0.00568575	-0.198945	-0.757643	-0.398239	2
GUSBP11	hg38_cpg_islands	0.282181	0.948615	-1.38219	2.38e-05	-0.104598	-1.27759	-0.390028	1
GYG2	hg38_cpg_islands	-0.190654	0.188712	1.46888	0.0145772	0.0313765	1.43751	-0.280048	1
GYS1	hg38_genes_introns	0.0140411	0.392712	-0.723115	0.0364616	0.311166	-1.03428	-0.0101533	3
HACD2	hg38_genes_introns	-0.0133813	0.43959	-1.24762	0.0409547	0.391588	-1.63921	0.0166949	3
HACD3	hg38_genes_introns	0.0365196	0.195815	-0.916258	0.0388785	0.245244	-1.1615	-0.0334614	3
HADH	hg38_genes_promoters	0.187132	0.495341	-1.52899	0.00231344	0.0476524	-1.57664	-0.286122	4
HADHA	hg38_genes_promoters	0.349599	0.899821	-0.867378	0.00962319	-0.211005	-0.656373	-0.303234	4
HAGH	hg38_genes_introns	0.144087	0.000867362	-0.958824	0.00505278	-0.0702196	-0.888604	-0.138154	3
HAND1	hg38_genes_promoters	-0.578241	0.0113823	1.93207	0.0226617	1.26617	0.665902	-1.1172	4
HAP1	hg38_genes_promoters	0.077957	0.251372	-1.19267	0.0263933	0.221465	-1.41413	-0.0929766	4
HAPLN4	hg38_genes_promoters	0.131914	0.385424	-1.43825	0.0412178	0.135562	-1.57381	-0.189725	4
HAR1B	hg38_cpg_islands	-1.07148	0.118732	2.01442	0.0278002	0.284679	1.72974	-2.15842	1
HAS1	hg38_genes_introns	-0.0378627	0.353761	3.11353	0.0018921	0.463385	2.65015	-0.117887	3
HAUS6	hg38_genes_introns	0.0113854	0.591922	0.908217	0.0397644	0.318955	0.589262	0.0103404	3
HBM	hg38_genes_exons	-0.43458	0.198775	1.68311	0.0384788	0.954501	0.728607	-0.731445	2
HBZ	hg38_cpg_islands	-1.18712	0.100465	1.62233	0.0475041	0.317933	1.3044	-1.92591	1
HCN1	hg38_cpg_islands	-0.197842	0.674007	1.5295	0.0321466	0.0334436	1.49606	-0.302599	1
HDGF	hg38_genes_exons	0.209597	0.164425	-1.11391	0.000871679	0.0812716	-1.19518	-0.233472	2
HDHD3	hg38_cpg_islands	1.42419	0.00562713	-1.72315	0.00119627	-0.433007	-1.29014	-2.45409	1
HECW1	hg38_genes_promoters	0.225697	0.0287806	-1.02375	0.00833306	-0.013746	-1.01001	-0.231058	4
HECW2	hg38_cpg_islands	-1.0364	0.0225116	3.76631	4.31e-20	0.27459	3.49172	-3.90341	1
HEG1	hg38_cpg_islands	-0.175019	0.588539	1.22357	0.000136664	0.0268802	1.19669	-0.214148	1
HEPACAM	hg38_cpg_islands	-0.410689	0.244506	2.62301	0.00175442	0.0946523	2.52835	-1.07724	1
HEPHL1	hg38_genes_exons	-0.0322189	0.146786	1.83554	0.0388991	0.409071	1.42647	-0.0591392	2
HERPUD1	hg38_genes_introns	-0.00414453	0.839222	-0.952183	0.0190185	0.364499	-1.31668	0.00394635	3
HES7	hg38_genes_exons	-0.988966	0.0230708	3.38168	0.000362468	1.70601	1.67567	-3.34437	2
HEXA	hg38_genes_promoters	0.0385146	0.829518	-0.725259	0.0479908	0.28426	-1.00952	-0.0279331	4
HHEX	hg38_genes_promoters	-0.445938	0.0157257	2.214	0.00868172	1.05554	1.15846	-0.987306	4
HIC1	hg38_genes_exons	0.434513	0.000203131	-0.937379	0.0267785	-0.223618	-0.713761	-0.407303	2
HID1	hg38_cpg_islands	-1.20777	2.43e-05	0.901515	0.0160949	0.32387	0.577645	-1.08882	1
HID1-AS1	hg38_cpg_islands	-0.86488	0.232286	2.51307	0.0255036	0.225265	2.28781	-2.17351	1
HIF1A	hg38_genes_promoters	0.207511	0.24024	-1.06771	0.00318069	0.0152068	-1.08292	-0.221562	4
HIF3A	hg38_genes_introns	0.0370205	0.066082	0.870736	0.0477202	0.243775	0.626962	0.0322351	3
HINT2	hg38_cpg_islands	0.154257	0.470308	-1.78866	0.00260392	-0.0678104	-1.72085	-0.275914	1
HIP1R	hg38_cpg_islands	0.650277	0.460377	-1.46607	7.56e-06	-0.210452	-1.25562	-0.953351	1
HIRIP3	hg38_cpg_islands	-1.85623	0.0755085	0.671993	0.0479008	0.510351	0.161642	-1.24738	1
HK2	hg38_cpg_islands	-0.950343	0.0115585	0.87029	0.0457571	0.249842	0.620448	-0.827074	1
HK3	hg38_genes_promoters	-0.0352518	0.524026	1.14086	0.0285956	0.4017	0.73916	-0.0402173	4
HKDC1	hg38_genes_promoters	0.151922	0.0331982	-1.28778	0.000433971	0.103709	-1.39149	-0.195641	4
HLF	hg38_cpg_islands	1.78833	0.000461559	-1.30526	0.00305634	-0.537725	-0.767536	-2.33424	1
HLTF-AS1	hg38_genes_exons	-1.32889	0.198941	2.58005	0.000649573	2.16681	0.41324	-3.4286	2
HLX	hg38_genes_introns	-0.405898	0.00024872	1.99758	0.000189579	1.54272	0.45486	-0.810814	3
HM13-AS1	hg38_cpg_islands	-1.13886	0.148858	2.10761	0.028791	0.304054	1.80355	-2.40027	1
HMCN2	hg38_genes_introns	-0.000847543	0.909763	1.31233	0.00031384	0.35483	0.957501	-0.00111226	3
HMGA1	hg38_cpg_islands	0.348352	0.04918	-2.09256	3.47e-05	-0.123627	-1.96893	-0.728946	1
HMGN3	hg38_genes_exons	0.505233	0.841295	-0.948116	0.0128806	-0.319485	-0.628631	-0.47902	2
HMGN4	hg38_genes_introns	0.281257	0.0112112	-1.02911	0.0431617	-0.472497	-0.556609	-0.289443	3
HMOX1	hg38_cpg_islands	0.61119	0.429722	-1.42565	0.0137841	-0.199212	-1.22643	-0.871341	1
HMX1	hg38_genes_promoters	-0.374708	0.22731	1.98588	0.0229982	0.942134	1.04375	-0.744124	4
HNF1A	hg38_cpg_islands	1.81751	7.19e-07	-1.70223	0.0107133	-0.546116	-1.15612	-3.09383	1
HNF1B	hg38_cpg_islands	0.633069	0.434549	-2.97751	7.36e-07	-0.205503	-2.772	-1.88497	1
HNF4G	hg38_genes_promoters	1.05395	0.0003313	-3.20947	2.38e-06	-1.33237	-1.8771	-3.38262	4
HNRNPA1	hg38_genes_promoters	0.125417	0.853386	-0.741388	0.0263804	0.145905	-0.887294	-0.092983	4
HNRNPH1	hg38_genes_exons	0.232889	0.947309	-0.937338	0.00496996	0.0496975	-0.987035	-0.218296	2
HOOK1	hg38_cpg_islands	0.74626	0.0713476	-2.08431	8.92e-08	-0.238054	-1.84626	-1.55544	1
HOOK2	hg38_cpg_islands	0.429125	0.21862	-1.64636	7.72e-07	-0.146855	-1.4995	-0.706494	1
HORMAD2	hg38_genes_exons	-0.18764	0.186986	3.5901	1.41e-05	0.619755	2.97034	-0.673647	2
HOTTIP	hg38_cpg_islands	-0.606304	0.000726995	3.23244	0.000256891	0.150906	3.08153	-1.95984	1
HOXA1	hg38_genes_promoters	-0.904062	0.294931	1.97483	0.00397794	1.7849	0.189931	-1.78537	4
HOXA13	hg38_genes_promoters	-0.485834	0.00321276	3.36339	0.000175298	1.11905	2.24434	-1.63405	4
HOXA7	hg38_genes_introns	1.32454	0.00160939	-1.26018	0.00570949	-3.53214	2.27197	-1.66916	3
HOXB-AS3	hg38_genes_promoters	0.435249	1.16e-05	-2.23695	0.00490171	-0.347365	-1.88959	-0.97363	4
HOXB1	hg38_cpg_islands	-0.0707108	0.386608	2.20714	0.0126765	-0.00311586	2.21025	-0.156068	1
HOXB13	hg38_genes_exons	-0.346186	0.0133088	2.13405	0.011645	0.834676	1.29938	-0.738779	2
HOXB2	hg38_genes_promoters	-0.0214377	0.439019	-1.1655	0.0202171	0.379707	-1.5452	0.0249855	4
HOXB3	hg38_genes_exons	0.612967	1.94e-05	-1.26657	0.000384889	-0.465526	-0.801042	-0.776364	2
HOXB4	hg38_genes_promoters	0.844428	0.000133813	-1.03413	0.0112103	-0.998802	-0.0353282	-0.873248	4
HOXB6	hg38_genes_introns	0.425284	1.22e-05	-1.10686	0.00172581	-0.894887	-0.211974	-0.47073	3
HOXB8	hg38_genes_promoters	1.42938	3.61e-05	-2.42363	7.93e-06	-1.93009	-0.493546	-3.4643	4
HOXB9	hg38_genes_introns	0.336153	0.0542623	-2.48562	3.55e-05	-0.633493	-1.85213	-0.83555	3
HOXC12	hg38_cpg_islands	-0.300655	0.00768113	1.92835	0.0326198	0.0630098	1.86534	-0.57977	1
HOXC13-AS	hg38_genes_introns	-0.251391	0.0546665	2.30596	0.0143846	1.0896	1.21636	-0.579697	3
HOXC9	hg38_genes_promoters	0.742345	0.00106025	-1.0512	0.0236075	-0.83628	-0.214916	-0.78035	4
HOXD10	hg38_genes_exons	0.20968	0.133597	-1.55113	8.38e-05	0.0811595	-1.63229	-0.32524	2
HOXD11	hg38_genes_promoters	0.748595	3.8e-05	-2.88198	6.06e-05	-0.846231	-2.03574	-2.15743	4
HOXD12	hg38_genes_introns	-0.323519	0.548047	2.86154	0.00838822	1.30113	1.56041	-0.925762	3
HOXD3	hg38_genes_exons	0.856006	1.44e-08	-1.6413	0.000917183	-0.794983	-0.84632	-1.40496	2
HOXD4	hg38_genes_promoters	1.37304	6.59e-11	-2.05231	0.000109342	-1.84038	-0.211928	-2.81789	4
HOXD8	hg38_cpg_islands	0.414901	0.0582314	-1.97761	1.06e-06	-0.142764	-1.83485	-0.820511	1
HOXD9	hg38_genes_introns	0.866092	0.309834	-2.44815	9.34e-07	-2.18765	-0.260505	-2.12032	3
HPCA	hg38_genes_exons	-0.217416	0.188384	3.44167	0.000231531	0.660119	2.78155	-0.748274	2
HPD	hg38_genes_promoters	0.585631	3.49e-07	-1.03221	0.0202179	-0.586783	-0.445429	-0.604495	4
HPN	hg38_genes_promoters	0.532233	0.000154601	-3.33901	3.72e-13	-0.50177	-2.83724	-1.77713	4
HR	hg38_genes_exons	0.00297519	0.792016	1.04661	0.0399958	0.361363	0.685252	0.00311388	2
HRNR	hg38_genes_promoters	-0.133801	0.311233	1.71419	0.0468258	0.558595	1.15559	-0.229359	4
HS3ST1	hg38_genes_promoters	0.456655	0.013829	-3.04335	0.000202554	-0.381445	-2.6619	-1.38976	4
HS3ST3A1	hg38_cpg_islands	-1.30379	0.00038347	4.78664	1.32e-14	0.351484	4.43516	-6.24078	1
HS3ST3B1	hg38_genes_promoters	-2.50417	0.00271076	2.3351	0.00036295	4.33236	-1.99727	-5.84748	4
HS3ST4	hg38_cpg_islands	-0.538089	0.0252652	2.51809	0.00135952	0.131289	2.3868	-1.35496	1
HS3ST5	hg38_genes_promoters	-0.277044	0.358287	1.67382	0.0436888	0.786648	0.887169	-0.463721	4
HS6ST1	hg38_cpg_islands	0.335517	0.0931551	-1.96301	2.03e-07	-0.119936	-1.84307	-0.658623	1
HS6ST2	hg38_genes_promoters	0.115482	0.440156	-2.64522	0.000253843	0.161722	-2.80694	-0.305476	4
HSBP1L1	hg38_cpg_islands	0.124521	0.630358	-1.99761	0.0153696	-0.059259	-1.93835	-0.248744	1
HSD11B2	hg38_genes_promoters	1.0837	2.54e-05	-3.78556	5.54e-13	-1.37973	-2.40583	-4.1024	4
HSD17B1	hg38_genes_introns	-0.262649	0.0399088	1.99342	0.0068107	1.12262	0.870804	-0.523571	3
HSD3B7	hg38_genes_exons	0.231582	0.00193069	-2.2705	0.000298097	0.0514688	-2.32197	-0.525808	2
HSF4	hg38_genes_introns	-0.299627	0.000221651	-0.88731	0.017555	1.23106	-2.11837	0.265862	3
HSP90AA1	hg38_genes_promoters	0.258416	0.352789	-1.02069	0.0036398	-0.0658363	-0.954857	-0.263763	4
HSP90AB1	hg38_genes_promoters	0.454374	0.0329189	-0.857679	0.0070835	-0.377813	-0.479866	-0.389707	4
HSP90B1	hg38_genes_exons	0.226856	0.128554	-0.780099	0.0234603	0.057875	-0.837974	-0.176971	2
HSPA12B	hg38_genes_introns	-0.0982018	0.0084813	1.17148	0.00230188	0.640341	0.531143	-0.115042	3
HSPA2	hg38_genes_exons	-0.0382058	0.381128	-1.75346	3.12e-05	0.417186	-2.17065	0.0669924	2
HSPA4	hg38_genes_exons	0.462044	0.0513992	-0.765113	0.0399317	-0.260939	-0.504174	-0.353516	2
HSPA4L	hg38_cpg_islands	0.463641	0.0999544	-1.69317	5.87e-05	-0.156781	-1.53639	-0.785023	1
HSPA8	hg38_genes_exons	0.381003	0.0265248	-0.919307	0.00556473	-0.151082	-0.768225	-0.350259	2
HSPA9	hg38_cpg_islands	0.340869	0.731026	-0.972208	0.00480912	-0.121475	-0.850733	-0.331396	1
HSPB1	hg38_genes_introns	0.798618	0.330227	-1.02486	0.0289723	-1.98977	0.964907	-0.818471	3
HSPB6	hg38_genes_promoters	-0.0286455	0.847531	-1.58695	0.00543718	0.391182	-1.97814	0.0454591	4
HSPD1	hg38_genes_exons	0.127667	0.241246	-1.28878	0.000558526	0.192334	-1.48112	-0.164535	2
HTATSF1	hg38_genes_promoters	0.0961452	0.27424	-0.672627	0.0492096	0.192508	-0.865136	-0.0646699	4
HTR1A	hg38_genes_promoters	-0.331637	0.0650613	1.75273	0.0389776	0.873562	0.879173	-0.581271	4
HTR2C	hg38_genes_introns	-0.00120047	0.306699	2.7636	0.000597604	0.355865	2.40773	-0.00331761	3
HTR4	hg38_cpg_islands	-0.384589	0.363301	2.08129	0.00688032	0.0871469	1.99414	-0.800441	1
HTR5A	hg38_genes_introns	-0.05636	0.0929111	1.62371	0.0446389	0.517632	1.10608	-0.0915121	3
HTRA1	hg38_cpg_islands	-0.309628	0.331491	2.94224	1.4e-08	0.0655901	2.87665	-0.910999	1
HTRA4	hg38_genes_introns	0.0402929	0.0879414	1.79025	0.0138505	0.234178	1.55607	0.0721342	3
HUNK	hg38_cpg_islands	0.266384	0.530884	-0.928302	0.0112349	-0.100055	-0.828247	-0.247285	1
HUWE1	hg38_genes_promoters	0.344816	0.109512	-0.60566	0.0440002	-0.203391	-0.402269	-0.208841	4
HVCN1	hg38_cpg_islands	-2.06866	0.000551201	1.88226	0.00120506	0.57144	1.31082	-3.89377	1
HYAL3	hg38_genes_introns	-0.0722265	0.14507	-2.12585	0.0240574	0.564164	-2.69002	0.153543	3
HYI	hg38_cpg_islands	0.435152	0.462442	-0.881736	0.0198973	-0.148588	-0.733148	-0.38369	1
ICAM4	hg38_genes_promoters	-0.30364	0.405916	2.67617	0.0219501	0.82899	1.84718	-0.812591	4
IDH2	hg38_genes_promoters	0.746352	0.000230406	-2.20026	9.36e-06	-0.84266	-1.3576	-1.64217	4
IDH3B	hg38_genes_promoters	0.118111	0.573633	-0.891303	0.032092	0.157537	-1.04884	-0.105273	4
IFI30	hg38_genes_exons	0.341706	0.00684858	-1.14322	0.0173413	-0.0978118	-1.04541	-0.390645	2
IFNGR2	hg38_genes_introns	0.130033	0.712927	-0.917376	0.0392864	-0.0290034	-0.888372	-0.119289	3
IFNL2	hg38_genes_exons	-0.261035	0.352237	2.21153	0.013279	0.719248	1.49228	-0.577287	2
IFNLR1	hg38_genes_promoters	0.957132	0.000712709	-1.35386	0.011508	-1.17823	-0.175629	-1.29582	4
IFRD2	hg38_cpg_islands	0.804645	0.51408	-1.29722	0.00509347	-0.254844	-1.04237	-1.0438	1
IFT140	hg38_genes_exons	-0.0137906	0.467828	-1.04027	0.0016766	0.38409	-1.42436	0.014346	2
IFT22	hg38_genes_exons	0.254093	0.103556	-1.37532	0.0112673	0.0209535	-1.39628	-0.349461	2
IFT74	hg38_genes_introns	-0.0292514	0.0964484	-0.879614	0.0363109	0.43813	-1.31774	0.0257299	3
IFT81	hg38_genes_introns	-0.00249534	0.99418	-0.971673	0.0316461	0.359663	-1.33134	0.00242465	3
IGBP1	hg38_genes_exons	0.146523	0.611645	-1.12779	0.00418129	0.166773	-1.29456	-0.165247	2
IGF2	hg38_genes_promoters	0.0676752	0.529462	3.84335	9.87e-06	0.237834	3.60551	0.260099	4
IGF2-AS	hg38_genes_promoters	0.176289	0.658641	2.03424	0.0362557	0.0649152	1.96933	0.358614	4
IGF2BP3	hg38_genes_introns	0.0458935	0.00899095	1.86416	0.0113401	0.217753	1.64641	0.085553	3
IGF2R	hg38_genes_promoters	0.232469	0.00160183	-0.732051	0.0145113	-0.0245279	-0.707524	-0.170179	4
IGFALS	hg38_genes_promoters	0.418817	0.000111925	-1.86954	0.0355922	-0.321205	-1.54833	-0.782994	4
IGFBP3	hg38_genes_promoters	0.438119	0.0041312	-1.61924	0.000178196	-0.351935	-1.2673	-0.709419	4
IGFBP5	hg38_cpg_islands	-0.939768	0.0393811	2.21302	1.3e-06	0.246801	1.96621	-2.07972	1
IGFBPL1	hg38_cpg_islands	-0.226982	0.220994	2.06073	0.0133838	0.0418235	2.01891	-0.467749	1
IGLL3P	hg38_cpg_islands	-0.428258	0.0737822	2.61965	0.0132669	0.0997047	2.51994	-1.12188	1
IGSF3	hg38_cpg_islands	0.812256	0.221411	-1.66273	3.4e-06	-0.257033	-1.4057	-1.35056	1
IHH	hg38_genes_promoters	0.491259	0.196041	-2.80251	0.00248164	-0.436536	-2.36598	-1.37676	4
IL12A	hg38_genes_introns	-0.0336231	0.542701	2.90211	0.00444085	0.450951	2.45116	-0.0975781	3
IL12RB1	hg38_cpg_islands	-0.0184628	0.639587	1.44972	0.0350598	-0.0181409	1.46787	-0.026766	1
IL13	hg38_cpg_islands	-0.305671	0.252332	3.30948	0.000321964	0.0644522	3.24503	-1.01161	1
IL17D	hg38_cpg_islands	-0.500733	0.0593958	2.21769	0.0226924	0.120547	2.09715	-1.11047	1
IL17RB	hg38_genes_promoters	0.543593	0.0928582	-2.40131	2.25e-06	-0.519855	-1.88145	-1.30533	4
IL17REL	hg38_cpg_islands	-0.098867	0.223299	3.00499	0.000675673	0.00498107	3.00001	-0.297094	1
IL18R1	hg38_cpg_islands	-0.578342	0.348226	2.57437	1.07e-07	0.142865	2.43151	-1.48887	1
IL1RAP	hg38_cpg_islands	-0.159793	0.482981	1.72017	0.00232335	0.0225017	1.69767	-0.274872	1
IL23R	hg38_genes_promoters	-0.0552146	0.0573021	2.31818	0.00103725	0.433482	1.8847	-0.127997	4
ILDR1	hg38_genes_promoters	0.115626	0.264902	-1.83726	0.00193083	0.161494	-1.99875	-0.212434	4
ILDR2	hg38_genes_promoters	-0.0923388	0.916475	1.37485	0.00115093	0.492586	0.882259	-0.126952	4
ILF3	hg38_genes_introns	-0.00907539	0.980692	-0.667971	0.0251453	0.37896	-1.04693	0.00606209	3
ILVBL	hg38_cpg_islands	0.884057	0.570947	-0.783278	0.0450075	-0.27768	-0.505598	-0.692462	1
IMPA2	hg38_cpg_islands	1.75574	0.000132586	-2.31414	3.5e-09	-0.528351	-1.78578	-4.06301	1
IMPDH2	hg38_genes_exons	0.11404	0.125549	-1.16651	0.0141292	0.210806	-1.37731	-0.133029	2
INF2	hg38_genes_promoters	-0.205266	0.00361897	1.07492	0.0013139	0.672374	0.402551	-0.220646	4
INHBB	hg38_genes_introns	-0.306417	0.0228702	1.93344	0.0282559	1.25097	0.682463	-0.592438	3
INIP	hg38_genes_introns	0.073223	0.0268799	-1.87614	0.00217744	0.137603	-2.01374	-0.137377	3
INSC	hg38_cpg_islands	-0.378368	0.481974	2.10651	0.0106037	0.0853579	2.02115	-0.797038	1
INSM2	hg38_genes_promoters	-0.268152	0.41632	2.09307	0.00646072	0.772492	1.32058	-0.561262	4
IQCA1	hg38_cpg_islands	0.385688	0.169522	-1.28803	0.00147728	-0.134364	-1.15367	-0.496778	1
IQCG	hg38_genes_promoters	0.136804	0.252192	-0.98423	0.0459188	0.127777	-1.11201	-0.134647	4
IQGAP2	hg38_cpg_islands	-0.53571	0.285916	1.14458	0.000505127	0.130605	1.01398	-0.613164	1
IQSEC1	hg38_genes_introns	-0.0543572	0.0175878	0.699454	0.0332792	0.511758	0.187695	-0.0380204	3
IQSEC2	hg38_cpg_islands	-0.330598	0.796626	0.773851	0.0192793	0.0716205	0.70223	-0.255834	1
IQUB	hg38_genes_promoters	0.379991	0.0200706	-1.19849	0.0147828	-0.259391	-0.939098	-0.455415	4
IRAK1	hg38_genes_exons	0.0222602	0.878789	-0.742361	0.0428089	0.33522	-1.07758	-0.0165251	2
IRAK2	hg38_genes_promoters	-0.581885	0.339425	0.996117	0.0327395	1.27197	-0.275855	-0.579625	4
IRAK3	hg38_cpg_islands	-1.25642	1.45e-05	1.03081	0.0117827	0.33786	0.692955	-1.29513	1
IRF5	hg38_genes_exons	0.0782699	0.392349	-1.17238	0.0072955	0.259295	-1.43167	-0.0917619	2
IRF6	hg38_cpg_islands	0.844652	0.00584117	-0.935125	0.032669	-0.266349	-0.668777	-0.789855	1
IRF8	hg38_cpg_islands	0.256602	0.485951	-1.14521	0.0137865	-0.0972418	-1.04796	-0.293862	1
IRX1	hg38_genes_promoters	0.0353217	0.868044	-3.24193	1.85e-11	0.289343	-3.53128	-0.114511	4
IRX2	hg38_genes_introns	-0.307356	0.0799597	-2.42965	9e-08	1.25373	-3.68338	0.74677	3
IRX4	hg38_genes_exons	-0.394204	0.0126653	2.12351	0.0417561	0.899768	1.22374	-0.837095	2
IRX5	hg38_genes_introns	0.822914	8.95e-06	-1.42747	0.0196202	-2.06102	0.633551	-1.17468	3
ISL1	hg38_genes_promoters	-0.437915	0.163212	1.9505	0.0291776	1.04276	0.907734	-0.854152	4
ISL2	hg38_genes_promoters	-0.434548	0.00555827	4.05509	2.58e-06	1.0374	3.01769	-1.76213	4
ISLR	hg38_genes_introns	0.519431	4.17e-07	-2.14524	0.00169606	-1.17099	-0.974249	-1.1143	3
ISOC2	hg38_cpg_islands	0.3507	0.557664	-1.48255	0.00466924	-0.124302	-1.35825	-0.51993	1
ITGA11	hg38_cpg_islands	-0.257031	0.223025	1.18831	0.000684774	0.0504646	1.13785	-0.305433	1
ITGA2	hg38_cpg_islands	0.626997	0.231155	-0.963816	0.0177953	-0.203757	-0.760059	-0.60431	1
ITGA3	hg38_cpg_islands	-0.711672	0.18037	0.781387	0.0227119	0.181207	0.60018	-0.556091	1
ITGA8	hg38_cpg_islands	-1.21304	0.0762102	2.85733	3.99e-10	0.325387	2.53194	-3.46606	1
ITGA9-AS1	hg38_genes_exons	-0.0450316	0.14875	1.67072	0.0115092	0.426439	1.24428	-0.0752351	2
ITGB1BP1	hg38_genes_introns	0.0502607	0.216535	-1.05783	0.0463337	0.204945	-1.26277	-0.0531672	3
ITGB3	hg38_cpg_islands	-1.80551	0.000818979	0.649915	0.0483826	0.495764	0.154151	-1.17343	1
ITGB4	hg38_genes_promoters	0.126339	0.143629	-1.62977	8.48e-05	0.144437	-1.77421	-0.205904	4
ITGB6	hg38_genes_promoters	0.0603746	0.213276	-2.4497	3.66e-11	0.249457	-2.69915	-0.1479	4
ITIH5	hg38_genes_exons	-0.00544892	0.800031	1.09898	0.0038047	0.372782	0.726199	-0.00598826	2
ITM2C	hg38_genes_introns	0.224414	3.33e-05	-1.30583	0.000490202	-0.305796	-1.00003	-0.293047	3
ITPR2	hg38_genes_promoters	0.435633	0.0629866	-1.1401	0.000206215	-0.347977	-0.79212	-0.496664	4
ITPR3	hg38_cpg_islands	0.0357295	0.600241	-0.595766	0.0363189	-0.0337251	-0.562041	-0.0212865	1
ITPRIP	hg38_genes_introns	-0.386894	2.46e-10	1.03288	0.00237169	1.48699	-0.454112	-0.399613	3
IVNS1ABP	hg38_genes_promoters	0.479178	0.0591363	-1.82434	3.68e-08	-0.417302	-1.40703	-0.874181	4
IZUMO1	hg38_cpg_islands	-0.109184	0.704233	3.25448	1.24e-05	0.00794785	3.24653	-0.355336	1
JADE1	hg38_genes_promoters	0.900429	0.0385012	-0.910834	0.00274817	-1.08796	0.177126	-0.820142	4
JAKMIP3	hg38_genes_exons	-0.0497271	0.432972	1.02767	0.0135878	0.432804	0.594864	-0.051103	2
JAM2	hg38_cpg_islands	-0.801998	0.244233	1.35996	0.00807351	0.207182	1.15278	-1.09069	1
JAM3	hg38_cpg_islands	-0.492813	0.0695019	1.32853	0.00328037	0.118269	1.21026	-0.654715	1
JAZF1-AS1	hg38_cpg_islands	-0.587883	0.144927	2.74506	0.00806014	0.145608	2.59945	-1.61377	1
JMJD8	hg38_genes_exons	0.264315	0.277073	-0.856284	0.0379634	0.00709704	-0.863382	-0.226329	2
JPH1	hg38_cpg_islands	-0.0832052	0.558881	1.48286	0.0133116	0.000477187	1.48239	-0.123382	1
JPH3	hg38_genes_promoters	-0.000458028	0.886334	1.52856	0.0361024	0.346306	1.18226	-0.000700125	4
JPH4	hg38_genes_introns	-0.110765	0.15505	1.89119	0.00152921	0.677185	1.21401	-0.209477	3
JRKL	hg38_genes_promoters	0.715539	0.32247	-0.971912	0.0450535	-0.793603	-0.178309	-0.695441	4
JUNB	hg38_genes_promoters	-0.400101	0.343561	-1.09945	0.00711129	0.982561	-2.08201	0.439892	4
JUP	hg38_genes_promoters	0.660642	0.000766158	-1.18305	0.00121553	-0.706205	-0.476842	-0.781571	4
KANK3	hg38_genes_introns	0.334203	1.44e-07	1.24457	0.0013887	-0.627773	1.87234	0.415939	3
KANK4	hg38_genes_introns	0.018825	0.503201	1.19476	0.00957627	0.297137	0.897626	0.0224914	3
KANSL1L	hg38_cpg_islands	1.04405	0.954866	-1.10366	0.00490736	-0.323691	-0.77997	-1.15228	1
KAT2A	hg38_cpg_islands	0.459998	0.00106848	-1.0376	0.00184201	-0.155733	-0.881872	-0.477296	1
KAT8	hg38_cpg_islands	1.95862	0.169616	-0.769785	0.0316179	-0.586695	-0.18309	-1.50771	1
KATNAL1	hg38_cpg_islands	-0.718107	0.190086	0.801521	0.0389017	0.183057	0.618464	-0.575578	1
KBTBD13	hg38_cpg_islands	-0.161439	0.884022	2.8901	0.00576532	0.0229752	2.86712	-0.466575	1
KCNA1	hg38_genes_promoters	-0.340718	0.295421	2.09885	0.0155688	0.88802	1.21083	-0.715116	4
KCNA4	hg38_genes_introns	-0.207722	0.116819	2.23172	0.00241963	0.961531	1.27018	-0.463576	3
KCNA7	hg38_cpg_islands	-0.0720488	0.738053	1.46393	0.0460303	-0.00273108	1.46666	-0.105475	1
KCNAB1	hg38_genes_introns	0.0129614	0.231199	1.43334	0.0395312	0.314333	1.11901	0.0185781	3
KCNB1	hg38_cpg_islands	-0.0117756	0.831842	3.35812	8.93e-07	-0.020064	3.37818	-0.0395439	1
KCND3	hg38_genes_introns	-0.0536283	3.26e-05	1.24843	0.0323649	0.509621	0.738813	-0.0669514	3
KCNE4	hg38_cpg_islands	-0.91083	0.000972422	1.83846	0.000321965	0.238479	1.59998	-1.67453	1
KCNG1	hg38_genes_promoters	-0.431563	0.0100793	1.98839	0.0489581	1.03265	0.955742	-0.858117	4
KCNH2	hg38_genes_introns	-0.0438671	0.116222	2.08558	0.00310387	0.480994	1.60459	-0.0914883	3
KCNH3	hg38_cpg_islands	-0.249434	0.0304941	1.72176	0.000118226	0.0482799	1.67348	-0.429465	1
KCNIP4	hg38_cpg_islands	0.328287	0.30852	-1.96344	0.0030603	-0.117857	-1.84559	-0.644573	1
KCNJ10	hg38_genes_introns	-0.0304472	0.133351	-3.26209	2.09e-10	0.441637	-3.70373	0.0993215	3
KCNJ14	hg38_genes_promoters	0.0128516	0.283999	-1.73433	0.0316871	0.325116	-2.05945	-0.022289	4
KCNJ3	hg38_genes_promoters	0.398402	0.262305	-1.45042	0.00902807	-0.288702	-1.16171	-0.577849	4
KCNK1	hg38_genes_promoters	-0.0245063	0.765746	-2.70054	0.000254668	0.384592	-3.08513	0.06618	4
KCNK13	hg38_genes_exons	0.42914	0.0662532	-2.35619	0.00233964	-0.216336	-2.13986	-1.01114	2
KCNK2	hg38_cpg_islands	-0.681505	0.0867454	3.31532	0.000167667	0.172532	3.14279	-2.25941	1
KCNK3	hg38_genes_introns	-0.0886122	0.00471089	1.98465	0.000281497	0.612218	1.37243	-0.175864	3
KCNK4	hg38_genes_exons	-0.139158	0.179012	2.58449	0.0024861	0.554035	2.03046	-0.359653	2
KCNK5	hg38_cpg_islands	0.630406	0.0473204	-2.20458	1.03e-07	-0.204737	-1.99984	-1.38978	1
KCNK6	hg38_genes_introns	-0.155168	0.00317911	0.657091	0.0389212	0.807406	-0.150315	-0.10196	3
KCNN2	hg38_cpg_islands	-0.92061	0.0588974	1.52326	0.0162146	0.241292	1.28196	-1.40233	1
KCNQ1	hg38_genes_exons	0.217582	0.0809369	-1.28481	0.00149895	0.070447	-1.35525	-0.279551	2
KCNQ1OT1	hg38_genes_exons	0.0234791	0.203628	0.600575	0.0355615	0.333568	0.267007	0.014101	2
KCNQ4	hg38_genes_introns	-0.0519119	0.0173261	1.35191	0.0314245	0.504587	0.847327	-0.0701805	3
KCNQ5	hg38_genes_introns	-0.0276267	0.0421794	1.98218	0.00255968	0.433366	1.54881	-0.0547609	3
KCNQ5-IT1	hg38_genes_introns	0.0299357	0.796253	3.42816	0.000450176	0.264552	3.16361	0.102624	3
KCNS1	hg38_genes_promoters	-0.244669	0.445142	2.2888	0.000846206	0.735104	1.55369	-0.559997	4
KCNV2	hg38_genes_promoters	-0.0365221	0.488214	2.80874	0.00181741	0.403722	2.40502	-0.102581	4
KCP	hg38_genes_promoters	0.0725731	0.237303	-2.06663	1.45e-05	0.230036	-2.29666	-0.149982	4
KCTD1	hg38_genes_exons	0.366912	0.0168403	-1.73327	6.52e-06	-0.13198	-1.60129	-0.635956	2
KCTD12	hg38_genes_exons	0.988324	5.48e-05	-1.16611	0.00318659	-0.97435	-0.19176	-1.15249	2
KCTD15	hg38_genes_exons	-0.105329	0.13947	0.743166	0.0426202	0.508177	0.234988	-0.0782772	2
KCTD2	hg38_cpg_islands	-0.655038	0.231857	1.10584	0.00802116	0.16492	0.940919	-0.724367	1
KCTD5	hg38_cpg_islands	0.759555	0.0607859	-1.25365	0.0220277	-0.241877	-1.01177	-0.952213	1
KDELR2	hg38_genes_introns	0.125081	0.158077	-1.08394	0.0132013	-0.0144797	-1.06946	-0.13558	3
KDM2B	hg38_genes_introns	-0.0233896	0.420027	-0.711441	0.0400343	0.420939	-1.13238	0.0166403	3
KDR	hg38_cpg_islands	-0.850434	0.00422183	2.92378	4.4e-07	0.221111	2.70267	-2.48648	1
KHDRBS2	hg38_cpg_islands	0.662523	0.063842	-1.69713	0.0113635	-0.213974	-1.48316	-1.12439	1
KHK	hg38_cpg_islands	0.580575	0.0282515	-1.86396	9.34e-06	-0.190408	-1.67355	-1.08217	1
KIAA1522	hg38_genes_promoters	0.268329	0.0379452	-2.34028	9.18e-11	-0.0816179	-2.25866	-0.627964	4
KIAA1958	hg38_genes_promoters	0.667159	0.00182408	-1.63044	0.000142511	-0.71658	-0.913862	-1.08776	4
KIF12	hg38_cpg_islands	1.11747	7.26e-05	-2.46725	4.94e-09	-0.344803	-2.12245	-2.75707	1
KIF13B	hg38_cpg_islands	0.190059	0.755118	-0.936598	0.00123049	-0.078106	-0.858492	-0.178009	1
KIF16B	hg38_cpg_islands	0.177381	0.505418	-0.753718	0.01446	-0.0744602	-0.679258	-0.133695	1
KIF17	hg38_genes_promoters	-0.286152	0.0789652	1.75349	5.13e-05	0.801148	0.952342	-0.501765	4
KIF19	hg38_genes_promoters	-0.245916	0.0626841	2.4849	0.00202452	0.73709	1.74781	-0.611076	4
KIF1A	hg38_genes_introns	-0.0677104	0.000305221	2.44932	6.21e-07	0.550919	1.8984	-0.165844	3
KIF26B	hg38_genes_exons	0.46592	0.875266	-1.04151	0.00599721	-0.266193	-0.775321	-0.485263	2
KIF27	hg38_genes_promoters	0.0764211	0.630233	-0.827036	0.0381466	0.22391	-1.05095	-0.063203	4
KIF7	hg38_cpg_islands	-0.393523	0.24376	0.797987	0.0143828	0.0897161	0.708271	-0.314027	1
KIFC2	hg38_genes_promoters	0.197424	0.0625011	-0.891195	0.00502698	0.0312657	-0.922461	-0.175944	4
KIFC3	hg38_genes_introns	0.186403	1.77e-07	-1.36095	0.000254385	-0.194321	-1.16663	-0.253686	3
KIRREL2	hg38_genes_promoters	-0.632184	0.0115281	4.1788	1.19e-09	1.35205	2.82675	-2.64177	4
KIRREL3	hg38_genes_promoters	-0.239428	0.177142	2.96133	0.00456344	0.72676	2.23456	-0.709023	4
KISS1R	hg38_genes_introns	-0.529081	0.00949862	2.25496	0.027062	1.90398	0.350976	-1.19305	3
KITLG	hg38_genes_promoters	1.08738	0.00651517	-1.92716	0.00141513	-1.38559	-0.541571	-2.09555	4
KL	hg38_genes_exons	0.0413626	0.52223	-1.31268	0.0022659	0.309326	-1.622	-0.0542958	2
KLF1	hg38_cpg_islands	-0.4016	0.0429636	2.14262	0.0168166	0.0920386	2.05058	-0.860474	1
KLF14	hg38_cpg_islands	0.241209	0.0681506	-3.21181	0.0105143	-0.0928154	-3.119	-0.774719	1
KLF15	hg38_genes_promoters	0.506191	0.00381964	-1.41476	0.000208313	-0.46031	-0.95445	-0.71614	4
KLF2	hg38_genes_introns	-0.697676	0.00871582	0.983824	0.0310599	2.39842	-1.4146	-0.686391	3
KLF5	hg38_cpg_islands	0.681678	0.14628	-1.29487	0.01118	-0.219482	-1.07539	-0.882687	1
KLHDC7A	hg38_genes_promoters	1.03864	9.93e-05	-2.40367	4.72e-07	-1.30799	-1.09568	-2.49654	4
KLHDC7B	hg38_genes_exons	-0.0441505	0.902401	-2.00195	0.0151383	0.425245	-2.42719	0.0883871	2
KLHDC9	hg38_cpg_islands	0.660234	0.134471	-1.73178	0.0463816	-0.213315	-1.51846	-1.14338	1
KLHL10	hg38_genes_introns	-0.0409231	0.526256	2.23662	0.0109671	0.47236	1.76426	-0.0915296	3
KLHL13	hg38_genes_promoters	0.117577	0.696517	-1.95924	0.000107588	0.158387	-2.11763	-0.230362	4
KLHL21	hg38_genes_promoters	0.657043	0.000580792	-1.11223	0.00761397	-0.700475	-0.411752	-0.730781	4
KLHL25	hg38_genes_introns	0.202549	6.62e-07	-1.3273	0.00798964	-0.241671	-1.08563	-0.268844	3
KLHL29	hg38_genes_introns	-0.0887206	2.98e-08	0.695789	0.0489185	0.612536	0.0832532	-0.0617308	3
KLHL36	hg38_genes_introns	0.0553557	0.177033	-0.841685	0.0199903	0.190003	-1.03169	-0.0465921	3
KLHL42	hg38_genes_exons	-0.203441	0.730683	0.707095	0.0474999	0.641175	0.0659198	-0.143852	2
KLK10	hg38_cpg_islands	-0.467065	0.143158	3.22119	0.000704973	0.110865	3.11033	-1.50451	1
KLK15	hg38_genes_exons	-0.0383991	0.168876	2.03673	0.0194128	0.417448	1.61928	-0.0782084	2
KLK8	hg38_genes_promoters	0.0462341	0.467798	3.69087	8.38e-05	0.27197	3.4189	0.170644	4
KLKB1	hg38_cpg_islands	0.250606	0.203356	-1.80931	0.00247116	-0.0955175	-1.71379	-0.453423	1
KLRG2	hg38_cpg_islands	-0.835894	0.000859967	1.79647	0.00427772	0.216929	1.57954	-1.50166	1
KRBOX1-AS1	hg38_cpg_islands	-0.29704	0.707243	2.80774	0.000526621	0.0619702	2.74577	-0.834011	1
KREMEN2	hg38_genes_introns	-0.212855	0.0385671	2.37829	0.00934634	0.976585	1.4017	-0.50623	3
KRT18	hg38_cpg_islands	0.652554	0.0987405	-2.26763	1.77e-06	-0.211107	-2.05652	-1.47975	1
KRT19	hg38_genes_introns	0.247558	0.0108878	-2.05613	2.35e-07	-0.373668	-1.68247	-0.509011	3
KRT27	hg38_genes_introns	-0.0111254	0.679583	1.78153	0.0482816	0.384972	1.39656	-0.0198203	3
KRT3	hg38_genes_promoters	0.040046	0.787187	3.66301	3.49e-05	0.281821	3.38119	0.146689	4
KRT7	hg38_genes_promoters	0.338694	9.71e-05	-3.33359	7.84e-17	-0.193643	-3.13995	-1.12907	4
KRT73-AS1	hg38_genes_introns	0.133127	0.0453164	1.82239	0.0337326	-0.0380768	1.86047	0.242609	3
KRT8	hg38_cpg_islands	0.719718	0.00552376	-2.07104	2.67e-05	-0.230421	-1.84062	-1.49056	1
KRT83	hg38_genes_promoters	-0.127577	0.473663	2.34525	0.00760313	0.548687	1.79656	-0.299199	4
KRT8P41	hg38_cpg_islands	-0.495405	0.0280479	1.98585	0.0220339	0.119014	1.86683	-0.983798	1
KSR2	hg38_cpg_islands	0.754924	0.0898073	-1.05222	0.0320483	-0.240545	-0.811676	-0.794347	1
L1CAM	hg38_genes_introns	0.0332443	0.892738	-1.76759	1.56e-05	0.254849	-2.02244	-0.0587621	3
LACTB2	hg38_genes_exons	0.444658	0.237222	-2.18318	0.000470482	-0.237371	-1.94581	-0.970768	2
LAD1	hg38_cpg_islands	0.903233	0.0016995	-0.941333	0.00657929	-0.283195	-0.658137	-0.850243	1
LAG3	hg38_genes_introns	-0.000159872	0.757366	1.72995	0.0253137	0.352814	1.37713	-0.00027657	3
LAMA1	hg38_genes_promoters	0.236046	0.78394	-1.77701	0.00133895	-0.0302224	-1.74678	-0.419455	4
LAMA2	hg38_genes_introns	-0.0232526	0.0757042	0.72678	0.0289229	0.420538	0.306242	-0.0168995	3
LAMA3	hg38_genes_introns	-0.000722848	0.646459	1.22013	0.00528436	0.354465	0.86567	-0.000881972	3
LAMB1	hg38_genes_promoters	0.484651	0.0262372	-1.77944	2.71e-08	-0.426016	-1.35342	-0.862406	4
LAMB3	hg38_cpg_islands	0.136336	0.74261	-1.07728	0.0121285	-0.0626569	-1.01462	-0.146873	1
LAMC3	hg38_genes_introns	0.0340924	0.00962104	-0.969557	0.0419672	0.252362	-1.22192	-0.0330545	3
LAMP5	hg38_cpg_islands	-1.04323	0.0157714	2.07148	0.00844685	0.276555	1.79493	-2.16104	1
LANCL3	hg38_genes_introns	-0.0324147	0.593928	2.0932	0.0080234	0.447407	1.64579	-0.0678504	3
LARP1	hg38_genes_introns	0.0705745	0.0448274	-1.04941	0.00219622	0.145371	-1.19478	-0.0740614	3
LARP1B	hg38_genes_promoters	0.428228	0.0355008	-1.26453	0.00169299	-0.336188	-0.928339	-0.541506	4
LCN12	hg38_genes_promoters	0.243311	0.000145268	-2.15622	0.00197225	-0.0417887	-2.11443	-0.524631	4
LCN6	hg38_cpg_islands	-0.741388	0.00226512	1.88102	0.0469801	0.189752	1.69127	-1.39456	1
LCNL1	hg38_genes_promoters	-0.641713	1.73e-14	3.59218	0.000837664	1.36722	2.22496	-2.30515	4
LDHA	hg38_genes_promoters	0.358377	0.217085	-1.23673	0.0197249	-0.224981	-1.01175	-0.443216	4
LDHB	hg38_genes_promoters	0.466846	0.215625	-1.9795	2.07e-06	-0.39767	-1.58183	-0.924121	4
LDHD	hg38_genes_introns	0.201634	3.84e-05	-1.4337	0.00115355	-0.238988	-1.19472	-0.289083	3
LDLRAD2	hg38_genes_promoters	-0.0482732	0.479735	1.21494	0.0465636	0.422431	0.792507	-0.0586489	4
LECT2	hg38_genes_promoters	-0.0505183	0.427195	2.45816	0.0044115	0.426005	2.03215	-0.124182	4
LEMD1	hg38_cpg_islands	-0.0136	0.742755	1.8709	0.030173	-0.0195393	1.89044	-0.0254443	1
LETM1	hg38_genes_introns	0.17832	6.11e-08	-0.799397	0.0167548	-0.170614	-0.628783	-0.142548	3
LGALS3	hg38_cpg_islands	0.592907	0.0340135	-1.88245	0.000720799	-0.193954	-1.68849	-1.11612	1
LGALS8	hg38_cpg_islands	-2.47016	0.100598	1.05024	0.00961677	0.686898	0.363345	-2.59426	1
LGALSL	hg38_genes_promoters	0.0735995	0.614953	1.17537	0.0319534	0.228402	0.946963	0.0865064	4
LGR4	hg38_genes_promoters	0.302992	0.0911195	-1.0693	0.00233812	-0.136804	-0.932494	-0.323988	4
LGR5	hg38_cpg_islands	-0.712823	0.0686266	1.99531	0.0156986	0.181538	1.81377	-1.4223	1
LHFPL4	hg38_cpg_islands	-0.201551	0.425015	1.9158	0.0294843	0.0345101	1.88129	-0.386131	1
LHX1	hg38_genes_promoters	0.288941	0.517683	-2.08125	0.000853998	-0.114435	-1.96681	-0.601358	4
LHX2	hg38_genes_promoters	-0.141659	0.403867	1.65216	0.0496193	0.571107	1.08105	-0.234043	4
LHX6	hg38_cpg_islands	0.378951	0.00771009	-1.66848	0.024722	-0.132426	-1.53605	-0.632271	1
LHX8	hg38_cpg_islands	-0.343153	0.0231497	1.85714	0.0234587	0.075231	1.78191	-0.637283	1
LHX9	hg38_genes_promoters	-0.364662	0.058175	2.79835	0.00115225	0.926141	1.87221	-1.02045	4
LIME1	hg38_genes_exons	0.645335	3.69e-06	-0.901487	0.0395559	-0.509403	-0.392084	-0.581761	2
LIMK2	hg38_genes_promoters	-0.0572227	0.323572	0.78153	0.021815	0.436679	0.344851	-0.0447213	4
LIMS1	hg38_genes_promoters	0.147469	0.0611325	-0.99615	0.00823805	0.110798	-1.10695	-0.146901	4
LIMS2	hg38_genes_exons	-0.272789	1.69e-05	1.82107	2.98e-07	0.73518	1.08589	-0.496766	2
LIN28A	hg38_genes_promoters	-0.836159	0.108418	2.13869	0.0097788	1.67679	0.461899	-1.78829	4
LIN7A	hg38_cpg_islands	0.478819	0.473324	-1.76901	0.00805066	-0.161145	-1.60787	-0.847037	1
LINC00028	hg38_genes_exons	-1.33778	0.200297	2.82398	0.00684207	2.17885	0.645124	-3.77786	2
LINC00111	hg38_cpg_islands	-0.119116	0.355748	2.06236	0.0174499	0.0108042	2.05155	-0.24566	1
LINC00163	hg38_genes_promoters	-0.00639466	0.243032	2.00437	0.0221259	0.355758	1.64861	-0.0128173	4
LINC00298	hg38_genes_exons	-0.0677648	0.00996514	2.51078	0.0145367	0.457256	2.05353	-0.170143	2
LINC00299	hg38_genes_exons	-0.0245722	0.178677	1.80304	0.0296984	0.398705	1.40434	-0.0443046	2
LINC00316	hg38_genes_exons	-1.24797	0.182573	2.62711	0.00369239	2.05711	0.570001	-3.27854	2
LINC00327	hg38_genes_exons	-0.097309	0.31114	2.14863	0.0218683	0.497305	1.65133	-0.209081	2
LINC00332	hg38_genes_introns	-0.0172008	0.433158	2.91687	0.000428918	0.402789	2.51408	-0.0501723	3
LINC00367	hg38_genes_exons	-0.127841	0.984742	1.87916	0.0231734	0.538694	1.34047	-0.240235	2
LINC00368	hg38_genes_exons	-0.437846	0.205041	2.32647	0.000835226	0.958928	1.36754	-1.01864	2
LINC00466	hg38_cpg_islands	-0.271576	0.00244202	2.82682	0.00222066	0.0546474	2.77218	-0.767698	1
LINC00475	hg38_genes_introns	0.0663418	0.0108388	2.22917	0.0193885	0.157784	2.07139	0.147887	3
LINC00485	hg38_cpg_islands	-0.367122	0.226632	2.47884	0.00315417	0.0821237	2.39672	-0.910036	1
LINC00504	hg38_genes_exons	-0.181775	0.61746	1.67274	0.035877	0.611805	1.06093	-0.304062	2
LINC00506	hg38_cpg_islands	-0.354222	0.224442	2.18719	0.00731061	0.078414	2.10878	-0.774752	1
LINC00523	hg38_genes_promoters	-0.0388684	0.18027	1.91946	0.0262324	0.407458	1.512	-0.0746064	4
LINC00551	hg38_cpg_islands	-0.701835	0.284022	4.14021	9.78e-07	0.178378	3.96183	-2.90575	1
LINC00554	hg38_cpg_islands	-0.218138	0.0598032	1.87593	0.0204742	0.03928	1.83665	-0.409212	1
LINC00566	hg38_genes_introns	-0.139913	0.000229375	1.74885	0.0344107	0.762667	0.986188	-0.244687	3
LINC00595	hg38_cpg_islands	-0.0968217	0.981547	1.82863	0.0336002	0.00439292	1.82424	-0.177051	1
LINC00636	hg38_cpg_islands	-0.930842	0.0820735	2.9012	0.00159958	0.244234	2.65697	-2.70056	1
LINC00649	hg38_cpg_islands	-0.171651	0.700795	1.21585	0.045062	0.0259116	1.18993	-0.208701	1
LINC00665	hg38_genes_promoters	0.176426	0.1629	-1.31915	0.00667656	0.0646957	-1.38384	-0.232733	4
LINC00689	hg38_cpg_islands	-0.0992725	0.735778	4.15011	0.000168066	0.00509769	4.14502	-0.411992	1
LINC00839	hg38_genes_promoters	-0.334747	0.258525	4.78222	1.18e-11	0.878514	3.9037	-1.60083	4
LINC00857	hg38_cpg_islands	-0.325355	0.267007	2.1786	0.0297923	0.0701126	2.10849	-0.708818	1
LINC00882	hg38_cpg_islands	-2.45484	0.015591	3.14267	0.00201512	0.682494	2.46018	-7.71476	1
LINC00900	hg38_cpg_islands	-0.440363	0.079524	2.05349	0.029672	0.103186	1.9503	-0.904278	1
LINC00937	hg38_genes_promoters	0.100033	0.706415	-3.13419	0.0125307	0.186319	-3.3205	-0.313522	4
LINC00943	hg38_cpg_islands	-0.217985	0.546091	2.14737	0.00732667	0.039236	2.10813	-0.468094	1
LINC00957	hg38_genes_introns	0.820549	0.156029	-1.59	0.0211361	-2.05408	0.464081	-1.30467	3
LINC01019	hg38_genes_exons	-0.0578159	0.0215493	2.5982	0.00157412	0.443769	2.15443	-0.150217	2
LINC01081	hg38_cpg_islands	-0.437329	0.11517	2.92894	0.00186959	0.102313	2.82663	-1.28091	1
LINC01116	hg38_genes_introns	0.20216	0.141604	-2.02825	0.0183077	-0.240531	-1.78772	-0.410032	3
LINC01122	hg38_genes_exons	-0.372081	0.000850453	2.6147	0.000751326	0.869779	1.74492	-0.972881	2
LINC01128	hg38_cpg_islands	-0.709199	0.490744	1.05867	0.0219778	0.180496	0.878171	-0.750806	1
LINC01138	hg38_genes_promoters	0.604425	0.788764	-1.52712	0.0120197	-0.616703	-0.910422	-0.923032	4
LINC01159	hg38_genes_introns	-0.210376	0.208934	-2.64872	0.000149342	0.969314	-3.61804	0.557227	3
LINC01169	hg38_cpg_islands	-0.65744	0.0201578	3.77886	0.00019805	0.165611	3.61325	-2.48437	1
LINC01194	hg38_genes_exons	-0.0960551	0.919282	2.59612	0.00091154	0.495605	2.10051	-0.24937	2
LINC01203	hg38_cpg_islands	0.152565	0.0524936	-1.816	0.0412227	-0.0673239	-1.74868	-0.27706	1
LINC01231	hg38_genes_promoters	-0.227999	0.839593	2.06995	0.0162136	0.708566	1.36138	-0.471947	4
LINC01232	hg38_genes_introns	-0.13086	0.0711034	3.15538	0.00418123	0.736117	2.41926	-0.412912	3
LINC01234	hg38_genes_promoters	-0.0309094	0.2719	2.46954	0.00417207	0.394787	2.07475	-0.0763319	4
LINC01237	hg38_cpg_islands	-0.0160775	0.721742	2.21928	0.0432102	-0.0188269	2.23811	-0.0356805	1
LINC01254	hg38_genes_introns	-0.0722448	0.166738	2.35774	0.00581019	0.564217	1.79352	-0.170335	3
LINC01276	hg38_genes_promoters	-0.128502	0.015063	2.59056	0.00254956	0.55016	2.0404	-0.332891	4
LINC01312	hg38_cpg_islands	-0.259015	0.96826	2.15988	0.00974095	0.0510353	2.10884	-0.559441	1
LINC01341	hg38_cpg_islands	0.595312	0.534788	-1.94431	0.0235669	-0.194645	-1.74966	-1.15747	1
LINC01342	hg38_genes_promoters	0.0804313	0.192568	-1.75622	0.0205572	0.217526	-1.97375	-0.141255	4
LINC01410	hg38_cpg_islands	-0.161003	0.0846766	1.82181	0.00644373	0.0228496	1.79896	-0.293317	1
LINC01435	hg38_cpg_islands	-0.242414	0.445935	4.33129	4.7e-05	0.0462613	4.28503	-1.04997	1
LINC01503	hg38_genes_promoters	0.0519725	0.666972	-1.88596	0.0353963	0.262834	-2.14879	-0.0980179	4
LINC01551	hg38_genes_promoters	-0.437637	0.0244562	2.51112	0.00155294	1.04232	1.4688	-1.09896	4
LINC01574	hg38_genes_introns	-0.985436	0.239383	2.38243	0.00586311	3.24234	-0.859902	-2.34774	3
LINC01586	hg38_genes_exons	-0.500896	0.0117255	2.13637	0.01106	1.0444	1.09197	-1.0701	2
LINC01588	hg38_cpg_islands	-0.49861	0.497481	1.88212	0.000200645	0.119936	1.76219	-0.938445	1
LINGO1	hg38_genes_promoters	-0.113891	0.31178	3.397	1.12e-06	0.526898	2.8701	-0.386886	4
LIPG	hg38_genes_promoters	0.138477	0.560795	-1.37955	0.00751143	0.125113	-1.50467	-0.191037	4
LITAF	hg38_genes_promoters	0.264287	0.120739	-0.890369	0.0478192	-0.0751836	-0.815186	-0.235313	4
LIX1L	hg38_genes_promoters	-1.47147	0.161323	1.0724	0.0166499	2.68824	-1.61584	-1.578	4
LLGL2	hg38_cpg_islands	0.276843	0.323517	-2.10672	1.29e-08	-0.103063	-2.00366	-0.583231	1
LMAN1	hg38_genes_promoters	0.42652	0.242714	-0.985304	0.0145087	-0.333468	-0.651836	-0.420252	4
LMBR1	hg38_cpg_islands	0.172151	0.903582	-1.00644	0.00850693	-0.0729561	-0.933483	-0.173259	1
LMF1-AS1	hg38_genes_promoters	-0.0251632	0.432461	2.50996	0.0131826	0.385638	2.12432	-0.0631588	4
LMNTD2	hg38_genes_introns	0.0270078	0.990721	-1.19927	0.0187938	0.273139	-1.47241	-0.0323897	3
LMO2	hg38_cpg_islands	-0.345232	0.570885	2.07196	4.61e-08	0.0758288	1.99613	-0.715307	1
LMTK2	hg38_cpg_islands	0.456774	0.05116	-0.935263	0.00259919	-0.154806	-0.780458	-0.427204	1
LMTK3	hg38_genes_exons	-0.0322784	0.937755	-1.27176	0.000553547	0.409151	-1.68092	0.0410505	2
LMX1A	hg38_cpg_islands	-0.304029	0.0773996	1.90074	0.0168328	0.0639801	1.83676	-0.57788	1
LMX1B	hg38_genes_introns	-0.392323	1e-11	5.31057	2.35e-07	1.50291	3.80766	-2.08346	3
LNPEP	hg38_genes_exons	0.0858351	0.57488	-1.16006	0.00505838	0.24904	-1.4091	-0.099574	2
LOC100128164	hg38_genes_exons	-0.0359126	0.985868	1.58959	0.0452495	0.414078	1.17551	-0.0570864	2
LOC100128317	hg38_genes_introns	0.00932849	0.664647	2.29253	0.00300016	0.324987	1.96755	0.0213859	3
LOC100128770	hg38_genes_introns	-0.0603109	0.523965	1.90771	0.0245704	0.529219	1.37849	-0.115056	3
LOC100128993	hg38_genes_exons	-0.154275	0.0796612	2.56845	0.0011184	0.574526	1.99392	-0.396247	2
LOC100129434	hg38_cpg_islands	-0.656951	0.0897127	1.97484	0.0121176	0.16547	1.80937	-1.29737	1
LOC100129697	hg38_cpg_islands	-0.424928	0.0353202	2.11073	0.0348306	0.0987471	2.01199	-0.89691	1
LOC100130238	hg38_genes_promoters	0.111739	0.140155	-3.4207	5.42e-06	0.167682	-3.58839	-0.382226	4
LOC100130872	hg38_genes_promoters	-0.690204	3.28e-11	1.76823	0.00530879	1.44442	0.323808	-1.22044	4
LOC100130992	hg38_cpg_islands	-0.872778	0.00955337	1.38486	0.00540627	0.227536	1.15732	-1.20867	1
LOC100133077	hg38_genes_promoters	-0.0311639	0.95915	3.66457	5.19e-06	0.395192	3.26937	-0.114202	4
LOC100505915	hg38_genes_introns	-0.137739	0.155528	-2.51014	0.0088071	0.756292	-3.26643	0.345744	3
LOC100505942	hg38_genes_exons	0.685745	0.000106686	-2.00131	0.0419629	-0.564182	-1.43713	-1.37239	2
LOC100506302	hg38_genes_exons	0.17135	0.188583	-1.95956	0.00544908	0.133119	-2.09268	-0.33577	2
LOC100507006	hg38_genes_promoters	0.343889	0.298698	-1.66604	0.0234078	-0.201915	-1.46413	-0.572933	4
LOC100507144	hg38_cpg_islands	-0.442671	0.385312	2.52984	0.0103617	0.10385	2.42599	-1.11989	1
LOC100996437	hg38_genes_promoters	0.198147	0.55865	-1.54912	0.0415101	0.030116	-1.57924	-0.306953	4
LOC101927284	hg38_genes_promoters	-0.370391	0.0676076	1.6708	0.0467362	0.935262	0.735535	-0.618849	4
LOC101927394	hg38_cpg_islands	-1.14	0.276677	1.87902	0.0315011	0.304381	1.57464	-2.14207	1
LOC101927476	hg38_genes_exons	-0.530818	0.00265295	3.1506	0.00269604	1.08496	2.06564	-1.67239	2
LOC101927495	hg38_cpg_islands	-0.617705	0.440126	2.87928	0.000356302	0.154184	2.7251	-1.77855	1
LOC101927560	hg38_cpg_islands	1.45922	6.33e-06	-2.38357	0.00646979	-0.44308	-1.94049	-3.47815	1
LOC101927604	hg38_genes_promoters	-0.325308	0.244655	1.88673	0.0369563	0.863487	1.02325	-0.61377	4
LOC101927692	hg38_genes_exons	0.0678672	0.405172	2.76685	0.00387521	0.273397	2.49345	0.187778	2
LOC101928012	hg38_cpg_islands	-0.41236	0.623893	2.09489	0.0184355	0.0951329	1.99975	-0.863847	1
LOC101928269	hg38_genes_exons	0.231268	0.0100909	-2.28176	0.0187411	0.0518953	-2.33365	-0.527697	2
LOC101928283	hg38_genes_introns	-0.0347423	0.0209103	3.02773	0.000956789	0.454234	2.5735	-0.10519	3
LOC101928335	hg38_genes_promoters	-0.368169	0.770895	2.33408	0.00720591	0.931724	1.40235	-0.859335	4
LOC101928718	hg38_genes_promoters	-0.312747	0.442937	1.90639	0.0293904	0.84349	1.0629	-0.596218	4
LOC101928782	hg38_cpg_islands	-0.19282	0.404089	2.51391	0.00361047	0.0319994	2.48191	-0.484732	1
LOC101928855	hg38_genes_introns	-0.0526352	0.182029	3.04363	0.00134807	0.506708	2.53692	-0.160202	3
LOC101928882	hg38_genes_exons	-0.0460498	0.782597	2.41744	0.000691147	0.427819	1.98962	-0.111322	2
LOC101928894	hg38_genes_promoters	-0.38624	0.380716	2.10854	0.0104341	0.960494	1.14805	-0.814402	4
LOC101928940	hg38_cpg_islands	-1.78713	0.164608	3.2066	0.000315111	0.49048	2.71612	-5.73063	1
LOC101929106	hg38_genes_introns	-0.0697562	0.0173831	1.7066	0.0385295	0.556919	1.14968	-0.119046	3
LOC101929154	hg38_genes_exons	-0.833153	0.222	2.26735	0.00246308	1.49479	0.772552	-1.88905	2
LOC101929268	hg38_cpg_islands	-0.360514	0.810989	2.79983	0.00192675	0.0802234	2.71961	-1.00938	1
LOC101929294	hg38_cpg_islands	-0.275724	0.327101	2.50409	0.00673792	0.0558404	2.44825	-0.690438	1
LOC101929633	hg38_genes_promoters	0.33147	0.170112	-3.79859	1.15e-07	-0.182142	-3.61644	-1.25912	4
LOC101929710	hg38_cpg_islands	-0.469471	0.0728433	2.42801	0.00772364	0.111557	2.31646	-1.13988	1
LOC101929762	hg38_genes_introns	-0.0219463	0.61567	1.9536	0.0293176	0.416707	1.5369	-0.0428744	3
LOC101929767	hg38_genes_introns	0.00364548	0.482628	-1.81414	0.0492555	0.341654	-2.15579	-0.0066134	3
LOC102724421	hg38_genes_promoters	-0.251035	0.0302568	1.68365	0.0495312	0.74524	0.938407	-0.422655	4
LOC102724776	hg38_genes_exons	-0.140385	0.282983	1.95688	0.0142058	0.555697	1.40119	-0.274717	2
LOC103171574	hg38_cpg_islands	0.0450629	0.737256	-0.995461	0.0402263	-0.0364092	-0.959052	-0.0448584	1
LOC389199	hg38_cpg_islands	-0.589443	0.0591694	2.20014	0.0136222	0.146057	2.05409	-1.29686	1
LOC389765	hg38_cpg_islands	0.762068	0.305447	-1.06321	0.0470378	-0.2426	-0.820615	-0.810242	1
LOC392364	hg38_cpg_islands	0.0823562	0.199685	-2.11745	0.0160145	-0.0471337	-2.07032	-0.174385	1
LOC401312	hg38_genes_introns	-0.0228748	0.291287	3.27576	0.00177866	0.41943	2.85633	-0.0749324	3
LOC403312	hg38_genes_introns	-1.1913	0.0385501	1.90072	0.0417563	3.84608	-1.94535	-2.26434	3
LOC644189	hg38_cpg_islands	-1.04415	0.0222762	3.72315	4.6e-05	0.276818	3.44633	-3.88753	1
LOC728739	hg38_cpg_islands	-0.334341	0.554153	2.27733	0.0345334	0.0726969	2.20463	-0.761404	1
LOC728989	hg38_genes_exons	-0.0779278	0.882322	2.61384	0.00182182	0.471032	2.1428	-0.203691	2
LONP1	hg38_cpg_islands	0.098804	0.661259	-0.80882	0.0121777	-0.0518636	-0.756956	-0.0799146	1
LOX	hg38_genes_introns	-0.22826	0.215797	2.6241	0.000208269	1.02176	1.60234	-0.598978	3
LPIN3	hg38_cpg_islands	1.39576	0.00244802	-1.41961	1.59e-05	-0.424833	-0.994778	-1.98144	1
LRBA	hg38_genes_exons	0.0341685	0.433064	-0.930178	0.00435037	0.319078	-1.24926	-0.0317828	2
LRCH4	hg38_genes_promoters	0.0853625	0.268273	-0.657717	0.0461075	0.209675	-0.867392	-0.0561443	4
LRFN2	hg38_genes_promoters	-0.364883	0.777839	2.96191	0.00245181	0.926492	2.03542	-1.08075	4
LRFN5	hg38_genes_promoters	-0.543026	0.00791183	2.26959	0.000163152	1.21011	1.05948	-1.23245	4
LRP2	hg38_genes_promoters	0.100578	0.195138	-1.61425	4.44e-05	0.185452	-1.7997	-0.162357	4
LRP4	hg38_cpg_islands	-1.11567	0.123281	0.774905	0.0341746	0.297386	0.477519	-0.864539	1
LRP5	hg38_cpg_islands	0.210279	0.183959	-1.04884	0.00318315	-0.0839208	-0.96492	-0.22055	1
LRP5L	hg38_genes_promoters	0.0823189	0.623753	-1.54406	0.000172161	0.21452	-1.75858	-0.127105	4
LRPAP1	hg38_cpg_islands	0.111842	0.45995	-0.878263	0.00511354	-0.0556129	-0.82265	-0.0982265	1
LRPPRC	hg38_cpg_islands	0.424424	0.228606	-0.843047	0.0274007	-0.145503	-0.697545	-0.357809	1
LRRC2	hg38_genes_promoters	-0.0972967	0.562648	2.65557	3.65e-08	0.500479	2.15509	-0.258378	4
LRRC37A3	hg38_genes_promoters	0.133477	0.47142	-1.20294	0.00616365	0.133073	-1.33601	-0.160565	4
LRRC37A6P	hg38_cpg_islands	0.315148	0.0671361	-1.09086	0.0332124	-0.114078	-0.976777	-0.343781	1
LRRC4	hg38_genes_introns	-0.179824	0.450444	1.957	0.000253436	0.879715	1.07728	-0.351915	3
LRRC43	hg38_genes_promoters	0.169531	0.0678003	-1.50663	0.00929129	0.0756738	-1.58231	-0.255421	4
LRRC4B	hg38_genes_exons	-0.240863	0.189417	3.13825	4.65e-05	0.691903	2.44635	-0.755889	2
LRRC71	hg38_genes_introns	0.171451	0.00239544	2.56513	0.000558943	-0.150469	2.7156	0.439793	3
LRRC73	hg38_genes_introns	0.0769123	0.758609	-1.86706	0.0291043	0.126784	-1.99385	-0.1436	3
LRRC74B	hg38_genes_promoters	-0.441306	0.0216348	1.55598	0.0263357	1.04816	0.507817	-0.686663	4
LRRC75A	hg38_cpg_islands	-1.09332	0.00675348	1.63045	0.00495419	0.290959	1.33949	-1.78261	1
LRRC75B	hg38_genes_promoters	0.555981	0.0353018	-2.01766	8.1e-05	-0.539578	-1.47808	-1.12178	4
LRRC8C	hg38_genes_promoters	-0.683822	0.0129614	1.4996	0.000781698	1.43426	0.0653367	-1.02546	4
LRRC8E	hg38_genes_promoters	0.132665	0.112369	-1.34852	0.0470466	0.134366	-1.48289	-0.178902	4
LRRC9	hg38_cpg_islands	-0.0895637	0.640715	1.84106	0.0289859	0.00230572	1.83875	-0.164892	1
LRRD1	hg38_cpg_islands	-1.31332	0.223645	2.37359	0.0187561	0.354223	2.01936	-3.11727	1
LRRK2	hg38_genes_promoters	0.17852	0.620496	-1.19385	0.00131122	0.0613626	-1.25521	-0.213126	4
LRRN2	hg38_genes_exons	0.164327	0.034541	-1.03059	0.0329823	0.142638	-1.17323	-0.169354	2
LSM11	hg38_genes_introns	0.0389371	0.965628	1.07088	0.0476262	0.238154	0.832726	0.041697	3
LSM12	hg38_cpg_islands	0.413387	0.651091	-1.19652	0.0421392	-0.142329	-1.05419	-0.494627	1
LSM14B	hg38_genes_exons	0.291585	0.0371393	-0.778462	0.0251843	-0.0298694	-0.748593	-0.226988	2
LTBP1	hg38_genes_promoters	0.139235	0.352339	-0.869102	0.0168548	0.123907	-0.993009	-0.121009	4
LTF	hg38_cpg_islands	0.55077	0.0776878	-1.70634	8.51e-05	-0.181836	-1.52451	-0.939802	1
LTK	hg38_genes_promoters	-0.25955	0.0486834	2.72814	2.16e-08	0.758796	1.96934	-0.708088	4
LURAP1	hg38_cpg_islands	0.128411	0.524182	-1.50649	0.00460673	-0.0603778	-1.44611	-0.19345	1
LVRN	hg38_cpg_islands	0.0140292	0.803014	1.94706	0.0151591	-0.0274847	1.97455	0.0273157	1
LY6K	hg38_genes_introns	-0.0209074	0.519655	3.08533	0.000200621	0.41366	2.67167	-0.0645061	3
LYL1	hg38_genes_promoters	-1.21844	0.00147957	1.1995	0.0374069	2.28541	-1.08591	-1.46151	4
LYPD5	hg38_genes_promoters	-0.120609	0.633124	2.33205	0.00318985	0.537594	1.79446	-0.281267	4
LYPD6B	hg38_cpg_islands	0.287059	0.290466	-3.06815	0.000216746	-0.106001	-2.96215	-0.880741	1
LZTS3	hg38_cpg_islands	0.348015	0.0523942	-1.41667	1.72e-05	-0.12353	-1.29314	-0.493021	1
MAB21L1	hg38_genes_exons	-0.309219	0.0511306	1.53652	0.0433713	0.784564	0.751951	-0.475119	2
MAB21L2	hg38_genes_exons	-0.988496	5.95e-05	1.69411	0.0462926	1.70537	-0.0112676	-1.67462	2
MACROD1	hg38_genes_exons	0.179143	0.186615	-1.42369	0.00154536	0.122554	-1.54624	-0.255044	2
MAD2L2	hg38_genes_exons	0.124314	0.320504	-1.18006	0.0395362	0.196879	-1.37694	-0.146699	2
MAEA	hg38_genes_exons	0.094636	0.0842769	-1.09093	0.000973584	0.23711	-1.32804	-0.103241	2
MAFA	hg38_cpg_islands	-0.210016	0.085625	1.63264	0.0450622	0.0369443	1.5957	-0.34288	1
MAFB	hg38_genes_promoters	-1.746	0.0333839	1.70327	0.00189999	3.12531	-1.42204	-2.97391	4
MAGI2	hg38_genes_promoters	-0.271035	0.0699602	1.94568	2.8e-07	0.777082	1.16859	-0.527347	4
MAGI2-AS3	hg38_cpg_islands	-1.40906	0.0996572	2.10717	1.51e-05	0.381757	1.72542	-2.96914	1
MAGI3	hg38_genes_exons	0.0761143	0.370334	-1.03327	0.00685239	0.262217	-1.29548	-0.0786464	2
MAK	hg38_genes_introns	-0.029841	0.245699	2.12129	0.0201025	0.439859	1.68143	-0.0633013	3
MAL	hg38_genes_introns	0.162858	4.77e-05	-2.72114	0.00015289	-0.125269	-2.59587	-0.443159	3
MALAT1	hg38_cpg_islands	0.925109	0.28896	-0.741562	0.0440056	-0.289486	-0.452076	-0.686026	1
MAMDC4	hg38_genes_promoters	0.187688	0.000728512	-0.798145	0.0363619	0.0467669	-0.844912	-0.149802	4
MAML3	hg38_genes_promoters	-0.392404	0.412959	1.33883	7.32e-05	0.970308	0.368524	-0.525363	4
MAN1A1	hg38_genes_exons	0.21037	0.332566	-1.08973	0.0020866	0.0802238	-1.16995	-0.229247	2
MAN1C1	hg38_cpg_islands	1.03476	9.24e-05	-1.54516	5.66e-05	-0.321017	-1.22414	-1.59886	1
MAN2A1	hg38_genes_promoters	0.0602396	0.563679	-0.753837	0.0346639	0.249672	-1.00351	-0.0454109	4
MANSC4	hg38_genes_exons	-0.221128	0.0787754	3.65689	0.000101192	0.66515	2.99174	-0.808638	2
MAOA	hg38_genes_promoters	0.0587118	0.713277	-1.10616	0.0188513	0.252104	-1.35827	-0.0649449	4
MAOB	hg38_cpg_islands	0.201331	0.177088	-0.904406	0.0394625	-0.0813475	-0.823058	-0.182085	1
MAP1A	hg38_cpg_islands	-0.79059	0.463491	0.71856	0.0262861	0.203901	0.514659	-0.568087	1
MAP1B	hg38_cpg_islands	-1.0046	0.0063905	1.02954	0.00300167	0.265445	0.764098	-1.03428	1
MAP2	hg38_cpg_islands	-1.21659	0.305966	1.69328	1.82e-05	0.326407	1.36687	-2.06002	1
MAP2K4P1	hg38_genes_promoters	-0.2156	0.883636	3.41699	0.000745751	0.688824	2.72816	-0.736701	4
MAP2K7	hg38_genes_exons	0.128291	0.102941	-0.716808	0.029997	0.191487	-0.908295	-0.0919601	2
MAP3K13	hg38_cpg_islands	0.911918	0.251898	-0.712618	0.0390487	-0.285693	-0.426925	-0.649849	1
MAP3K15	hg38_cpg_islands	0.155773	0.887195	-2.44125	1.53e-05	-0.0682462	-2.37301	-0.38028	1
MAP3K19	hg38_cpg_islands	-0.554409	0.841972	2.50057	0.0063468	0.135982	2.36459	-1.38634	1
MAP3K9	hg38_cpg_islands	0.103345	0.815973	-0.979523	0.00476594	-0.0531694	-0.926353	-0.101229	1
MAP4K3	hg38_genes_introns	-0.000783355	0.938676	-0.698995	0.0480947	0.354642	-1.05364	0.000547561	3
MAP6	hg38_cpg_islands	-0.774174	0.00527869	2.10894	1.39e-07	0.199181	1.90976	-1.63269	1
MAP7	hg38_genes_promoters	0.0361908	0.742606	-1.67562	1.49e-07	0.287959	-1.96358	-0.0606421	4
MAP7D2	hg38_genes_exons	0.0392853	0.456497	-1.25325	0.0126544	0.312142	-1.56539	-0.0492342	2
MAPK13	hg38_cpg_islands	1.50713	0.000193031	-1.44044	0.00128599	-0.456859	-0.983579	-2.17093	1
MAPK8IP1	hg38_genes_exons	-0.0794621	0.917345	-1.24656	0.00333431	0.473112	-1.71967	0.0990545	2
MAPKAP1	hg38_genes_exons	0.175057	0.161737	-0.852828	0.0250555	0.128093	-0.98092	-0.149294	2
MAPKAPK2	hg38_genes_introns	0.172468	5.26e-08	-0.886011	0.00694129	-0.153453	-0.732559	-0.152809	3
MAPT	hg38_genes_promoters	-0.828938	0.603091	1.61082	0.000174314	1.6653	-0.0544759	-1.33527	4
MARCKS	hg38_cpg_islands	1.29305	3.02e-05	-1.54591	4.46e-06	-0.395296	-1.15062	-1.99894	1
MARVELD3	hg38_cpg_islands	0.775518	1.54e-05	-2.9164	3.36e-10	-0.246468	-2.66993	-2.26172	1
MAST1	hg38_genes_exons	-0.0984213	0.286602	1.68647	0.0240109	0.498813	1.18765	-0.165984	2
MAT2A	hg38_genes_introns	0.739014	0.00134412	-0.776153	0.0411486	-1.81496	1.03881	-0.573587	3
MATK	hg38_cpg_islands	-0.734696	0.0328852	2.21346	2.98e-05	0.187828	2.02563	-1.62622	1
MATN1	hg38_genes_introns	0.0022469	0.663574	3.67296	2.58e-05	0.345755	3.32721	0.00825278	3
MBD4	hg38_genes_introns	0.253042	0.054187	-0.913978	0.0314145	-0.389751	-0.524226	-0.231275	3
MBP	hg38_cpg_islands	0.260463	0.0390112	-0.722971	0.0300749	-0.0983521	-0.624619	-0.188307	1
MCAT	hg38_cpg_islands	0.507873	0.510655	-2.01635	0.00073201	-0.1695	-1.84685	-1.02405	1
MCCC1	hg38_genes_promoters	0.330955	0.192163	-0.94845	0.00819267	-0.181324	-0.767127	-0.313895	4
MCF2L	hg38_genes_promoters	0.0235755	0.303801	-0.682634	0.0281868	0.308043	-0.990677	-0.0160934	4
MCF2L2	hg38_genes_exons	0.0171013	0.464072	2.80748	1.18e-07	0.342214	2.46526	0.0480115	2
MCM4	hg38_genes_exons	0.242969	0.0687713	-0.957994	0.0299978	0.0360341	-0.994028	-0.232762	2
MCM6	hg38_cpg_islands	-0.152502	0.995104	1.39761	0.00108901	0.0204049	1.3772	-0.213138	1
MCM8	hg38_cpg_islands	1.04251	0.28449	-1.19878	0.00970686	-0.323246	-0.875531	-1.24973	1
MDGA2	hg38_cpg_islands	-0.103952	0.754072	2.94953	8.51e-05	0.00644339	2.94308	-0.306609	1
MDH1	hg38_genes_exons	0.16407	0.345724	-1.37248	0.0070787	0.142987	-1.51546	-0.225182	2
MDH2	hg38_genes_exons	0.129296	0.298262	-1.22673	0.00273825	0.190126	-1.41685	-0.158611	2
MDK	hg38_genes_exons	0.113089	0.963039	-1.54679	0.0250448	0.212095	-1.75888	-0.174925	2
MED14OS	hg38_genes_exons	-1.20544	0.150343	2.61729	0.00549415	1.99946	0.617837	-3.15499	2
MEF2C	hg38_cpg_islands	-2.92421	0.0314618	0.791177	0.0257359	0.817471	-0.0262937	-2.31357	1
MEF2C-AS1	hg38_genes_promoters	-0.75926	0.00204526	1.94726	5.47e-05	1.55436	0.392892	-1.47847	4
MEG9	hg38_genes_promoters	-0.0638398	0.69163	2.01093	0.0159995	0.447214	1.56371	-0.128377	4
MEGF10	hg38_genes_promoters	-0.00195985	0.837957	3.67021	2.08e-06	0.348697	3.32151	-0.00719307	4
MEI1	hg38_cpg_islands	-0.48818	0.106624	1.47712	0.00596484	0.116937	1.36018	-0.7211	1
MEIS2	hg38_cpg_islands	-1.33567	0.00022757	1.6226	6.37e-06	0.36065	1.26195	-2.16725	1
MEST	hg38_genes_promoters	0.249349	0.000838067	-1.50016	0.00288068	-0.0514016	-1.44876	-0.374064	4
MET	hg38_cpg_islands	0.595727	0.330145	-1.72984	1.03e-05	-0.194765	-1.53508	-1.03051	1
METAP2	hg38_genes_exons	0.122075	0.887902	-0.81341	0.0274329	0.199914	-1.01332	-0.0992969	2
METRNL	hg38_genes_promoters	0.989443	0.107702	-1.50771	0.00282114	-1.22968	-0.278031	-1.49179	4
MFAP3L	hg38_cpg_islands	1.18807	0.00392967	-1.62151	0.000345417	-0.365105	-1.2564	-1.92646	1
MFF	hg38_genes_promoters	0.535946	0.359103	-2.06536	0.00218336	-0.50768	-1.55768	-1.10692	4
MFSD3	hg38_genes_introns	0.19749	0.0696424	-1.35883	0.0189982	-0.226835	-1.132	-0.268356	3
MFSD6	hg38_genes_introns	0.0659941	0.082554	0.793568	0.038926	0.158804	0.634764	0.0523708	3
MGAT4A	hg38_cpg_islands	0.761236	0.0137827	-1.05164	0.0064923	-0.242361	-0.80928	-0.800547	1
MGAT5	hg38_cpg_islands	-0.477162	0.579811	0.993778	0.0107813	0.113768	0.88001	-0.474193	1
MGAT5B	hg38_genes_promoters	0.00922187	0.554504	2.69399	2.33e-06	0.330895	2.36309	0.0248436	4
MGC12916	hg38_genes_exons	-0.255723	0.113817	3.28111	6.47e-05	0.712047	2.56907	-0.839058	2
MGC16275	hg38_genes_introns	-0.164074	0.0735991	1.3789	0.0372801	0.833526	0.545373	-0.226242	3
MGC34796	hg38_cpg_islands	-0.0411701	0.924765	3.14124	0.000220083	-0.011611	3.15285	-0.129325	1
MGLL	hg38_genes_promoters	0.336389	0.000153701	-0.923161	0.016361	-0.189975	-0.733186	-0.310541	4
MGME1	hg38_genes_exons	0.400219	0.0386039	-1.00753	0.0458076	-0.17713	-0.830401	-0.403233	2
MGRN1	hg38_genes_exons	0.211264	0.00491381	-0.754245	0.0187843	0.0790117	-0.833257	-0.159345	2
MIA2	hg38_cpg_islands	0.203071	0.27742	-1.76592	0.00620653	-0.0818478	-1.68408	-0.358607	1
MICAL1	hg38_cpg_islands	0.188078	0.551948	-0.811806	0.00900267	-0.0775363	-0.73427	-0.152683	1
MICAL2	hg38_cpg_islands	-0.246961	0.219225	1.01482	0.00424469	0.0475688	0.967248	-0.25062	1
MICB	hg38_genes_introns	0.38107	0.130899	2.29446	0.00390933	-0.765221	3.05968	0.874352	3
MIEN1	hg38_genes_exons	0.31272	0.263554	-1.77263	0.0135709	-0.0585196	-1.71411	-0.554337	2
MIOX	hg38_genes_promoters	0.658938	7.53e-09	-3.33777	2.89e-08	-0.703491	-2.63428	-2.19938	4
MIP	hg38_cpg_islands	-0.59739	0.0873198	4.35841	7.17e-07	0.148342	4.21006	-2.60367	1
MIPEP	hg38_cpg_islands	1.9014	0.284809	-1.2206	0.0183531	-0.570241	-0.650356	-2.32085	1
MIR10B	hg38_genes_exons	1.8358	0.0123327	-2.0922	0.0299776	-2.12316	0.0309568	-3.84086	2
MIR124-2HG	hg38_cpg_islands	-0.498893	0.0652382	2.62727	0.000593427	0.120017	2.50725	-1.31072	1
MIR126	hg38_cpg_islands	-0.80592	0.0714285	2.22088	0.00592988	0.20831	2.01257	-1.78985	1
MIR127	hg38_cpg_islands	-0.0221038	0.277606	2.68577	0.0206776	-0.0170939	2.70287	-0.0593659	1
MIR129-2	hg38_genes_exons	-1.22162	0.0790074	1.14721	0.0474268	2.02139	-0.874179	-1.40146	2
MIR136	hg38_genes_exons	0.0951668	0.0889338	-3.55351	0.00682263	0.23639	-3.7899	-0.338176	2
MIR137HG	hg38_genes_exons	-0.483196	0.000313485	2.21484	0.0155712	1.0204	1.19444	-1.0702	2
MIR1539	hg38_genes_exons	-0.0589029	0.960572	1.61441	0.0239896	0.445243	1.16916	-0.0950933	2
MIR16-2	hg38_genes_promoters	-0.228514	0.653037	1.71272	0.0205671	0.709386	1.00333	-0.391381	4
MIR193A	hg38_genes_exons	-1.69416	0.0223862	2.15117	0.0485202	2.66195	-0.510788	-3.64442	2
MIR200A	hg38_cpg_islands	1.26262	7.72e-13	-4.41623	0.000372432	-0.386545	-4.02968	-5.57602	1
MIR200B	hg38_cpg_islands	1.20985	9.13e-13	-4.41415	2.04e-05	-0.37137	-4.04278	-5.34047	1
MIR210HG	hg38_cpg_islands	0.649637	0.278661	-1.86229	0.0380436	-0.210268	-1.65202	-1.20981	1
MIR3153	hg38_genes_exons	1.13952	0.378185	-1.45097	0.0265569	-1.1793	-0.271669	-1.6534	2
MIR3166	hg38_genes_promoters	1.46975	5.8e-05	-1.46126	0.012384	-1.99436	0.533095	-2.1477	4
MIR3180-5	hg38_cpg_islands	0.360677	0.422025	-1.53442	0.0139454	-0.127171	-1.40725	-0.553429	1
MIR3190	hg38_genes_promoters	-0.0204766	0.573751	1.6219	0.0141102	0.378177	1.24372	-0.033211	4
MIR3193	hg38_genes_exons	-1.3065	0.00665166	3.11999	0.00177682	2.13645	0.983537	-4.07626	2
MIR330	hg38_genes_exons	1.7786	0.0410409	-2.15681	0.0048819	-2.04562	-0.111187	-3.8361	2
MIR3663HG	hg38_genes_promoters	-0.425532	0.0233266	3.22123	0.000146152	1.02305	2.19818	-1.37074	4
MIR3936	hg38_genes_exons	0.21026	0.0822693	-2.83252	0.00522344	0.0803723	-2.9129	-0.595568	2
MIR4256	hg38_cpg_islands	-0.483579	0.419258	1.01265	0.0393467	0.115614	0.897041	-0.489699	1
MIR429	hg38_cpg_islands	1.45182	1.72e-09	-3.41431	0.000402279	-0.440955	-2.97336	-4.95699	1
MIR4322	hg38_genes_exons	-2.1344	0.118472	1.48472	0.00624337	3.25872	-1.774	-3.16899	2
MIR4520-1	hg38_cpg_islands	-0.340063	0.25193	1.53521	0.0402473	0.0743424	1.46087	-0.522069	1
MIR4523	hg38_genes_exons	0.435673	0.535468	-1.80031	0.0273141	-0.225191	-1.57512	-0.784346	2
MIR4641	hg38_cpg_islands	0.0877752	0.211542	-1.98394	0.0175483	-0.048692	-1.93525	-0.174141	1
MIR4728	hg38_cpg_islands	0.07222	0.259836	-2.6113	0.0306847	-0.0442188	-2.56708	-0.188588	1
MIR4747	hg38_cpg_islands	-0.0384265	0.222578	1.37051	0.0169111	-0.0123999	1.38291	-0.0526637	1
MIR4767	hg38_genes_exons	0.66492	0.334282	-2.80946	0.0050911	-0.535952	-2.27351	-1.86806	2
MIR550A1	hg38_genes_promoters	0.307588	0.0323315	-2.6346	0.0233579	-0.144121	-2.49048	-0.810372	4
MIR5703	hg38_genes_promoters	0.0968219	0.662633	-1.27074	0.0101459	0.191431	-1.46217	-0.123035	4
MIR574	hg38_genes_exons	-1.88056	0.19067	2.40945	0.042418	2.91463	-0.505179	-4.53111	2
MIR607	hg38_cpg_islands	-0.753725	0.0803793	0.900885	0.0455364	0.1933	0.707585	-0.679019	1
MIR6090	hg38_genes_promoters	-0.410938	0.216447	1.49642	0.0184632	0.999815	0.496603	-0.614935	4
MIR616	hg38_cpg_islands	0.158974	0.846735	-2.12475	0.0431196	-0.0691667	-2.05559	-0.33778	1
MIR6165	hg38_genes_promoters	0.00960597	0.281523	3.31682	0.000523282	0.330284	2.98653	0.0318612	4
MIR636	hg38_genes_promoters	-1.35102	0.0817667	2.6279	0.00513838	2.49648	0.131416	-3.55034	4
MIR662	hg38_genes_exons	-0.14664	0.443014	1.4328	0.0439082	0.564177	0.86862	-0.210105	2
MIR663AHG	hg38_genes_exons	0.092375	0.934265	-2.3354	0.0160431	0.240175	-2.57557	-0.215732	2
MIR6759	hg38_genes_promoters	0.0514838	0.150754	-1.35935	0.0269458	0.263612	-1.62297	-0.0699848	4
MIR6782	hg38_cpg_islands	-0.52275	0.0410315	0.971993	0.0418429	0.126878	0.845115	-0.508109	1
MIR7107	hg38_genes_exons	0.0516489	0.82391	-2.05967	0.031989	0.295382	-2.35506	-0.10638	2
MIR7113	hg38_genes_exons	0.0992984	0.927223	-3.17145	0.00882723	0.230789	-3.40224	-0.31492	2
MIR7155	hg38_genes_promoters	-0.32713	0.144757	1.20054	0.0167612	0.866387	0.33415	-0.392732	4
MIR8078	hg38_cpg_islands	-0.0136659	0.424401	3.51589	0.00016116	-0.0195204	3.53541	-0.0480477	1
MITF	hg38_genes_promoters	0.359949	0.0983346	-1.28987	0.00493432	-0.227483	-1.06239	-0.464286	4
MKNK2	hg38_cpg_islands	0.623833	0.0224191	-1.00233	0.0089379	-0.202847	-0.799479	-0.625284	1
MKRN2OS	hg38_cpg_islands	-0.644293	0.351572	2.23392	0.0275118	0.161831	2.07209	-1.4393	1
MLC1	hg38_genes_promoters	-0.0340132	0.750695	2.23916	0.00421719	0.399728	1.83943	-0.076161	4
MLEC	hg38_cpg_islands	0.397943	0.204593	-1.01975	0.00410607	-0.137888	-0.88186	-0.405802	1
MLKL	hg38_genes_promoters	-0.109841	0.288065	0.864556	0.0239702	0.520451	0.344105	-0.0949639	4
MLXIPL	hg38_genes_introns	-0.0444508	0.307565	-3.0531	1.07e-11	0.482706	-3.5358	0.135712	3
MME	hg38_cpg_islands	-0.52717	0.305276	2.50056	1.94e-06	0.128149	2.37242	-1.31822	1
MMP15	hg38_genes_promoters	0.0287922	0.916108	-1.35606	0.00706596	0.299738	-1.6558	-0.0390439	4
MMP16	hg38_cpg_islands	-0.528433	0.378669	3.91221	1.19e-06	0.128512	3.7837	-2.06734	1
MMP24	hg38_genes_introns	0.0713488	0.0428773	-1.2205	0.00794427	0.1431	-1.3636	-0.087081	3
MMP28	hg38_genes_introns	-0.0157767	0.581991	1.95379	0.0212298	0.398613	1.55518	-0.0308243	3
MMRN2	hg38_genes_promoters	-0.679927	3.91e-08	1.61301	0.000160861	1.42806	0.184949	-1.09673	4
MNS1	hg38_cpg_islands	1.23306	0.540487	-1.50232	0.000586786	-0.378043	-1.12428	-1.85245	1
MNT	hg38_cpg_islands	0.33688	0.160703	-0.842387	0.00818884	-0.120328	-0.722059	-0.283783	1
MNX1-AS1	hg38_cpg_islands	-0.385769	0.000746353	2.37052	0.0089585	0.0874861	2.28303	-0.914471	1
MOB2	hg38_cpg_islands	-0.00772762	0.238349	-0.888985	0.0488982	-0.0212281	-0.867757	0.00686974	1
MOBP	hg38_genes_exons	-0.17134	0.553779	2.62186	0.00976244	0.59766	2.0242	-0.44923	2
MORF4L2	hg38_genes_introns	0.0434598	0.621689	-0.986315	0.00574941	0.22489	-1.21121	-0.042865	3
MORN1	hg38_cpg_islands	0.174721	0.172869	-0.746686	0.0430724	-0.0736952	-0.672991	-0.130462	1
MOXD1	hg38_genes_promoters	0.23485	0.16837	-1.27606	0.00388407	-0.0283179	-1.24774	-0.299682	4
MPC1	hg38_genes_introns	0.0695859	0.178494	-2.00002	6.17e-05	0.14827	-2.14829	-0.139173	3
MPC2	hg38_genes_introns	0.260275	0.00762995	-2.52188	5.17e-06	-0.410965	-2.11091	-0.656383	3
MPHOSPH6	hg38_genes_exons	-0.00914914	0.813543	-1.43432	0.00657813	0.377798	-1.81212	0.0131228	2
MPL	hg38_cpg_islands	-0.874055	0.0626668	1.91383	0.00665514	0.227904	1.68593	-1.67279	1
MPP3	hg38_cpg_islands	-0.0122693	0.846474	0.854918	0.0231206	-0.019922	0.87484	-0.0104892	1
MPP7	hg38_cpg_islands	0.360576	0.749563	-1.69743	0.000249116	-0.127142	-1.57029	-0.612053	1
MRGPRF	hg38_genes_promoters	-0.644771	0.00101526	2.44682	0.0305972	1.37209	1.07473	-1.57764	4
MRGPRF-AS1	hg38_genes_introns	-0.556755	0.000478297	4.12927	0.000141554	1.98514	2.14413	-2.29899	3
MRGPRG	hg38_genes_promoters	-0.150162	0.00397785	2.30162	0.0179192	0.584643	1.71697	-0.345615	4
MRPL12	hg38_genes_exons	0.448687	0.0075853	-1.58834	0.00166683	-0.242833	-1.3455	-0.712666	2
MRPL2	hg38_genes_promoters	0.128979	0.629834	-1.4789	0.00887917	0.140234	-1.61913	-0.190748	4
MRPL20	hg38_cpg_islands	0.21322	0.485123	-1.07485	0.0430431	-0.0847664	-0.990081	-0.229179	1
MRPL21	hg38_cpg_islands	0.628826	0.459366	-1.10216	0.04655	-0.204283	-0.897878	-0.693068	1
MRPL23	hg38_genes_exons	0.206583	0.969541	-2.87608	0.00512454	0.0853575	-2.96144	-0.594149	2
MRPL33	hg38_genes_promoters	0.235445	0.215178	-1.66379	0.00902931	-0.0292654	-1.63453	-0.391731	4
MRPL34	hg38_genes_introns	0.223461	0.00107559	-1.64885	0.0248578	-0.302999	-1.34585	-0.368453	3
MRPL4	hg38_genes_promoters	0.032139	0.742468	-1.42682	0.00532811	0.29441	-1.72123	-0.0458568	4
MRPL43	hg38_genes_exons	0.564531	0.00325828	-1.38893	0.00194891	-0.399868	-0.989066	-0.784097	2
MRPL51	hg38_genes_introns	0.322441	0.840769	-1.36733	0.0215343	-0.59328	-0.774051	-0.440884	3
MRPS17	hg38_genes_promoters	0.345751	0.279332	-1.57834	0.0394018	-0.20488	-1.37346	-0.545712	4
MRPS25	hg38_genes_exons	0.304311	0.0660531	-1.0484	0.00248838	-0.0471202	-1.00128	-0.319039	2
MRPS26	hg38_genes_introns	0.219883	0.424966	-0.885791	0.0192615	-0.292508	-0.593284	-0.194771	3
MRPS5	hg38_cpg_islands	0.51288	0.542959	-0.767652	0.021536	-0.17094	-0.596711	-0.393713	1
[truncated: 3,409 more rows]

## Sheet: SuppFig5i
annot.symbol	annot.type	log2FC.DNAm	pvalue.DNAm	log2FC.Protein	pvalue.Protein	predicted	residuals	cut	cols		Regression linear DNAm x mRNA where the
AACS	hg38_cpg_islands	0.283349	0.192824	-0.55763	0.0384503	-0.544608	-0.013022	-0.158004	1		t-test is applied to differential DNAm and differential Protein among GLOM and TI
AARS2	hg38_cpg_islands	0.791342	0.0336225	-1.45134	0.00469982	-0.597906	-0.853435	-1.14851	1
AASS	hg38_genes_introns	-0.0101048	0.766278	-2.21236	0.00278353	-0.47556	-1.7368	0.0223554	3
ABAT	hg38_cpg_islands	1.8984	0.000528775	-1.98016	0.000652165	-0.714057	-1.2661	-3.75913	1
ABCB1	hg38_cpg_islands	0.723683	0.00119259	-3.21633	2.59794e-07	-0.590807	-2.62552	-2.3276	1
ABCB6	hg38_genes_introns	0.0469669	0.0474722	-1.18637	0.00303946	-0.613451	-0.572917	-0.0557201	3
ABCB8	hg38_genes_promoters	0.190158	0.179495	-1.45033	0.00939244	-0.646558	-0.803775	-0.275792	4
ABCD3	hg38_cpg_islands	0.944351	0.056591	-2.65452	0.000332276	-0.613959	-2.04056	-2.50679	1
ABCE1	hg38_genes_promoters	0.250172	0.323064	-0.683478	0.0400752	-0.689955	0.0064768	-0.170987	4
ABCF3	hg38_cpg_islands	0.407477	0.870028	-1.32358	0.00173214	-0.557631	-0.76595	-0.539329	1
ABHD10	hg38_genes_exons	0.257953	0.453881	-1.54522	0.000677777	-0.795732	-0.749491	-0.398595	2
ABHD11	hg38_cpg_islands	1.0239	0.318951	-1.70844	0.000662688	-0.622305	-1.08614	-1.74927	1
ABHD14B	hg38_genes_promoters	0.470186	0.0086113	-1.20578	1.01402e-05	-0.849048	-0.356734	-0.566942	4
ABHD6	hg38_genes_promoters	0.125613	0.563902	-0.927072	0.0233465	-0.599885	-0.327186	-0.116452	4
ABI3	hg38_genes_promoters	-0.0436771	0.686862	0.692869	0.0393955	-0.477471	1.17034	-0.0302625	4
ABLIM1	hg38_cpg_islands	0.788663	0.0804688	-2.35007	9.41843e-05	-0.597625	-1.75245	-1.85341	1
ABLIM2	hg38_genes_exons	-0.124554	0.0502015	1.9201	0.00051473	-0.351037	2.27114	-0.239157	2
ACAA1	hg38_genes_exons	0.363304	0.073885	-1.75574	0.0020071	-0.918209	-0.837528	-0.637866	2
ACAA2	hg38_cpg_islands	2.10481	0.000566948	-1.48626	1.44492e-05	-0.735713	-0.75055	-3.12829	1
ACAD10	hg38_genes_promoters	0.124958	0.603598	-2.77484	0.00147195	-0.599412	-2.17542	-0.346739	4
ACAD11	hg38_genes_exons	0.270771	0.0360233	-3.23913	6.68085e-07	-0.810633	-2.4285	-0.877062	2
ACAD8	hg38_genes_introns	0.250052	0.01545	-2.22805	6.47812e-08	-1.10413	-1.12392	-0.557128	3
ACAD9	hg38_cpg_islands	0.42709	0.494666	-2.12056	3.88454e-06	-0.559689	-1.56087	-0.905668	1
ACADM	hg38_cpg_islands	0.42819	0.142788	-1.90231	1.05346e-05	-0.559804	-1.3425	-0.814549	1
ACADS	hg38_cpg_islands	1.38178	0.0200864	-2.61779	0.00132537	-0.659854	-1.95794	-3.61723	1
ACADSB	hg38_genes_promoters	0.177812	0.388989	-1.98431	3.62633e-05	-0.637631	-1.34668	-0.352835	4
ACADVL	hg38_genes_exons	0.264756	0.0125435	-1.5804	4.53499e-05	-0.80364	-0.77676	-0.418421	2
ACAT1	hg38_genes_promoters	0.3896	0.341513	-1.14456	1.2873e-07	-0.790776	-0.353783	-0.44592	4
ACBD5	hg38_genes_introns	0.03009	0.279703	-0.696394	0.0163499	-0.572675	-0.123719	-0.0209545	3
ACE	hg38_cpg_islands	1.0328	0.000773733	-2.95686	0.000148286	-0.62324	-2.33362	-3.05385	1
ACE2	hg38_genes_promoters	0.227603	0.029392	-2.67514	3.36388e-06	-0.673635	-2.00151	-0.608869	4
ACLY	hg38_genes_promoters	0.118809	0.184745	-1.0924	0.00012174	-0.594966	-0.497435	-0.129787	4
ACO1	hg38_genes_introns	0.0594421	0.0378449	-1.87677	0.000400256	-0.643593	-1.23318	-0.111559	3
ACO2	hg38_cpg_islands	0.202422	0.535751	-0.9306	1.01204e-07	-0.536117	-0.394484	-0.188374	1
ACOT1	hg38_cpg_islands	1.10528	0.1827	-1.62263	1.23431e-06	-0.630844	-0.991788	-1.79347	1
ACOT11	hg38_genes_promoters	0.371737	0.0756549	-0.985931	0.0256487	-0.77786	-0.208072	-0.366507	4
ACOT13	hg38_genes_promoters	0.369331	0.242401	-1.32049	9.05127e-05	-0.776119	-0.544369	-0.487697	4
ACOT2	hg38_genes_promoters	0.574938	6.04e-07	-1.60121	3.09922e-06	-0.924796	-0.676415	-0.920596	4
ACOT7	hg38_genes_promoters	0.31268	0.0347431	-2.26852	0.000207499	-0.735155	-1.53336	-0.709319	4
ACOX1	hg38_genes_promoters	0.208325	0.661982	-3.14579	1.07288e-05	-0.659695	-2.4861	-0.655346	4
ACOX3	hg38_cpg_islands	0.535829	0.0440966	-2.02857	0.00150883	-0.571098	-1.45747	-1.08697	1
ACP2	hg38_cpg_islands	0.424364	0.721711	-0.901241	0.0252831	-0.559403	-0.341839	-0.382455	1
ACSF2	hg38_genes_promoters	0.311901	0.000528014	-2.01713	2.32055e-07	-0.734591	-1.28254	-0.629144	4
ACSF3	hg38_cpg_islands	0.166625	0.20012	-2.02594	2.25441e-05	-0.532361	-1.49357	-0.337572	1
ACSL1	hg38_genes_introns	0.255697	2.84e-09	-2.9219	5.96397e-05	-1.11777	-1.80413	-0.747122	3
ACSL4	hg38_genes_introns	0.0033754	0.880679	-1.32188	0.00977716	-0.50813	-0.81375	-0.00446187	3
ACSM3	hg38_cpg_islands	0.542039	0.516377	-3.05833	0.00126051	-0.571749	-2.48658	-1.65773	1
ACSS1	hg38_genes_exons	0.145061	0.0406191	-2.26571	1.57179e-05	-0.664486	-1.60122	-0.328665	2
ACSS3	hg38_genes_promoters	0.605458	0.0044765	-3.02364	1.63913e-08	-0.946865	-2.07678	-1.83069	4
ACTA2	hg38_cpg_islands	-1.47198	0.119159	0.786021	8.46099e-05	-0.36044	1.14646	-1.15701	1
ACTB	hg38_genes_exons	-0.552272	0.00745002	0.943562	3.23794e-06	0.146218	0.797344	-0.521103	2
ACTN1	hg38_cpg_islands	-0.305805	0.383991	1.00147	6.54058e-07	-0.482794	1.48426	-0.306255	1
ACTR10	hg38_genes_introns	0.00289546	0.63509	0.590846	0.0423519	-0.50697	1.09782	0.00171077	3
ACTR2	hg38_cpg_islands	-1.47206	0.212519	1.03302	8.05373e-06	-0.360432	1.39346	-1.52067	1
ACTR3	hg38_cpg_islands	-1.66283	0.267992	0.615328	0.000624515	-0.340416	0.955744	-1.02319	1
ACY1	hg38_genes_introns	0.22727	0.0003471	-2.51212	0.00275206	-1.04908	-1.46304	-0.570931	3
ADAM10	hg38_genes_exons	0.0708253	0.75719	-0.775654	0.0201552	-0.578181	-0.197473	-0.0549359	2
ADD1	hg38_cpg_islands	1.18618	0.0145992	-0.239733	0.0140769	-0.639332	0.399599	-0.284367	1
ADH5	hg38_cpg_islands	0.69733	0.343535	-0.885187	0.016958	-0.588042	-0.297144	-0.617267	1
ADRM1	hg38_genes_exons	0.181072	0.0938089	-0.862181	0.00728163	-0.706351	-0.15583	-0.156117	2
ADSL	hg38_cpg_islands	0.372755	0.601971	-1.05984	6.67856e-05	-0.553988	-0.505848	-0.395059	1
AEBP1	hg38_genes_exons	0.00602962	0.820672	-2.89441	0.00368081	-0.502851	-2.39156	-0.0174522	2
AFAP1L2	hg38_cpg_islands	-1.0154	0.0414752	2.139	0.00258364	-0.408344	2.54735	-2.17194	1
AFDN	hg38_genes_introns	0.099639	0.000285991	0.50833	0.0272328	-0.740713	1.24904	0.0506495	3
AFG3L2	hg38_genes_promoters	0.337811	0.0257425	-2.27143	4.65942e-09	-0.753328	-1.5181	-0.767314	4
AFMID	hg38_genes_introns	0.200645	6e-08	-1.33883	0.000514005	-0.984755	-0.354074	-0.26863	3
AGK	hg38_genes_promoters	0.581013	0.0274092	-1.73426	0.000500678	-0.929189	-0.805075	-1.00763	4
AGL	hg38_genes_promoters	0.414242	0.235814	-1.42288	0.00707872	-0.808595	-0.614287	-0.589418	4
AGPAT3	hg38_genes_introns	0.104248	6.94e-06	-3.56171	4.0952e-06	-0.751849	-2.80986	-0.371302	3
AGPS	hg38_genes_exons	0.265261	0.44124	-1.44739	0.00179914	-0.804227	-0.643161	-0.383935	2
AGRN	hg38_genes_exons	0.00151438	0.93489	2.09678	8.45719e-09	-0.497602	2.59438	0.00317531	2
AHCY	hg38_genes_introns	0.0642278	0.0274125	-1.07979	0.0272905	-0.655156	-0.424635	-0.0693526	3
AHCYL1	hg38_genes_introns	0.144691	4.04e-05	-0.789204	0.0140621	-0.849564	0.0603599	-0.114191	3
AHCYL2	hg38_genes_promoters	0.164552	0.16871	-1.11724	0.000819565	-0.628042	-0.489196	-0.183844	4
AHNAK	hg38_genes_exons	-0.0675356	0.491235	2.03939	1.83903e-11	-0.417326	2.45672	-0.137732	2
AHSA1	hg38_genes_exons	0.0869742	0.181714	-0.815897	0.044451	-0.596955	-0.218941	-0.070962	2
AIF1L	hg38_cpg_islands	-0.206671	0.694757	0.675126	0.0182196	-0.493195	1.16832	-0.139529	1
AIFM1	hg38_genes_introns	-0.0106425	0.879325	-1.67799	6.136e-11	-0.474261	-1.20373	0.017858	3
AK1	hg38_cpg_islands	-0.983659	0.246832	0.544827	0.0104331	-0.411674	0.956502	-0.535924	1
AK2	hg38_genes_introns	0.201062	2.7e-06	-1.98792	1.37326e-10	-0.985761	-1.00216	-0.399695	3
AK3	hg38_cpg_islands	0.17784	0.49414	-1.39676	2.82232e-06	-0.533538	-0.863227	-0.2484	1
AK4	hg38_genes_promoters	0.418934	0.0531692	-1.6	2.08427e-06	-0.811988	-0.788009	-0.670293	4
AKAP12	hg38_genes_promoters	-0.304212	0.0382999	0.94482	0.0044055	-0.289076	1.2339	-0.287426	4
AKR1A1	hg38_cpg_islands	1.3205	0.25272	-1.11303	0.00778095	-0.653425	-0.459603	-1.46976	1
AKR1B1	hg38_genes_promoters	0.241498	0.366179	-0.848783	0.0326347	-0.683683	-0.165099	-0.20498	4
AKR7A3	hg38_cpg_islands	1.14029	0.00622086	-1.96245	8.65858e-05	-0.634517	-1.32793	-2.23775	1
ALDH18A1	hg38_cpg_islands	0.286297	0.932963	-3.18526	0.000308139	-0.544917	-2.64034	-0.911928	1
ALDH1B1	hg38_genes_exons	0.0313532	0.413482	-2.09959	5.24642e-05	-0.532292	-1.5673	-0.0658289	2
ALDH1L1	hg38_genes_promoters	0.15062	0.0655672	-1.89468	9.46626e-07	-0.617968	-1.27671	-0.285377	4
ALDH2	hg38_cpg_islands	0.329674	0.1815	-1.79022	5.49283e-05	-0.549468	-1.24075	-0.590188	1
ALDH3A2	hg38_genes_introns	0.0693472	0.0168599	-2.31494	5.83247e-10	-0.667524	-1.64741	-0.160534	3
ALDH4A1	hg38_genes_promoters	0.250541	0.570213	-1.18428	0.00132684	-0.690222	-0.494062	-0.296712	4
ALDH5A1	hg38_genes_promoters	0.200206	0.494077	-1.69393	0.000121396	-0.653824	-1.04011	-0.339134	4
ALDH6A1	hg38_genes_promoters	0.106521	0.477556	-1.49505	2.86896e-08	-0.58608	-0.908975	-0.159254	4
ALDH7A1	hg38_genes_exons	0.288883	0.177797	-0.993244	0.016868	-0.831689	-0.161554	-0.286931	2
ALDH9A1	hg38_genes_exons	0.209691	0.698874	-0.782362	0.0229068	-0.739622	-0.0427397	-0.164054	2
ALDOB	hg38_genes_promoters	0.44484	1.59e-05	-0.781841	0.00244132	-0.830721	0.0488803	-0.347794	4
ALG2	hg38_genes_exons	0.436949	0.0434784	-0.838548	0.0115779	-1.00383	0.165279	-0.366403	2
ALPL	hg38_genes_exons	0.206612	0.108945	-1.19817	0.00454878	-0.736044	-0.462124	-0.247556	2
ALS2CL	hg38_cpg_islands	-0.702989	0.125843	1.58494	0.0263104	-0.441122	2.02607	-1.1142	1
AMACR	hg38_genes_exons	0.245635	0.156071	-2.67669	1.94532e-05	-0.781411	-1.89528	-0.657489	2
AMDHD2	hg38_genes_exons	0.212731	0.0694994	-1.05335	0.0408274	-0.743157	-0.310189	-0.22408	2
AMN	hg38_genes_promoters	-0.351884	0.0138833	-3.57263	1.45557e-07	-0.254604	-3.31802	1.25715	4
AMT	hg38_genes_promoters	0.80594	1.62e-07	-1.82687	5.22156e-05	-1.09183	-0.735031	-1.47234	4
ANGPTL6	hg38_cpg_islands	-1.00921	0.0104693	3.00436	2.29431e-06	-0.408993	3.41336	-3.03205	1
ANK1	hg38_genes_promoters	-0.118848	0.10242	1.7393	0.0176874	-0.423114	2.16241	-0.206711	4
ANK3	hg38_genes_exons	0.0695837	0.0456057	-3.18206	2.71618e-08	-0.576738	-2.60533	-0.22142	2
ANO6	hg38_cpg_islands	-0.083373	0.967213	1.26272	0.00143436	-0.506132	1.76886	-0.105277	1
ANPEP	hg38_cpg_islands	0.511126	0.253973	-2.0001	1.51666e-10	-0.568506	-1.4316	-1.0223	1
ANXA2	hg38_genes_introns	-0.256274	9.08e-09	1.1918	0.000442115	0.119212	1.07259	-0.305428	3
ANXA4	hg38_genes_exons	0.177369	0.0273248	-0.604049	0.00200798	-0.702046	0.0979963	-0.107139	2
ANXA5	hg38_cpg_islands	-0.241534	0.48039	0.387546	0.0110766	-0.489537	0.877084	-0.0936055	1
AOC1	hg38_genes_introns	0.14107	0.000397151	-2.26829	0.00142718	-0.840815	-1.42748	-0.319989	3
AOX1	hg38_genes_exons	-0.0165523	0.62497	-2.47717	0.0146399	-0.476598	-2.00057	0.0410029	2
AP1B1	hg38_genes_promoters	0.0719663	0.642836	-0.585945	0.000140225	-0.561093	-0.0248515	-0.0421683	4
AP1G1	hg38_genes_promoters	0.464842	0.0794875	-0.661828	0.0376359	-0.845185	0.183357	-0.307646	4
AP1M1	hg38_genes_introns	0.0365899	0.0432956	-0.745818	0.00142988	-0.588379	-0.157439	-0.0272894	3
AP1M2	hg38_genes_introns	0.0829794	0.0104188	-0.829901	0.0089182	-0.700461	-0.12944	-0.0688647	3
AP1S1	hg38_genes_introns	0.110508	0.305204	-0.944711	0.00656282	-0.766973	-0.177737	-0.104398	3
AP2A1	hg38_cpg_islands	-0.449088	0.0311917	0.323514	0.0209135	-0.467761	0.791275	-0.145286	1
AP2S1	hg38_genes_exons	0.178296	0.029438	-0.941191	0.0167464	-0.703124	-0.238067	-0.167811	2
APEH	hg38_cpg_islands	1.45718	0.000255583	-1.34343	0.000441326	-0.667765	-0.675661	-1.95761	1
APEX1	hg38_genes_exons	0.0746545	0.903746	-1.16182	0.0208122	-0.582633	-0.579184	-0.0867349	2
API5	hg38_genes_exons	-0.0041882	0.818322	-0.813723	0.0111467	-0.490972	-0.322751	0.00340804	2
APOA4	hg38_genes_promoters	0.192164	0.0141744	-1.42872	0.0131524	-0.648009	-0.780712	-0.274548	4
APOO	hg38_cpg_islands	0.4902	0.470383	-1.50438	2.23113e-05	-0.56631	-0.938074	-0.737449	1
APP	hg38_cpg_islands	-0.850424	0.209377	1.70582	0.00494667	-0.425653	2.13148	-1.45067	1
APPL1	hg38_cpg_islands	-1.7134	0.04682	1.15015	0.0107512	-0.335111	1.48526	-1.97067	1
ARAF	hg38_genes_promoters	0.132327	0.250733	-0.710567	0.0401074	-0.604741	-0.105826	-0.0940273	4
ARAP1	hg38_genes_promoters	-0.0790427	0.103211	0.621729	0.04004	-0.451897	1.07363	-0.0491432	4
ARF6	hg38_genes_introns	-3.25137	0.23312	1.06216	0.000158917	7.3557	-6.29354	-3.45348	3
ARFGAP2	hg38_cpg_islands	0.146192	0.690545	-0.872895	0.0169984	-0.530217	-0.342678	-0.12761	1
ARHGAP1	hg38_genes_introns	-0.00104579	0.987798	0.658482	0.00128259	-0.497448	1.15593	-0.000688634	3
ARHGAP17	hg38_cpg_islands	-0.887211	0.251109	0.991133	0.00820192	-0.421794	1.41293	-0.879343	1
ARHGAP23	hg38_cpg_islands	-3.01685	0.2457	0.691774	0.0394049	-0.198354	0.890128	-2.08698	1
ARHGEF10L	hg38_genes_introns	0.116771	1.06e-07	-1.72502	0.000488758	-0.782106	-0.942912	-0.201433	3
ARHGEF12	hg38_cpg_islands	-0.371834	0.732011	1.80169	0.000202514	-0.475866	2.27755	-0.669928	1
ARHGEF16	hg38_genes_promoters	-0.211489	0.00246449	0.976025	0.0441898	-0.356125	1.33215	-0.206418	4
ARHGEF17	hg38_genes_introns	-0.229994	2.12e-07	2.81575	5.29637e-06	0.0557159	2.76003	-0.647605	3
ARHGEF37	hg38_genes_introns	-0.0573161	0.082348	1.88273	0.000576437	-0.361492	2.24422	-0.107911	3
ARL1	hg38_genes_exons	0.11388	0.537902	-1.01942	0.0241475	-0.628235	-0.391181	-0.116091	2
ARL6IP6	hg38_cpg_islands	-0.604844	0.208782	1.01679	0.0138413	-0.451419	1.46821	-0.614997	1
ARL8A	hg38_genes_exons	0.072025	0.679718	0.440427	0.0375314	-0.579576	1.02	0.0317217	2
ARMT1	hg38_genes_exons	0.224922	0.512086	-1.30522	0.00149164	-0.75733	-0.547895	-0.293573	2
ARPC1A	hg38_cpg_islands	-0.671146	0.0252424	0.708465	0.0107772	-0.444463	1.15293	-0.475483	1
ARPC1B	hg38_cpg_islands	-0.0944778	0.328526	1.17371	0.000179628	-0.504966	1.67868	-0.11089	1
ARPC2	hg38_genes_exons	0.0075179	0.580396	0.67155	0.00072774	-0.504581	1.17613	0.00504865	2
ARPC3	hg38_cpg_islands	-1.65865	0.213655	0.316376	0.0323461	-0.340855	0.657232	-0.524758	1
ARPC4-TTLL3	hg38_genes_exons	-0.0407322	0.497273	0.70168	0.0105393	-0.448487	1.15017	-0.028581	2
ARPC5	hg38_genes_introns	-0.183136	0.379552	0.833884	0.0413351	-0.0574973	0.891381	-0.152714	3
ARSB	hg38_genes_exons	0.0641008	0.635083	-1.40722	0.00507889	-0.570363	-0.836862	-0.0902043	2
ASAH1	hg38_genes_promoters	0.135778	0.844011	-1.36576	0.000372799	-0.607236	-0.758528	-0.185441	4
ASL	hg38_genes_exons	0.114239	0.2487	-2.00031	1.85824e-07	-0.628653	-1.37166	-0.228514	2
ASPDH	hg38_genes_introns	0.22402	0.183607	-2.22934	0.0145156	-1.04123	-1.18811	-0.499417	3
ASS1	hg38_cpg_islands	0.608187	0.615487	-0.925021	2.53909e-05	-0.578689	-0.346331	-0.562585	1
ATAD3A	hg38_cpg_islands	0.10582	0.163414	-2.78242	1.03349e-05	-0.525981	-2.25644	-0.294436	1
ATAD3B	hg38_cpg_islands	0.404805	0.0307897	-2.30986	0.000466371	-0.557351	-1.75251	-0.935043	1
ATL2	hg38_genes_promoters	0.122813	0.459847	-1.24262	0.00310849	-0.597861	-0.644754	-0.15261	4
ATP11C	hg38_cpg_islands	-0.428056	0.32134	1.43333	0.0441724	-0.469968	1.9033	-0.613546	1
ATP13A1	hg38_cpg_islands	0.714369	0.0675154	-1.75512	0.00579308	-0.58983	-1.1653	-1.25381	1
ATP1A1	hg38_genes_promoters	0.442968	0.000657098	-1.08105	1.12124e-06	-0.829367	-0.251681	-0.478869	4
ATP1B1	hg38_cpg_islands	0.996872	0.00154405	-1.29981	2.30305e-05	-0.61947	-0.680336	-1.29574	1
ATP2B1	hg38_cpg_islands	-0.562	0.265853	0.52261	0.038424	-0.455914	0.978525	-0.293707	1
ATP2B4	hg38_cpg_islands	-0.837947	0.0835448	0.928756	8.23142e-05	-0.426962	1.35572	-0.778249	1
ATP5F1A	hg38_genes_introns	0.0373155	0.347889	-0.613568	2.86588e-05	-0.590133	-0.0234351	-0.0228956	3
ATP5F1B	hg38_cpg_islands	1.53013	0.218077	-0.716325	4.49567e-07	-0.675418	-0.0409061	-1.09607	1
ATP5F1C	hg38_genes_exons	0.497816	0.21157	-1.43801	3.03252e-07	-1.07459	-0.36342	-0.715864	2
ATP5F1E	hg38_genes_exons	-0.0923702	0.553543	-0.563074	0.0401362	-0.388454	-0.17462	0.0520112	2
ATP5ME	hg38_cpg_islands	0.491218	0.116718	-0.385863	0.04678	-0.566417	0.180554	-0.189543	1
ATP5MF-PTCD1	hg38_genes_promoters	0.412799	0.0569178	-1.3406	0.00278504	-0.807552	-0.533044	-0.553397	4
ATP6AP1	hg38_genes_promoters	0.282099	0.772813	-1.30003	0.000252977	-0.713042	-0.586985	-0.366737	4
ATP6V0A1	hg38_genes_promoters	0.197554	0.156073	-3.20852	3.43494e-06	-0.651907	-2.55662	-0.633858	4
ATP6V0C	hg38_genes_introns	0.380558	0.002165	-1.72496	0.0069574	-1.41944	-0.305516	-0.656447	3
ATP6V0D1	hg38_cpg_islands	0.356105	0.547059	-1.53165	5.73151e-07	-0.552241	-0.979404	-0.545426	1
ATP6V1A	hg38_genes_exons	0.0746348	0.899545	-1.72001	3.57461e-08	-0.58261	-1.1374	-0.128373	2
ATP6V1B1	hg38_genes_promoters	0.200157	0.104776	-2.42263	1.05612e-10	-0.653789	-1.76884	-0.484906	4
ATP6V1B2	hg38_genes_promoters	0.667127	0.0030041	-2.16966	3.79989e-08	-0.991458	-1.1782	-1.44744	4
ATP6V1C1	hg38_genes_exons	0.378477	0.01532	-2.24579	2.45541e-08	-0.935849	-1.30994	-0.84998	2
ATP6V1D	hg38_genes_introns	0.132269	0.00255718	-2.59334	3.93586e-06	-0.819551	-1.77379	-0.343019	3
ATP6V1E1	hg38_genes_introns	0.0198918	0.373303	-2.08838	2.92271e-06	-0.548035	-1.54035	-0.0415417	3
ATP6V1F	hg38_cpg_islands	1.55506	0.132051	-1.42195	0.000219838	-0.678035	-0.743913	-2.21122	1
ATP6V1G1	hg38_genes_introns	0.0643029	0.250296	-0.627194	0.0132848	-0.655337	0.0281432	-0.0403303	3
ATP6V1H	hg38_genes_exons	0.249897	0.293967	-0.898701	0.000555918	-0.786366	-0.112336	-0.224583	2
ATPAF1	hg38_cpg_islands	0.231935	0.838719	-1.36482	0.00103632	-0.539213	-0.82561	-0.31655	1
ATPAF2	hg38_genes_exons	0.0360531	0.853502	-1.64548	0.000102563	-0.537756	-1.10773	-0.0593247	2
AUH	hg38_genes_exons	0.0532248	0.82623	-2.27719	4.88107e-05	-0.557719	-1.71947	-0.121203	2
BABAM1	hg38_genes_promoters	0.180938	0.162778	-0.855847	0.0220707	-0.639891	-0.215956	-0.154855	4
BAIAP2	hg38_cpg_islands	0.069607	0.370017	-0.785182	0.0158357	-0.522182	-0.263	-0.0546542	1
BAX	hg38_cpg_islands	0.48974	0.334078	-0.932805	0.00017972	-0.566262	-0.366543	-0.456832	1
BCAM	hg38_genes_exons	-0.265693	0.035297	1.88251	1.40951e-06	-0.186953	2.06947	-0.50017	2
BCAP31	hg38_genes_exons	0.386193	0.210729	-0.865173	3.48645e-07	-0.94482	0.0796477	-0.334124	2
BCAT2	hg38_genes_promoters	0.294663	0.0151871	-1.9071	0.00306891	-0.722127	-1.18498	-0.561952	4
BCKDHA	hg38_genes_introns	-0.0138771	0.839808	-2.60707	1.93521e-05	-0.466446	-2.14062	0.0361786	3
BCKDK	hg38_genes_promoters	0.254004	0.232898	-1.86005	2.2887e-05	-0.692726	-1.16732	-0.472459	4
BCL2	hg38_cpg_islands	0.490387	0.0341076	-1.03239	0.0175209	-0.56633	-0.466065	-0.506273	1
BCL2L1	hg38_genes_exons	0.413538	0.111926	-1.27909	0.000421257	-0.976611	-0.302475	-0.528951	2
BCL2L13	hg38_genes_introns	0.049624	0.0103397	-1.43869	0.000382263	-0.619871	-0.818816	-0.0713934	3
BCS1L	hg38_cpg_islands	1.25315	0.303676	-1.50027	0.00168516	-0.646358	-0.853911	-1.88006	1
BDH2	hg38_genes_introns	0.299182	6.99e-05	-1.34144	0.00025538	-1.22283	-0.118613	-0.401335	3
BHMT2	hg38_cpg_islands	1.26767	0.000290523	-1.1603	0.000410923	-0.647882	-0.512418	-1.47088	1
BICD2	hg38_genes_introns	-0.0784443	0.00544816	1.0136	0.0147762	-0.310444	1.32404	-0.0795111	3
BIN1	hg38_genes_exons	0.274692	0.0129862	-2.11007	5.23029e-06	-0.815191	-1.29488	-0.57962	2
BPHL	hg38_genes_exons	0.248788	0.160651	-2.24086	0.000851209	-0.785076	-1.45578	-0.557499	2
BSG	hg38_genes_promoters	0.508012	0.0222126	-1.81813	6.18158e-08	-0.876401	-0.941726	-0.923629	4
BSND	hg38_genes_introns	0.0732582	0.0394719	-1.91842	0.000806884	-0.676974	-1.24144	-0.14054	3
C11orf52	hg38_genes_exons	0.253346	0.0199494	-0.920731	0.00225477	-0.790375	-0.130356	-0.233263	2
C19orf25	hg38_cpg_islands	0.295788	0.0361403	-0.558808	0.038466	-0.545913	-0.0128954	-0.165289	1
C1orf198	hg38_cpg_islands	-0.749466	0.028059	0.979263	0.010341	-0.436246	1.41551	-0.733924	1
C1QBP	hg38_genes_introns	-0.0218104	0.911887	-1.61419	0.000693856	-0.447278	-1.16691	0.035206	3
C8orf82	hg38_genes_introns	0.15731	0.34883	-1.53857	0.000575308	-0.880052	-0.658514	-0.242031	3
C9	hg38_cpg_islands	-0.232261	0.880875	0.689906	0.0010064	-0.49051	1.18042	-0.160238	1
C9orf64	hg38_cpg_islands	1.1442	0.000213792	-0.780495	0.0328985	-0.634927	-0.145568	-0.89304	1
CA12	hg38_genes_promoters	0.244741	0.0984001	-2.1901	0.000404088	-0.686027	-1.50407	-0.536006	4
CA4	hg38_genes_introns	0.221455	0.00022432	-1.72501	2.30477e-05	-1.03503	-0.68998	-0.382013	3
CACYBP	hg38_cpg_islands	0.858905	0.167047	-0.940966	0.0344468	-0.604994	-0.335972	-0.8082	1
CADM4	hg38_genes_promoters	0.0431223	0.35224	-2.04179	6.38659e-05	-0.540236	-1.50156	-0.0880468	4
CALR	hg38_cpg_islands	0.667578	0.297063	-0.447196	0.0375772	-0.584921	0.137725	-0.298538	1
CAMSAP2	hg38_genes_promoters	-0.606975	0.151791	0.98994	0.0147321	-0.0701457	1.06009	-0.600869	4
CAND2	hg38_cpg_islands	-0.058908	0.823135	0.745757	0.0313779	-0.508698	1.25446	-0.043931	1
CANX	hg38_genes_promoters	0.329004	0.260497	-0.471315	0.00125468	-0.746959	0.275644	-0.155065	4
CAP1	hg38_cpg_islands	-1.98593	0.0309976	0.492088	0.0122172	-0.306517	0.798605	-0.977253	1
CAPG	hg38_genes_introns	0.273282	2.6e-08	-1.12612	5.6925e-05	-1.16025	0.0341346	-0.307747	3
CAPN2	hg38_genes_exons	-0.138762	0.0643568	1.47409	4.41508e-05	-0.334519	1.80861	-0.204548	2
CAPN5	hg38_genes_promoters	0.410504	0.00153142	-1.24964	0.0194741	-0.805892	-0.443747	-0.512981	4
CAPNS1	hg38_cpg_islands	-0.437909	0.40298	1.18946	6.87151e-06	-0.468934	1.6584	-0.520876	1
CAPZA1	hg38_genes_introns	0.0260731	0.0338003	0.601415	0.00132947	-0.56297	1.16438	0.0156808	3
CAPZA2	hg38_cpg_islands	-0.960289	0.100838	0.423202	0.00489689	-0.414126	0.837329	-0.406397	1
CAPZB	hg38_cpg_islands	-1.0272	0.171898	0.557329	0.000637845	-0.407106	0.964435	-0.572488	1
CARS2	hg38_cpg_islands	0.247432	0.380576	-1.54967	0.00101169	-0.540839	-1.00883	-0.383438	1
CASK	hg38_cpg_islands	0.477099	0.417308	-1.04006	0.0231678	-0.564936	-0.475122	-0.496211	1
CASKIN2	hg38_genes_introns	-0.284199	0.000156803	2.51376	9.88081e-06	0.18668	2.32708	-0.714406	3
CAVIN1	hg38_cpg_islands	-0.457177	0.280411	0.457551	0.0404466	-0.466912	0.924464	-0.209182	1
CBR1	hg38_genes_exons	0.0865724	0.481319	-1.06387	0.0402285	-0.596488	-0.467377	-0.0921014	2
CBR4	hg38_genes_promoters	0.636968	0.203583	-1.22958	0.0191409	-0.96965	-0.259934	-0.783205	4
CC2D1A	hg38_genes_introns	-0.0154295	0.29412	-0.777191	0.0209198	-0.462695	-0.314496	0.0119917	3
CCDC22	hg38_genes_exons	-0.0286509	0.955407	-1.04067	0.000174895	-0.462532	-0.578135	0.0298161	2
CCDC47	hg38_genes_promoters	0.11598	0.346344	-1.28739	0.00019874	-0.59292	-0.694474	-0.149312	4
CCDC50	hg38_cpg_islands	-1.37976	0.0516457	0.603371	0.0404258	-0.370116	0.973487	-0.832508	1
CCDC51	hg38_genes_exons	0.433975	0.000279665	-1.91025	0.000186447	-1.00037	-0.909877	-0.829	2
CCDC85C	hg38_genes_promoters	-0.279851	0.00986758	0.590846	0.0423519	-0.306692	0.897538	-0.165349	4
CCDC93	hg38_genes_exons	0.140743	0.0144142	-1.42496	0.000217411	-0.659466	-0.765498	-0.200554	2
CCT3	hg38_genes_introns	-0.0111891	0.733742	-0.550894	0.00114749	-0.47294	-0.0779534	0.00616403	3
CCT4	hg38_genes_promoters	0.22848	0.297174	-0.281736	0.0219038	-0.674269	0.392533	-0.0643708	4
CCT5	hg38_genes_exons	0.0831728	0.454901	-0.751207	0.000230302	-0.592536	-0.158671	-0.06248	2
CCT7	hg38_genes_introns	0.0641496	0.560328	-0.720154	0.000381603	-0.654966	-0.0651876	-0.0461976	3
CCT8	hg38_genes_exons	0.128027	0.621321	-0.45061	0.0345063	-0.644682	0.194072	-0.0576902	2
CD109	hg38_genes_introns	0.0559277	0.0030504	2.1607	0.0017115	-0.635102	2.79581	0.120843	3
CD151	hg38_genes_introns	-0.106394	0.498302	0.716673	0.0309326	-0.242915	0.959587	-0.0762498	3
CD2AP	hg38_genes_introns	0.00364479	0.497012	1.99541	7.65959e-08	-0.50878	2.50419	0.00727284	3
CD47	hg38_cpg_islands	-0.367258	0.479612	1.95209	6.50769e-06	-0.476347	2.42844	-0.716922	1
CD81	hg38_cpg_islands	-0.286154	0.520691	0.689921	0.0419771	-0.484856	1.17478	-0.197423	1
CDC42BPA	hg38_cpg_islands	-0.707744	0.312604	1.46587	0.00128155	-0.440623	1.90649	-1.03746	1
CDC42BPB	hg38_genes_promoters	-0.0455258	0.432667	0.836746	0.048737	-0.476134	1.31288	-0.0380935	4
CDC42EP1	hg38_cpg_islands	-1.23031	0.00160192	0.554894	0.0427676	-0.385796	0.94069	-0.682693	1
CDC42EP4	hg38_genes_introns	-0.172122	0.00462871	1.16367	0.0256494	-0.084109	1.24778	-0.200293	3
CDH1	hg38_cpg_islands	0.367002	0.186154	-2.59673	0.000448862	-0.553384	-2.04334	-0.953004	1
CDH13	hg38_genes_exons	-0.0621673	0.472392	2.26409	3.81705e-09	-0.423567	2.68766	-0.140752	2
CDH16	hg38_genes_promoters	1.19353	3.56e-11	-3.11106	3.15366e-07	-1.37211	-1.73896	-3.71315	4
CDH2	hg38_genes_promoters	0.0438893	0.854359	-3.51605	1.39461e-05	-0.540791	-2.97526	-0.154317	4
CDH5	hg38_genes_promoters	-0.268915	0.000221998	2.07617	0.000307639	-0.314599	2.39077	-0.558313	4
CDH6	hg38_genes_promoters	0.566413	0.0258654	-3.34885	8.11474e-08	-0.918631	-2.43022	-1.89683	4
CDHR2	hg38_cpg_islands	0.247708	0.753138	-3.39332	2.58555e-05	-0.540868	-2.85245	-0.840553	1
CDHR5	hg38_genes_exons	0.188486	0.507192	-3.06241	0.00112428	-0.714971	-2.34744	-0.577223	2
CDK5	hg38_genes_promoters	0.0891342	0.664258	-0.803195	0.0117422	-0.573507	-0.229688	-0.0715922	4
CERS2	hg38_cpg_islands	0.668142	0.0912666	-1.04723	0.00210566	-0.58498	-0.462246	-0.699695	1
CES2	hg38_genes_introns	0.218925	2.2e-05	-2.5754	1.44944e-05	-1.02892	-1.54648	-0.56382	3
CFD	hg38_genes_exons	0.347606	0.561685	-1.67994	0.0179918	-0.899959	-0.779983	-0.583957	2
CFL1	hg38_cpg_islands	-1.25323	0.00384835	0.549423	0.00576069	-0.383391	0.932814	-0.688553	1
CGN	hg38_genes_promoters	0.254874	0.0165961	-1.96037	0.00116595	-0.693355	-1.26701	-0.499648	4
CHCHD3	hg38_genes_exons	0.156249	0.421305	-1.24793	4.00723e-08	-0.677492	-0.570442	-0.194988	2
CHCHD4	hg38_genes_introns	0.318277	0.000392823	-1.3434	0.00767481	-1.26896	-0.0744337	-0.427572	3
CHCHD6	hg38_cpg_islands	0.282713	0.0821139	-0.980517	0.0202205	-0.544541	-0.435976	-0.277205	1
CHDH	hg38_genes_promoters	0.374739	0.00280259	-3.30654	1.72065e-07	-0.78003	-2.52651	-1.23909	4
CHL1	hg38_genes_promoters	0.14113	0.716041	-1.65637	0.0267578	-0.611106	-1.04526	-0.233764	4
CHMP1A	hg38_genes_promoters	0.141613	0.122714	-0.841734	0.00257654	-0.611455	-0.230278	-0.119201	4
CHP1	hg38_genes_exons	0.393764	0.252671	-2.48887	0.000110229	-0.953622	-1.53525	-0.980028	2
CIAPIN1	hg38_genes_promoters	0.308615	0.548992	-0.931042	0.0025133	-0.732216	-0.198827	-0.287334	4
CISD1	hg38_genes_exons	0.233906	0.954638	-1.54732	0.000158947	-0.767775	-0.779544	-0.361927	2
CISD2	hg38_genes_promoters	0.269796	0.685606	-1.06459	0.0111972	-0.704146	-0.360449	-0.287224	4
CKAP4	hg38_cpg_islands	-0.36089	0.329398	0.976563	0.000108783	-0.477015	1.45358	-0.352432	1
CLASP2	hg38_genes_exons	-0.0721273	0.560306	1.32601	0.0325681	-0.411988	1.738	-0.0956415	2
CLCN5	hg38_genes_exons	0.049088	0.724923	-0.602774	0.0410862	-0.55291	-0.0498647	-0.029589	2
CLIC4	hg38_genes_introns	0.115747	0.00251311	-0.672793	0.0181005	-0.779632	0.106839	-0.0778741	3
CLIC5	hg38_genes_promoters	-0.221901	0.361273	3.26503	5.44468e-08	-0.348596	3.61363	-0.724513	4
CLINT1	hg38_cpg_islands	1.25723	0.0678233	-1.82629	9.16109e-07	-0.646786	-1.1795	-2.29605	1
CLIP1	hg38_cpg_islands	-0.228267	0.92962	1.11542	0.0239103	-0.490929	1.60635	-0.254614	1
CLMN	hg38_cpg_islands	0.421767	0.607816	-1.48809	0.0017951	-0.55913	-0.928958	-0.627627	1
CLPB	hg38_genes_exons	0.180091	0.123728	-2.90104	1.19009e-05	-0.705211	-2.19583	-0.522452	2
CLPP	hg38_genes_promoters	-0.0398582	0.647662	-1.30374	0.0139852	-0.480232	-0.823505	0.0519646	4
CLPTM1	hg38_cpg_islands	1.48259	0.185286	-2.53114	2.23937e-06	-0.670431	-1.86071	-3.75263	1
CLPX	hg38_genes_exons	0.0829625	0.681046	-2.45359	2.36693e-07	-0.592291	-1.8613	-0.203556	2
CLU	hg38_genes_exons	0.0118733	0.859451	0.956336	2.53873e-05	-0.509645	1.46598	0.0113549	2
CLUH	hg38_genes_promoters	0.2017	0.0950279	-2.76651	1.29235e-05	-0.654905	-2.11161	-0.558005	4
CLYBL	hg38_genes_promoters	0.253182	0.946587	-2.50184	5.76813e-08	-0.692132	-1.80971	-0.63342	4
CMBL	hg38_genes_exons	0.343916	0.0130544	-1.22499	0.000669468	-0.895669	-0.329322	-0.421294	2
CMPK1	hg38_genes_promoters	0.693918	0.0225437	-0.832766	0.0103298	-1.01083	0.178065	-0.577871	4
CMTM4	hg38_cpg_islands	0.618636	0.02126	-0.640802	0.0396995	-0.579786	-0.0610162	-0.396423	1
CNN2	hg38_genes_promoters	-0.4788	0.36364	0.610161	0.0403847	-0.16283	0.772991	-0.292145	4
CNN3	hg38_cpg_islands	-1.28772	0.145723	1.24432	3.22679e-05	-0.379773	1.6241	-1.60234	1
CNP	hg38_genes_promoters	0.297573	0.10364	-1.26823	1.09245e-05	-0.724231	-0.543998	-0.37739	4
CNTN1	hg38_cpg_islands	-0.110053	0.632986	1.10353	0.0174756	-0.503332	1.60686	-0.121447	1
COA3	hg38_genes_exons	0.394428	0.0689791	-0.943902	0.000718298	-0.954393	0.0104916	-0.372301	2
COASY	hg38_cpg_islands	0.721713	0.0119377	-0.778369	0.000496205	-0.5906	-0.187768	-0.561759	1
COBLL1	hg38_genes_introns	0.137868	0.00587927	-1.71852	0.000654397	-0.833078	-0.885442	-0.236929	3
COG7	hg38_cpg_islands	0.305422	0.732287	-0.618522	0.040823	-0.546924	-0.0715981	-0.18891	1
COL12A1	hg38_cpg_islands	1.46633	3.46e-06	-1.3217	0.0141626	-0.668725	-0.652976	-1.93806	1
COL14A1	hg38_genes_promoters	0.114043	0.266642	-2.80224	0.000462158	-0.591519	-2.21073	-0.319576	4
COL1A1	hg38_genes_exons	0.222031	6.2e-06	-0.822286	0.0172813	-0.753969	-0.0683169	-0.182573	2
COL21A1	hg38_genes_exons	0.038196	0.164954	-1.06546	0.0317985	-0.540247	-0.525209	-0.0406961	2
COL2A1	hg38_cpg_islands	0.202279	0.457704	-1.08596	0.000913816	-0.536102	-0.549853	-0.219666	1
COL4A1	hg38_cpg_islands	-0.217138	0.623015	0.490683	0.02737	-0.492097	0.98278	-0.106546	1
COL4A2	hg38_genes_introns	-0.129851	1.41e-08	0.750232	1.70833e-05	-0.18624	0.936472	-0.0974186	3
COL4A3	hg38_genes_exons	-0.0968322	0.145147	2.28917	1.78898e-05	-0.383266	2.67243	-0.221665	2
COL4A4	hg38_cpg_islands	-0.0888838	0.924766	3.67142	1.73408e-09	-0.505553	4.17697	-0.32633	1
COL5A1	hg38_genes_promoters	0.0967361	0.282436	-0.911799	0.00118462	-0.579004	-0.332795	-0.0882039	4
COL6A1	hg38_cpg_islands	-0.0312865	0.887147	0.976087	0.000217618	-0.511596	1.48768	-0.0305384	1
COL6A2	hg38_genes_exons	0.0608405	0.0822405	0.88943	0.0018045	-0.566573	1.456	0.0541133	2
COL6A3	hg38_genes_promoters	-0.167368	0.0125201	0.920323	0.000152213	-0.388029	1.30835	-0.154032	4
COMMD10	hg38_genes_introns	0.0212744	0.1175	-0.592588	0.0380454	-0.551376	-0.0412127	-0.012607	3
COMMD2	hg38_genes_promoters	0.420019	0.634998	-0.776866	0.0287331	-0.812772	0.035906	-0.326298	4
COMTD1	hg38_genes_introns	1.0465	0.0080699	-0.583063	0.0408377	-3.02843	2.44537	-0.610176	3
COPA	hg38_genes_introns	-0.0345374	0.0758274	-0.585951	4.5744e-05	-0.416528	-0.169423	0.0202372	3
COPB1	hg38_cpg_islands	0.406883	0.227984	-0.630228	0.0277746	-0.557569	-0.0726588	-0.256429	1
COPB2	hg38_genes_exons	0.124794	0.338827	-0.524009	0.00222204	-0.640924	0.116915	-0.0653933	2
COPS7A	hg38_genes_exons	0.101117	0.431548	-0.992767	0.000746499	-0.613397	-0.379369	-0.100386	2
COQ3	hg38_genes_exons	0.19462	0.229398	-0.563665	0.0386018	-0.722101	0.158436	-0.1097	2
COQ5	hg38_genes_promoters	0.396298	0.0771002	-1.30375	0.00571765	-0.795619	-0.508126	-0.516671	4
COQ6	hg38_genes_promoters	0.10362	0.498134	-0.808564	0.0241089	-0.583982	-0.224582	-0.0837832	4
COQ7	hg38_genes_promoters	0.574561	0.32064	-2.1662	0.000108471	-0.924523	-1.24167	-1.24461	4
COQ8A	hg38_genes_promoters	0.411648	0.0165503	-2.65403	2.42022e-05	-0.80672	-1.84731	-1.09253	4
COQ9	hg38_genes_introns	0.0226204	0.620264	-1.86539	3.97625e-05	-0.554628	-1.31076	-0.0421959	3
CORO1B	hg38_genes_introns	0.00649231	0.939206	0.437391	0.0402956	-0.51566	0.953052	0.00283968	3
CORO2B	hg38_genes_introns	-0.010055	0.375826	3.42747	0.000179053	-0.47568	3.90315	-0.0344632	3
COTL1	hg38_genes_promoters	0.22254	0.65268	-0.900806	0.000269432	-0.669974	-0.230832	-0.200465	4
COX15	hg38_genes_promoters	0.172842	0.354437	-1.33639	0.000368296	-0.634037	-0.702356	-0.230985	4
COX20	hg38_genes_promoters	0.181073	0.725097	-0.692962	0.0112479	-0.639989	-0.0529728	-0.125477	4
COX4I1	hg38_genes_exons	0.184048	0.0316146	-1.61159	3.14468e-07	-0.70981	-0.901776	-0.296608	2
COX5A	hg38_genes_exons	0.280732	0.523748	-1.68955	5.2249e-05	-0.822213	-0.86734	-0.474311	2
COX5B	hg38_genes_exons	0.0106458	0.482238	-1.2291	2.10082e-07	-0.508218	-0.720882	-0.0130848	2
COX6A1	hg38_genes_exons	0.560052	0.502943	-1.09628	0.0100467	-1.14694	0.0506633	-0.613975	2
COX6C	hg38_cpg_islands	0.722469	0.142507	-2.10926	1.28561e-06	-0.59068	-1.51858	-1.52388	1
COX7A2L	hg38_genes_exons	0.0099672	0.986764	-1.69422	4.72709e-05	-0.507429	-1.18679	-0.0168866	2
COX7B	hg38_cpg_islands	0.279044	0.391442	-1.01715	0.000113038	-0.544156	-0.472996	-0.28383	1
CPM	hg38_cpg_islands	-0.797612	0.0574771	1.02262	0.0222493	-0.431194	1.45382	-0.815655	1
CPNE1	hg38_cpg_islands	-1.87734	0.318922	0.838129	0.0199421	-0.317911	1.15604	-1.57345	1
CPQ	hg38_cpg_islands	0.311138	0.9229	-1.30175	0.0183428	-0.547523	-0.75423	-0.405025	1
CPT1A	hg38_cpg_islands	0.484544	0.0160415	-1.21083	0.00769126	-0.565717	-0.645113	-0.5867	1
CPT2	hg38_genes_exons	0.22985	0.0423005	-2.75847	0.000127566	-0.763059	-1.99541	-0.634034	2
CPVL	hg38_cpg_islands	0.346284	0.342858	-2.51669	1.52066e-06	-0.551211	-1.96548	-0.87149	1
CR1	hg38_cpg_islands	-0.52443	0.132853	3.72417	4.46095e-05	-0.459856	4.18403	-1.95307	1
CRAT	hg38_genes_introns	-0.0161616	0.608286	-2.43009	9.88509e-07	-0.460926	-1.96917	0.0392742	3
CRB2	hg38_genes_exons	-0.738081	9.99e-09	3.61057	0.000125947	0.362234	3.24834	-2.66489	2
CRB3	hg38_genes_introns	0.367538	0.000819744	-0.619069	0.0413616	-1.38799	0.768917	-0.227531	3
CRIP2	hg38_genes_introns	-0.415028	0.00108854	0.978551	6.85745e-06	0.502777	0.475774	-0.406126	3
CRKL	hg38_cpg_islands	-1.0026	0.237577	1.47527	0.0148594	-0.409688	1.88496	-1.4791	1
CROCC	hg38_cpg_islands	-0.349883	0.0123245	1.1571	0.000338238	-0.47817	1.63527	-0.404851	1
CRYAB	hg38_genes_exons	-0.0635079	0.586423	-0.993242	0.00240372	-0.422008	-0.571233	0.0630787	2
CRYL1	hg38_genes_promoters	0.0765987	0.696481	-1.29765	1.52417e-05	-0.564443	-0.733211	-0.0993986	4
CS	hg38_cpg_islands	0.657096	0.371119	-1.28377	4.90644e-06	-0.583821	-0.69995	-0.843561	1
CSNK2A2	hg38_cpg_islands	-0.413105	0.233663	0.85736	0.000152337	-0.471536	1.3289	-0.35418	1
CSPG4	hg38_genes_introns	-0.0989475	2.34e-05	3.44138	0.000211095	-0.260906	3.70229	-0.340516	3
CSRP1	hg38_cpg_islands	-1.43193	0.0129627	1.00721	0.00190043	-0.364642	1.37185	-1.44225	1
CST3	hg38_genes_exons	0.619227	0.216392	-1.1321	0.0182431	-1.21574	0.0836413	-0.701026	2
CSTF1	hg38_genes_exons	0.100162	0.447704	-0.55088	0.04264	-0.612288	0.061408	-0.0551775	2
CTBP1	hg38_genes_promoters	-0.177527	0.101052	1.12687	0.00566696	-0.380682	1.50755	-0.20005	4
CTNNA1	hg38_genes_promoters	0.264025	0.0833049	-1.17768	1.24654e-09	-0.699972	-0.477709	-0.310937	4
CTNNA2	hg38_cpg_islands	0.185904	0.387902	-0.710628	0.00729806	-0.534384	-0.176244	-0.132108	1
CTNNB1	hg38_cpg_islands	0.163693	0.897339	-1.19044	1.51163e-05	-0.532053	-0.658386	-0.194866	1
CTNND1	hg38_cpg_islands	-0.013232	0.564267	-0.271454	0.0470655	-0.513491	0.242037	0.00359187	1
CTSC	hg38_cpg_islands	2.31284	0.000308372	-0.886508	0.0244107	-0.75754	-0.128968	-2.05035	1
CTSL	hg38_genes_exons	0.266378	0.0300094	-1.04041	0.0220809	-0.805526	-0.234885	-0.277142	2
CTTN	hg38_genes_exons	-0.0120177	0.898966	0.644929	0.0139714	-0.48187	1.1268	-0.00775056	2
CXADR	hg38_genes_exons	-0.0882058	0.238216	1.63437	0.0151425	-0.393295	2.02767	-0.144161	2
CYB5B	hg38_genes_promoters	0.0466171	0.733697	-0.842949	4.5733e-05	-0.542763	-0.300186	-0.0392959	4
CYB5R1	hg38_genes_introns	-0.061066	0.347259	-1.63069	2.52255e-06	-0.352432	-1.27826	0.09958	3
CYC1	hg38_genes_exons	0.186934	0.207729	-2.0815	6.57298e-08	-0.713167	-1.36833	-0.389104	2
CYCS	hg38_genes_introns	0.302522	0.210155	-1.19334	0.0199807	-1.2309	0.0375584	-0.361012	3
CYFIP1	hg38_cpg_islands	-0.823849	0.148937	0.923561	2.95313e-05	-0.428442	1.352	-0.760874	1
CYFIP2	hg38_genes_exons	0.0618649	0.300111	0.623497	0.0122115	-0.567764	1.19126	0.0385726	2
CYP20A1	hg38_genes_exons	0.0850399	0.375526	-0.892202	0.00693306	-0.594707	-0.297495	-0.0758728	2
CYP27A1	hg38_genes_introns	0.0579144	0.0311272	-2.54229	0.00074459	-0.639902	-1.90238	-0.147235	3
CYP4F2	hg38_genes_promoters	0.0171986	0.69725	-2.79372	9.64773e-05	-0.52149	-2.27223	-0.0480481	4
CYSTM1	hg38_genes_exons	0.398779	0.0913429	-1.80573	2.1848e-06	-0.959452	-0.846276	-0.720087	2
D2HGDH	hg38_genes_promoters	0.213491	0.0548192	-1.91865	0.00476618	-0.66343	-1.25522	-0.409614	4
DAAM2	hg38_genes_promoters	-0.4824	0.0499533	1.57919	0.00228721	-0.160227	1.73942	-0.761801	4
DAB2	hg38_genes_introns	0.103082	0.000848247	-1.3698	4.71632e-07	-0.749032	-0.62077	-0.141202	3
DAG1	hg38_cpg_islands	-0.298926	0.789648	3.70172	0.00010948	-0.483516	4.18523	-1.10654	1
DAP3	hg38_genes_exons	0.140105	0.412729	-1.68178	0.00149506	-0.658724	-1.02306	-0.235626	2
DARS2	hg38_genes_exons	0.158169	0.354206	-3.27008	1.1022e-06	-0.679724	-2.59035	-0.517224	2
DBN1	hg38_cpg_islands	-0.154069	0.421069	1.49519	0.00056842	-0.498714	1.99391	-0.230363	1
DBNL	hg38_cpg_islands	-0.400167	0.207866	1.02586	8.94035e-05	-0.472894	1.49876	-0.410517	1
DBT	hg38_genes_promoters	0.635733	0.671516	-2.72504	2.77122e-06	-0.968757	-1.75628	-1.7324	4
DCAKD	hg38_genes_introns	0.0236835	0.0780139	-0.840767	0.0103398	-0.557196	-0.283571	-0.0199123	3
DCTN1	hg38_cpg_islands	-2.08376	0.301053	0.833862	2.01916e-05	-0.296253	1.13011	-1.73757	1
DCTN4	hg38_cpg_islands	-2.03869	0.119861	0.847815	0.0174096	-0.300982	1.1488	-1.72843	1
DCXR	hg38_genes_introns	0.351403	0.0307679	-1.90959	0.007018	-1.349	-0.560583	-0.671035	3
DDC	hg38_genes_promoters	0.1971	0.00193491	-1.11734	0.000233595	-0.651578	-0.465766	-0.220228	4
DDN	hg38_cpg_islands	-0.647767	0.00214344	4.15232	2.62627e-07	-0.446916	4.59924	-2.68974	1
DDRGK1	hg38_cpg_islands	0.442093	0.474702	-0.884484	0.00715902	-0.561263	-0.323221	-0.391024	1
DDX28	hg38_genes_promoters	0.748907	0.436904	-1.25948	0.0012651	-1.05059	-0.208883	-0.94323	4
DDX46	hg38_genes_promoters	0.0763437	0.525203	-1.1853	0.0395715	-0.564259	-0.621038	-0.0904899	4
DECR1	hg38_cpg_islands	0.654311	0.297433	-1.97914	0.000303938	-0.583529	-1.39561	-1.29497	1
DECR2	hg38_genes_promoters	0.622967	0.402312	-2.5626	5.71684e-05	-0.959526	-1.60308	-1.59642	4
DES	hg38_cpg_islands	-0.497559	0.0424846	0.870431	0.00752649	-0.462676	1.33311	-0.433091	1
DFFA	hg38_genes_exons	0.288999	0.00484999	-0.917939	0.00293151	-0.831824	-0.0861152	-0.265283	2
DGLUCY	hg38_genes_promoters	0.157404	0.100661	-2.20462	0.0011723	-0.622874	-1.58175	-0.347016	4
DHCR7	hg38_cpg_islands	0.132086	0.769775	-0.696582	0.0271553	-0.528737	-0.167845	-0.0920088	1
DHODH	hg38_cpg_islands	0.523413	0.428885	-2.40402	2.5759e-06	-0.569795	-1.83422	-1.2583	1
DHRS7	hg38_genes_exons	0.285413	0.478619	-0.446852	0.0279003	-0.827655	0.380803	-0.127537	2
DHRS7B	hg38_genes_exons	-0.0139779	0.804186	-2.10614	0.000259133	-0.479591	-1.62655	0.0294394	2
DHTKD1	hg38_genes_promoters	0.283161	0.101425	-2.94736	0.000382268	-0.71381	-2.23355	-0.834577	4
DHX29	hg38_genes_introns	0.0533726	0.0247074	-0.857862	0.00924647	-0.628928	-0.228933	-0.0457863	3
DHX30	hg38_genes_exons	-0.0549537	0.280195	-1.48622	0.00297444	-0.431953	-1.05427	0.0816733	2
DHX9	hg38_genes_exons	0.140337	0.0384747	-0.461416	0.0106388	-0.658993	0.197577	-0.0647537	2
DIABLO	hg38_genes_exons	0.127622	0.469521	-1.29785	1.32883e-05	-0.644212	-0.653638	-0.165634	2
DKC1	hg38_cpg_islands	0.305848	0.586026	-1.65561	0.00363974	-0.546968	-1.10864	-0.506364	1
DLAT	hg38_genes_exons	0.333688	0.0553503	-1.28066	2.35268e-07	-0.883779	-0.396884	-0.427342	2
DLD	hg38_cpg_islands	0.226751	0.82421	-1.03845	7.39534e-08	-0.538669	-0.499777	-0.235469	1
DLST	hg38_genes_promoters	0.346862	0.140034	-1.28653	3.62156e-07	-0.759872	-0.526663	-0.44625	4
DMAC2	hg38_genes_exons	0.0685548	0.117085	-0.567973	0.0385663	-0.575541	0.00756825	-0.0389373	2
DMD	hg38_cpg_islands	-0.200872	0.823264	0.86555	0.0361925	-0.493804	1.35935	-0.173864	1
DMGDH	hg38_cpg_islands	0.796087	0.00302028	-2.81827	2.21256e-06	-0.598404	-2.21987	-2.24359	1
DMTN	hg38_genes_promoters	0.288839	0.000563818	-0.858437	0.0236563	-0.717915	-0.140521	-0.24795	4
DMXL1	hg38_genes_exons	0.0797193	0.480584	-1.53829	0.00683213	-0.588521	-0.949766	-0.122631	2
DNAJA1	hg38_genes_promoters	0.424782	0.252994	-0.692334	0.0106927	-0.816217	0.123883	-0.294091	4
DNAJB11	hg38_genes_exons	0.205806	0.627447	-1.25783	0.00284695	-0.735107	-0.522721	-0.258869	2
DNAJC11	hg38_cpg_islands	1.07201	0.213744	-1.51867	0.000245396	-0.627353	-0.891313	-1.62802	1
DNAJC13	hg38_cpg_islands	0.877543	0.22677	-1.43799	0.00187232	-0.60695	-0.831042	-1.2619	1
DNAJC3	hg38_genes_promoters	-0.275881	0.717307	0.984698	0.0322017	-0.309562	1.29426	-0.27166	4
DNAJC7	hg38_genes_promoters	0.163419	0.141132	-0.865514	0.00670802	-0.627223	-0.238291	-0.141441	4
DNPH1	hg38_genes_introns	0.133509	0.0242489	-0.565951	0.0384977	-0.822545	0.256595	-0.0755593	3
DOCK1	hg38_genes_promoters	-0.366871	0.0593385	0.748575	0.0170516	-0.243767	0.992342	-0.27463	4
DOCK5	hg38_genes_introns	-0.0786261	4.47e-06	1.16073	0.012717	-0.310005	1.47074	-0.091264	3
DOCK6	hg38_genes_exons	-0.0871865	0.00131071	0.982351	0.0255855	-0.39448	1.37683	-0.0856477	2
DOCK7	hg38_genes_promoters	-0.126956	0.315033	1.07032	0.0110725	-0.417251	1.48757	-0.135884	4
DPP4	hg38_cpg_islands	0.178946	0.540869	-1.63396	0.000136151	-0.533654	-1.10031	-0.29239	1
DPP7	hg38_genes_introns	0.0249592	0.345168	-1.67377	0.0143354	-0.560278	-1.11349	-0.041776	3
DPT	hg38_cpg_islands	0.740172	0.0234686	-0.727064	0.0243299	-0.592537	-0.134527	-0.538153	1
DPYS	hg38_genes_exons	0.0165292	0.73124	-1.26147	0.00112445	-0.515058	-0.74641	-0.0208511	2
DPYSL2	hg38_cpg_islands	-0.280755	0.554361	1.44778	0.000187441	-0.485422	1.9332	-0.406472	1
DPYSL3	hg38_cpg_islands	-0.740182	0.061917	2.36264	0.00024639	-0.43722	2.79986	-1.74878	1
DRG1	hg38_genes_exons	0.097053	0.200222	-1.1115	0.000171437	-0.608673	-0.502826	-0.107874	2
DSP	hg38_genes_introns	0.0927618	0.225011	-0.982431	0.0193092	-0.724097	-0.258334	-0.0911321	3
DST	hg38_cpg_islands	-0.367306	0.0905282	2.43762	0.000622322	-0.476342	2.91396	-0.895351	1
DSTN	hg38_cpg_islands	-1.6513	0.0252528	0.794336	0.0224407	-0.341626	1.13596	-1.31169	1
DTNA	hg38_genes_introns	-0.0226542	0.104519	0.967282	0.0399709	-0.445239	1.41252	-0.021913	3
DTYMK	hg38_genes_promoters	0.859424	0.0627719	-1.1167	0.00799505	-1.13051	0.0138095	-0.959718	4
DYNC1I1	hg38_cpg_islands	-0.844273	0.0953233	2.23102	0.00146565	-0.426299	2.65732	-1.88359	1
DYSF	hg38_cpg_islands	-0.343177	0.16304	2.04377	1.72854e-07	-0.478873	2.52265	-0.701376	1
ECHDC1	hg38_cpg_islands	0.701629	0.223938	-1.39839	0.000775309	-0.588493	-0.8099	-0.981154	1
ECHDC2	hg38_genes_exons	0.0817669	0.501608	-2.21671	2.4913e-05	-0.590901	-1.62581	-0.181253	2
ECHDC3	hg38_cpg_islands	1.43022	0.000131894	-2.2792	8.66219e-06	-0.664937	-1.61426	-3.25976	1
ECHS1	hg38_genes_promoters	0.378476	0.454548	-1.46565	0.00039931	-0.782732	-0.682918	-0.554713	4
ECI1	hg38_genes_promoters	0.222413	0.613493	-0.978011	0.00868375	-0.669882	-0.308128	-0.217522	4
ECI2	hg38_genes_promoters	0.197607	0.362852	-2.4768	3.33331e-06	-0.651945	-1.82486	-0.489433	4
ECSIT	hg38_genes_exons	0.141461	0.0547321	-0.891605	0.00979938	-0.6603	-0.231305	-0.126127	2
EEF1A1	hg38_genes_exons	0.441491	0.0765276	-0.391681	0.00101109	-1.00911	0.617427	-0.172924	2
EEF1G	hg38_cpg_islands	0.0323794	0.768809	-0.482259	0.0171899	-0.518276	0.0360174	-0.0156152	1
EEF2	hg38_cpg_islands	0.0767721	0.509865	-0.395893	0.0258209	-0.522934	0.127041	-0.0303936	1
EEFSEC	hg38_cpg_islands	0		-0.992732	0.0137514	-0.514879	-0.477853	0	1
EFNB1	hg38_genes_introns	-0.456366	0.00888135	3.04984	6.78553e-11	0.602654	2.44719	-1.39184	3
EFNB2	hg38_genes_introns	-0.69511	4.41e-12	1.30034	0.00257289	1.17949	0.120853	-0.903878	3
EHD1	hg38_genes_exons	0.117552	0.130081	1.10581	0.000582402	-0.632504	1.73832	0.12999	2
EHD2	hg38_genes_promoters	-0.0395322	0.986139	1.43224	0.00309342	-0.480468	1.91271	-0.0566195	4
EHD3	hg38_cpg_islands	-1.21019	0.00320023	3.91079	7.0137e-07	-0.387907	4.29869	-4.73278	1
EHD4	hg38_genes_introns	-0.0926853	0.0447682	1.00252	5.15547e-05	-0.276037	1.27856	-0.0929194	3
EHHADH	hg38_genes_promoters	0.222966	0.615733	-2.36275	1.28768e-06	-0.670282	-1.69247	-0.526812	4
EIF3A	hg38_genes_introns	-0.0046894	0.97319	-0.429485	0.0128222	-0.488644	0.0591596	0.00201402	3
EIF3E	hg38_cpg_islands	0.214856	0.747078	-0.5565	0.0309527	-0.537421	-0.0190788	-0.119568	1
EIF4G1	hg38_cpg_islands	0.0544576	0.829539	-0.672174	1.23878e-05	-0.520593	-0.151581	-0.0366049	1
EIF4H	hg38_cpg_islands	-1.79672	0.0859792	1.14983	0.000190001	-0.326369	1.4762	-2.06592	1
EIF5A	hg38_genes_exons	0.0525698	0.596149	-0.731591	0.00212218	-0.556958	-0.174633	-0.0384596	2
EIF5B	hg38_cpg_islands	1.2773	0.0821771	-0.91785	0.0203897	-0.648892	-0.268958	-1.17237	1
ELMO2	hg38_genes_introns	-0.0278089	0.246757	2.77979	0.000226315	-0.432785	3.21257	-0.077303	3
ELOC	hg38_genes_exons	-0.0104468	0.601982	-0.721158	0.0289598	-0.483696	-0.237462	0.00753378	2
EMC1	hg38_genes_exons	0.0308403	0.265774	-1.37041	0.00317495	-0.531695	-0.838718	-0.0422639	2
EMC10	hg38_cpg_islands	0.730371	0.00311815	-0.592588	0.0380454	-0.591509	-0.00107955	-0.432809	1
EMC3	hg38_cpg_islands	1.42242	0.155175	-0.782728	0.0191711	-0.664118	-0.11861	-1.11337	1
EMC7	hg38_genes_exons	0.00396378	0.376432	-1.05077	0.00285222	-0.500449	-0.550321	-0.00416503	2
EMILIN1	hg38_cpg_islands	0.460906	0.117054	-0.368584	0.0438841	-0.563237	0.194653	-0.169882	1
EML1	hg38_genes_promoters	-0.0580979	0.67972	2.94638	0.000888442	-0.467043	3.41342	-0.171178	4
EML2	hg38_cpg_islands	-0.990986	0.00346561	0.63776	0.00631318	-0.410906	1.04867	-0.632012	1
EML3	hg38_genes_promoters	-0.119822	0.376697	2.10077	0.000466552	-0.42241	2.52318	-0.251719	4
ENDOD1	hg38_cpg_islands	-0.0481305	0.838665	1.19481	0.000500686	-0.509829	1.70464	-0.0575067	1
ENG	hg38_genes_promoters	-0.534446	4.08e-06	0.897479	0.00220852	-0.122592	1.02007	-0.479654	4
ENOSF1	hg38_cpg_islands	0.423154	0.045254	-1.1988	0.0069831	-0.559276	-0.639524	-0.507277	1
ENPEP	hg38_genes_introns	-0.0451953	0.0458852	0.958251	2.96217e-05	-0.390778	1.34903	-0.0433084	3
ENPP1	hg38_genes_promoters	0.592156	0.0310752	-1.45358	0.000231422	-0.937246	-0.516335	-0.860746	4
ENPP6	hg38_genes_promoters	0.185927	0.00206644	-2.58718	0.00118157	-0.643499	-1.94368	-0.481026	4
ENTPD5	hg38_genes_exons	0.282089	0.0855285	-2.6158	2.37704e-06	-0.823791	-1.792	-0.737887	2
EPB41L1	hg38_cpg_islands	0.513761	0.0272057	-1.88664	1.75438e-05	-0.568782	-1.31786	-0.969282	1
EPB41L2	hg38_genes_promoters	-0.159042	0.856685	1.1944	2.43923e-07	-0.394049	1.58845	-0.18996	4
EPB41L3	hg38_genes_introns	-0.0277781	0.0573544	-2.84011	3.65741e-07	-0.432859	-2.40725	0.0788929	3
EPB41L5	hg38_genes_exons	-0.353328	0.00246912	2.90979	0.000120255	-0.0850706	2.99486	-1.02811	2
EPCAM	hg38_genes_promoters	0.592285	0.00607125	-2.12531	1.04974e-05	-0.937339	-1.18797	-1.25879	4
EPHX1	hg38_genes_exons	0.129947	0.606322	-1.32108	1.05557e-05	-0.646915	-0.674166	-0.171671	2
EPHX2	hg38_cpg_islands	0.743361	0.255707	-1.51455	0.000202507	-0.592872	-0.921683	-1.12586	1
EPN1	hg38_genes_introns	0.0786547	0.00173043	0.644089	0.0255458	-0.690012	1.3341	0.0506606	3
EPN2	hg38_cpg_islands	-1.22422	0.108377	1.50032	0.0185728	-0.386435	1.88675	-1.83672	1
EPS8	hg38_genes_promoters	0.292212	0.268608	-1.54537	0.0116787	-0.720354	-0.825012	-0.451574	4
EPS8L2	hg38_genes_promoters	0.281464	0.00130288	-1.70892	7.71925e-08	-0.712582	-0.99634	-0.481	4
ERC1	hg38_cpg_islands	-0.500082	0.272214	0.927012	0.0207196	-0.462411	1.38942	-0.463582	1
ERG	hg38_cpg_islands	-0.698186	0.00371559	0.554894	0.0427676	-0.441626	0.99652	-0.387419	1
ERGIC3	hg38_genes_exons	0.0252439	0.536511	-0.586417	0.0382452	-0.525189	-0.0612276	-0.0148035	2
ERLIN2	hg38_cpg_islands	1.16084	0.239313	-0.781324	0.000112495	-0.636673	-0.144652	-0.906989	1
ERP29	hg38_genes_promoters	0.520294	0.0664151	-1.02739	0.000332491	-0.885282	-0.142103	-0.534542	4
ESAM	hg38_genes_introns	-0.0930678	0.0911162	1.6363	0.00617627	-0.275113	1.91142	-0.152287	3
ESYT1	hg38_cpg_islands	-0.709313	0.190621	0.912555	2.86074e-05	-0.440459	1.35301	-0.647287	1
ESYT2	hg38_cpg_islands	-0.474359	0.526308	1.15309	0.000739584	-0.46511	1.6182	-0.546979	1
ETFA	hg38_cpg_islands	1.14555	0.373346	-1.27104	0.000405662	-0.635068	-0.635968	-1.45603	1
ETFB	hg38_genes_introns	0.0211092	0.215229	-0.887032	0.000770258	-0.550976	-0.336056	-0.0187245	3
ETFDH	hg38_genes_exons	0.0816277	0.552316	-2.46503	5.30906e-05	-0.59074	-1.87429	-0.201215	2
EVA1B	hg38_genes_introns	-1.55478	0.150411	3.32209	8.80622e-06	3.25654	0.0655572	-5.16512	3
EVPL	hg38_genes_promoters	0.569931	1.19e-07	-1.0172	0.00337822	-0.921175	-0.0960287	-0.579736	4
EXOC1	hg38_genes_promoters	-0.28572	0.217853	0.841793	0.033917	-0.302448	1.14424	-0.240517	4
EXOC3L2	hg38_genes_promoters	-1.06736	7.56e-07	1.65497	0.000163077	0.262764	1.39221	-1.76646	4
EXOC6B	hg38_cpg_islands	-0.402352	0.468388	0.732733	0.0357204	-0.472665	1.2054	-0.294816	1
EXOC8	hg38_genes_promoters	-2.11754	0.0676925	0.928194	0.0138014	1.02216	-0.0939628	-1.96549	4
EZR	hg38_genes_exons	-0.0175058	0.469519	0.425337	0.00278234	-0.475489	0.900827	-0.00744589	2
F3	hg38_genes_exons	-0.184843	0.655353	1.19392	0.0132391	-0.280947	1.47486	-0.220687	2
FAF2	hg38_cpg_islands	0.681734	0.822358	-0.724945	0.044479	-0.586406	-0.138539	-0.494219	1
FAHD1	hg38_genes_introns	0.38272	3.65e-07	-1.3187	0.0103564	-1.42467	0.105966	-0.504694	3
FAM114A1	hg38_cpg_islands	-1.72593	0.040795	1.31525	0.0103669	-0.333796	1.64905	-2.27003	1
FAM162A	hg38_genes_introns	-0.0488272	0.158706	-2.34343	1.11422e-08	-0.382003	-1.96143	0.114423	3
FAM3C	hg38_genes_promoters	0.251031	0.143368	-1.08594	0.00448292	-0.690576	-0.395362	-0.272605	4
FAM98B	hg38_cpg_islands	-0.375099	0.441088	0.703572	0.0427697	-0.475524	1.1791	-0.26391	1
FARSB	hg38_cpg_islands	0.376613	0.259335	-0.872197	0.000126756	-0.554393	-0.317804	-0.328481	1
FBLIM1	hg38_cpg_islands	-1.58626	0.0332337	1.32526	0.00672128	-0.34845	1.67371	-2.1022	1
FBLN1	hg38_genes_introns	0.0924996	5.79e-06	1.40114	0.000274454	-0.723463	2.1246	0.129605	3
FCGRT	hg38_genes_promoters	-0.218731	0.106409	1.1998	0.000491737	-0.350888	1.55069	-0.262433	4
FCHO2	hg38_genes_exons	0.0323841	0.57385	-0.710219	0.015802	-0.53349	-0.176729	-0.0229998	2
FDX1	hg38_genes_exons	0.17655	0.594043	-0.693963	0.0288741	-0.701094	0.00713099	-0.122519	2
FDXR	hg38_cpg_islands	0.370596	0.400659	-1.52698	0.0130701	-0.553762	-0.973217	-0.565893	1
FECH	hg38_genes_exons	0.141057	0.370248	-2.14257	0.000185771	-0.659831	-1.48274	-0.302225	2
FERMT1	hg38_cpg_islands	-0.498783	0.604852	1.18668	0.0173452	-0.462547	1.64923	-0.591896	1
FERMT2	hg38_cpg_islands	-0.80694	0.183768	2.03579	2.22352e-08	-0.430216	2.46601	-1.64276	1
FERMT3	hg38_cpg_islands	-1.14085	0.00239425	2.73884	1.00677e-05	-0.395182	3.13402	-3.1246	1
FGD4	hg38_cpg_islands	0.562985	0.0351338	-0.831602	0.00698029	-0.573947	-0.257655	-0.468179	1
FGGY	hg38_genes_exons	0.0323567	0.453927	-1.01955	0.0397766	-0.533458	-0.486087	-0.0329891	2
FH	hg38_genes_introns	0.0734337	0.517407	-1.70625	5.94428e-08	-0.677398	-1.02885	-0.125296	3
FHL1	hg38_cpg_islands	-0.513575	0.427953	1.18611	0.00209125	-0.460995	1.6471	-0.609155	1
FHL3	hg38_genes_promoters	-0.724703	0.00108524	1.15049	0.00426824	0.0149843	1.13551	-0.833764	4
FKBP8	hg38_genes_exons	0.00582983	0.76871	-1.57434	0.000112824	-0.502619	-1.07172	-0.00917814	2
FKBP9	hg38_cpg_islands	-0.430355	0.788747	1.04134	0.0131997	-0.469727	1.51107	-0.448146	1
FLNA	hg38_genes_exons	-0.0478728	0.711939	0.860851	2.17094e-05	-0.440185	1.30104	-0.0412114	2
FLNC	hg38_genes_introns	-0.0456764	0.087428	1.03248	0.000283937	-0.389615	1.4221	-0.0471602	3
FLT1	hg38_cpg_islands	-0.790066	0.00332154	2.63541	0.000304447	-0.431986	3.0674	-2.08215	1
FMN2	hg38_genes_promoters	-0.10914	0.288412	2.32936	5.06167e-05	-0.430134	2.75949	-0.254226	4
FMNL2	hg38_cpg_islands	-0.00345067	0.717982	1.3577	0.00595903	-0.514517	1.87221	-0.00468496	1
FMNL3	hg38_cpg_islands	-1.08905	0.113616	1.47778	0.00926089	-0.400617	1.8784	-1.60938	1
FMR1	hg38_genes_exons	0.256147	0.846763	-0.865593	0.0140333	-0.793631	-0.0719615	-0.221719	2
FN1	hg38_cpg_islands	-0.153847	0.958734	1.4471	2.52248e-08	-0.498737	1.94584	-0.222632	1
FN3K	hg38_genes_introns	0.26024	3.07e-07	-1.74261	4.17802e-05	-1.12874	-0.613873	-0.453498	3
FNBP1	hg38_genes_promoters	-0.31325	0.157013	0.930932	0.0269179	-0.282541	1.21347	-0.291614	4
FNBP1L	hg38_cpg_islands	-1.01668	0.144762	2.37537	0.00020711	-0.40821	2.78358	-2.41499	1
FRAS1	hg38_genes_exons	0.109826	0.0503677	-1.86945	0.00785005	-0.623522	-1.24593	-0.205314	2
FREM2	hg38_genes_exons	-0.00812553	0.516702	-4.6378	0.000186466	-0.486395	-4.1514	0.0376846	2
FRMD1	hg38_genes_exons	-0.142741	0.0097113	0.563016	0.0420715	-0.329894	0.89291	-0.0803655	2
FRMD3	hg38_cpg_islands	-0.684074	0.180731	1.25406	0.0188791	-0.443107	1.69717	-0.85787	1
FSCN1	hg38_genes_promoters	-0.499977	0.000826446	2.13407	0.00410761	-0.147517	2.28159	-1.06699	4
FTL	hg38_genes_introns	0.422386	0.279865	-1.21423	1.30007e-06	-1.52051	0.306278	-0.512873	3
FTSJ3	hg38_genes_introns	0.269935	0.0176022	-1.03403	0.00949897	-1.15217	0.118132	-0.279122	3
FUNDC2	hg38_cpg_islands	0.329854	0.516014	-0.878379	0.00932451	-0.549487	-0.328892	-0.289737	1
FXYD1	hg38_cpg_islands	-0.839814	0.0214126	1.53008	0.000202409	-0.426766	1.95685	-1.28498	1
FXYD6-FXYD2	hg38_genes_exons	0.531159	1.68e-07	-1.46095	3.58826e-05	-1.11335	-0.347596	-0.775996	2
G6PD	hg38_cpg_islands	-0.100637	0.734133	0.829075	0.00274042	-0.50432	1.3334	-0.0834355	1
GAL3ST1	hg38_genes_promoters	0.434105	2.85e-07	-1.09238	0.00381143	-0.822958	-0.269425	-0.474208	4
GALE	hg38_cpg_islands	0.609702	0.2704	-0.975597	0.0250157	-0.578848	-0.396749	-0.594824	1
GALK1	hg38_genes_exons	0.210285	0.696206	-1.61135	0.000405349	-0.740313	-0.871036	-0.338842	2
GALK2	hg38_genes_introns	0.0128338	0.244392	-1.18428	0.00249919	-0.530982	-0.653301	-0.0151989	3
GANAB	hg38_cpg_islands	0.623939	0.256772	-1.12934	9.46899e-05	-0.580342	-0.548995	-0.704638	1
GAPDH	hg38_genes_introns	0.583888	0.00493672	-0.317116	0.00457637	-1.91071	1.59359	-0.18516	3
GAS2	hg38_cpg_islands	-0.346002	0.732666	1.47747	0.032409	-0.478577	1.95605	-0.511208	1
GATB	hg38_genes_promoters	0.130072	0.32479	-0.822518	0.0231047	-0.60311	-0.219408	-0.106987	4
GATM	hg38_cpg_islands	0.920788	0.0218522	-1.41864	6.58345e-06	-0.611487	-0.80715	-1.30626	1
GBE1	hg38_cpg_islands	0.293169	0.440833	-0.897513	0.0307173	-0.545638	-0.351875	-0.263123	1
GCDH	hg38_genes_promoters	0.291936	0.170203	-2.44533	5.12069e-05	-0.720155	-1.72517	-0.713879	4
GCLC	hg38_genes_promoters	0.275889	0.135084	-0.810874	0.0195477	-0.708551	-0.102323	-0.223711	4
GCN1	hg38_cpg_islands	0.502597	0.422938	-1.57574	0.000208606	-0.567611	-1.00813	-0.791962	1
GDA	hg38_genes_promoters	0.388041	0.0186538	-1.87027	0.000611466	-0.789649	-1.08062	-0.725742	4
GDI1	hg38_cpg_islands	-0.330629	0.362005	0.663289	0.00140308	-0.48019	1.14348	-0.219303	1
GFM1	hg38_cpg_islands	0.932679	0.423005	-1.96208	0.00121997	-0.612735	-1.34935	-1.82999	1
GFPT1	hg38_cpg_islands	1.92408	0.031141	-1.0621	0.0318444	-0.716752	-0.345349	-2.04357	1
GGCX	hg38_cpg_islands	2.00568	0.794112	-0.549058	0.042837	-0.725313	0.176255	-1.10123	1
GGH	hg38_genes_exons	0.306054	0.223339	-1.71172	0.0145092	-0.851652	-0.860072	-0.52388	2
GGT1	hg38_genes_promoters	0.590399	3.74e-10	-2.44218	2.26604e-08	-0.935976	-1.5062	-1.44186	4
GHITM	hg38_genes_introns	0.232777	0.028068	-1.88965	5.83071e-06	-1.06239	-0.827265	-0.439867	3
GIMAP1	hg38_genes_promoters	-0.419954	0.143565	1.77285	1.68806e-05	-0.205382	1.97823	-0.744513	4
GIMAP1-GIMAP5	hg38_genes_promoters	-0.430107	0.123394	1.5774	0.000316892	-0.198041	1.77544	-0.678452	4
GIPC2	hg38_genes_promoters	0.427521	0.025386	-1.86415	0.00509911	-0.818197	-1.04595	-0.796963	4
GK	hg38_genes_promoters	0.397123	0.394445	-2.30715	1.60921e-05	-0.796216	-1.51094	-0.916223	4
GLB1	hg38_genes_promoters	0.236545	0.885393	-1.4322	0.0197609	-0.680101	-0.752098	-0.33878	4
GLDC	hg38_cpg_islands	0.31819	0.63201	-3.16435	0.000138673	-0.548263	-2.61609	-1.00686	1
GLS	hg38_genes_exons	0.309213	0.223945	-1.43503	1.96491e-08	-0.855325	-0.5797	-0.443729	2
GLT8D1	hg38_cpg_islands	0.439402	0.782851	-0.687221	0.0165385	-0.560981	-0.12624	-0.301966	1
GLUD1	hg38_genes_exons	0.159212	0.6187	-1.20865	2.05464e-06	-0.680937	-0.527708	-0.192431	2
GLUD2	hg38_cpg_islands	0.525875	0.196326	-1.01934	1.83886e-06	-0.570053	-0.449285	-0.536044	1
GLYATL1	hg38_genes_promoters	0.457741	0.000136261	-1.40162	0.000144661	-0.84005	-0.561567	-0.641578	4
GLYCTK	hg38_genes_promoters	0.595048	5.99e-05	-1.66687	0.000576384	-0.939337	-0.727535	-0.991869	4
GMDS	hg38_cpg_islands	-0.792305	0.00687292	0.871836	0.0294643	-0.431751	1.30359	-0.69076	1
GMFB	hg38_genes_exons	-0.177092	0.928919	0.924898	0.00332155	-0.289958	1.21486	-0.163792	2
GMFG	hg38_cpg_islands	-0.302376	0.60123	1.20279	0.00411379	-0.483154	1.68595	-0.363696	1
GNAI2	hg38_cpg_islands	-0.837997	0.00121778	0.371108	0.00183154	-0.426957	0.798066	-0.310987	1
GNAO1	hg38_cpg_islands	-0.103702	0.600409	0.645553	0.000944968	-0.503999	1.14955	-0.0669448	1
GNAS	hg38_genes_exons	-0.238386	0.00740688	0.533726	0.00129714	-0.218699	0.752425	-0.127233	2
GOLGA3	hg38_genes_introns	-0.0280601	0.186112	1.20617	0.00337195	-0.432178	1.63835	-0.0338453	3
GOLIM4	hg38_cpg_islands	-0.855844	0.0913903	1.35843	6.66351e-05	-0.425085	1.78352	-1.16261	1
GORASP2	hg38_genes_promoters	-0.00975523	0.684559	1.04102	0.0231411	-0.502	1.54302	-0.0101554	4
GOT1	hg38_genes_introns	0.241758	1.76e-07	-1.55653	0.000514643	-1.08409	-0.472446	-0.376305	3
GOT2	hg38_genes_introns	0.0972553	0.0549302	-1.11491	2.27543e-05	-0.734953	-0.379953	-0.108431	3
GPAT3	hg38_cpg_islands	0.383881	0.34679	-1.80632	0.00150756	-0.555155	-1.25116	-0.693412	1
GPNMB	hg38_cpg_islands	-0.947502	0.00464464	1.51395	0.00609852	-0.415468	1.92942	-1.43447	1
GPR107	hg38_cpg_islands	-1.00713	0.0650925	0.783887	0.0184026	-0.409211	1.1931	-0.78948	1
GPRC5A	hg38_genes_exons	-0.149988	0.000121367	2.03603	0.00158349	-0.321469	2.3575	-0.30538	2
GPRC5C	hg38_genes_promoters	0.333391	0.089916	-2.51647	9.60018e-06	-0.750132	-1.76634	-0.838969	4
GPRIN3	hg38_genes_exons	0.0750856	0.373807	1.20577	0.0356122	-0.583134	1.78891	0.0905361	2
GPS1	hg38_genes_promoters	0.194495	0.669728	-0.64643	0.0110727	-0.649695	0.00326487	-0.125727	4
GPT	hg38_genes_promoters	1.00224	2.5e-09	-2.55	0.00419791	-1.23378	-1.31622	-2.55571	4
GPT2	hg38_cpg_islands	0.545787	0.197203	-1.06973	0.0459796	-0.572142	-0.497589	-0.583845	1
GPX1	hg38_genes_promoters	-0.770673	0.0601867	-1.01116	0.00500962	0.0482255	-1.05938	0.779271	4
GPX3	hg38_genes_introns	0.466321	1.12e-06	-1.48933	0.000248111	-1.62666	0.137325	-0.694507	3
GPX4	hg38_genes_promoters	0.402435	0.0385698	-1.24176	0.00391815	-0.800058	-0.441702	-0.499728	4
GRB2	hg38_cpg_islands	-0.969753	0.432058	1.89177	0.000475695	-0.413133	2.3049	-1.83455	1
GRHPR	hg38_cpg_islands	0.602574	0.393522	-1.09871	0.00124252	-0.5781	-0.520609	-0.662054	1
GRPEL1	hg38_genes_introns	0.140586	0.0972037	-1.9589	0.0013653	-0.839646	-1.11925	-0.275395	3
GRSF1	hg38_genes_exons	0.101923	0.354644	-2.01295	0.000252428	-0.614334	-1.39862	-0.205166	2
GSK3A	hg38_cpg_islands	-0.691938	0.152054	0.572686	0.0430198	-0.442281	1.01497	-0.396263	1
GSR	hg38_genes_exons	0.118917	0.581286	-0.587226	0.0212378	-0.634091	0.0468653	-0.069831	2
GSTP1	hg38_genes_promoters	0.139626	0.797175	-0.642462	0.0187135	-0.610018	-0.0324441	-0.0897043	4
GSTT1	hg38_genes_promoters	0.746764	0.628196	-1.18553	0.0185413	-1.04904	-0.136489	-0.885313	4
GTPBP1	hg38_genes_introns	-0.0275033	0.442888	0.751681	0.011824	-0.433523	1.1852	-0.0206737	3
GTPBP3	hg38_cpg_islands	0.191519	0.178679	-0.558808	0.038466	-0.534973	-0.0238351	-0.107023	1
GULP1	hg38_cpg_islands	-0.58385	0.277644	1.12126	0.0152257	-0.453622	1.57488	-0.654647	1
HACD3	hg38_genes_introns	0.0365196	0.195815	-0.981169	0.000842562	-0.58821	-0.392959	-0.0358319	3
HADH	hg38_genes_promoters	0.187132	0.495341	-0.812121	0.00686899	-0.64437	-0.167751	-0.151974	4
HADHA	hg38_genes_promoters	0.349599	0.899821	-1.61445	1.98046e-05	-0.761851	-0.852602	-0.564411	4
HADHB	hg38_genes_exons	0.19125	0.158624	-1.4797	1.07142e-05	-0.718184	-0.761516	-0.282992	2
HARS2	hg38_cpg_islands	0.775347	0.312765	-1.35423	2.58364e-05	-0.596228	-0.758	-1.05	1
HCFC1	hg38_genes_exons	-0.00227599	0.989759	1.1414	0.0191533	-0.493195	1.6346	-0.00259782	2
HDAC2	hg38_cpg_islands	-0.362318	0.291137	0.861755	0.0365709	-0.476865	1.33862	-0.312229	1
HDAC6	hg38_genes_introns	-0.000473614	0.761331	-1.52038	0.000310214	-0.49883	-1.02155	0.000720073	3
HDHD3	hg38_cpg_islands	1.42419	0.00562713	-2.45154	5.2345e-05	-0.664303	-1.78724	-3.49146	1
HDHD5	hg38_cpg_islands	0.192722	0.16477	-2.15801	0.000707131	-0.535099	-1.62291	-0.415897	1
HEATR5B	hg38_genes_promoters	0.0892135	0.789792	-0.978196	0.00396035	-0.573565	-0.404632	-0.0872683	4
HECTD3	hg38_genes_promoters	-0.00311464	0.990365	-0.598284	0.0470235	-0.506802	-0.0914826	0.00186344	4
HECW2	hg38_cpg_islands	-1.0364	0.0225116	0.767492	0.0189375	-0.406141	1.17363	-0.795431	1
HGS	hg38_cpg_islands	-0.168295	0.741217	0.594369	0.0150645	-0.497222	1.09159	-0.100029	1
HIBADH	hg38_cpg_islands	0.281414	0.489877	-2.7419	0.000114626	-0.544405	-2.1975	-0.771609	1
HIBCH	hg38_cpg_islands	0.986211	0.206853	-1.18648	0.000509866	-0.618351	-0.568132	-1.17012	1
HINT2	hg38_cpg_islands	0.154257	0.470308	-0.678284	0.0165256	-0.531063	-0.147221	-0.10463	1
HIP1	hg38_genes_promoters	-0.169695	0.579036	2.2286	0.000100722	-0.386346	2.61495	-0.378182	4
HK1	hg38_cpg_islands	-1.42261	0.000354199	0.35784	0.0173391	-0.36562	0.72346	-0.509067	1
HKDC1	hg38_genes_promoters	0.151922	0.0331982	-2.34406	0.0129617	-0.61891	-1.72515	-0.356113	4
HLA-A	hg38_genes_exons	-0.241798	0.341828	1.06792	0.000391825	-0.214733	1.28265	-0.25822	2
HLA-B	hg38_genes_exons	-1.11867	0.25149	1.36693	0.000628118	0.804701	0.562227	-1.52914	2
HLA-C	hg38_genes_promoters	-0.561	0.275553	0.980457	0.00118761	-0.103391	1.08385	-0.550036	4
HLA-DRB1	hg38_cpg_islands	-1.1028	0.718702	0.95532	0.00234349	-0.399175	1.35449	-1.05352	1
HM13	hg38_cpg_islands	1.00087	0.0277278	-1.01966	0.00779667	-0.619889	-0.399768	-1.02055	1
HMOX1	hg38_cpg_islands	0.61119	0.429722	-2.98103	0.00463356	-0.579004	-2.40202	-1.82198	1
HNF1B	hg38_cpg_islands	0.633069	0.434549	-0.684203	0.0166462	-0.5813	-0.102903	-0.433148	1
HNRNPA1	hg38_genes_promoters	0.125417	0.853386	-0.385682	0.0229478	-0.599744	0.214062	-0.0483712	4
HNRNPF	hg38_genes_promoters	0.413181	0.045052	-0.531968	0.0193004	-0.807828	0.27586	-0.219799	4
HNRNPH2	hg38_genes_introns	0.440735	0.410056	-0.433541	0.0360229	-1.56484	1.1313	-0.191077	3
HOOK1	hg38_cpg_islands	0.74626	0.0713476	-1.18818	0.00437479	-0.593176	-0.595007	-0.886694	1
HOOK3	hg38_cpg_islands	-0.495783	0.339656	1.58117	0.00252838	-0.462862	2.04403	-0.783916	1
HPCAL1	hg38_genes_introns	0.136327	1.05e-05	-1.08372	0.00245023	-0.829356	-0.254361	-0.14774	3
HS1BP3	hg38_genes_introns	0.0537758	0.0133635	-1.7021	0.00226165	-0.629902	-1.0722	-0.0915317	3
HSD11B2	hg38_genes_promoters	1.0837	2.54e-05	-2.07788	1.27468e-05	-1.29268	-0.785196	-2.25179	4
HSD17B4	hg38_genes_introns	0.028645	0.175506	-0.757375	2.28214e-05	-0.569184	-0.188191	-0.021695	3
HSDL2	hg38_genes_promoters	0.358854	0.0910337	-2.02903	0.000121707	-0.768544	-1.26048	-0.728125	4
HSP90AA1	hg38_genes_promoters	0.258416	0.352789	-0.259935	0.000233494	-0.695916	0.435981	-0.0671712	4
HSP90AB1	hg38_genes_promoters	0.454374	0.0329189	-0.167952	0.0383318	-0.837615	0.669662	-0.0763132	4
HSP90B1	hg38_genes_exons	0.226856	0.128554	-0.50328	0.000253633	-0.759579	0.256299	-0.114172	2
HSPA12A	hg38_genes_exons	0.0231892	0.582958	1.00768	9.33393e-06	-0.5228	1.53048	0.0233674	2
HSPA12B	hg38_genes_introns	-0.0982018	0.0084813	1.67186	0.000156769	-0.262708	1.93457	-0.16418	3
HSPA2	hg38_genes_promoters	-0.221917	0.878747	0.471014	0.0198745	-0.348584	0.819598	-0.104526	4
HSPA4	hg38_genes_exons	0.462044	0.0513992	-0.68079	0.0462135	-1.033	0.352213	-0.314555	2
HSPA4L	hg38_cpg_islands	0.463641	0.0999544	-1.83939	0.00104131	-0.563524	-1.27587	-0.852817	1
HSPA9	hg38_cpg_islands	0.340869	0.731026	-1.7558	4.9309e-13	-0.550643	-1.20516	-0.598498	1
HSPB6	hg38_genes_promoters	-0.0286455	0.847531	-0.79505	0.0479259	-0.48834	-0.30671	0.0227746	4
HSPD1	hg38_genes_exons	0.127667	0.241246	-1.27647	1.13055e-08	-0.644263	-0.632208	-0.162963	2
HSPE1	hg38_genes_introns	0.66569	0.041229	-1.39068	3.68772e-05	-2.10835	0.717669	-0.925764	3
HSPG2	hg38_genes_exons	-0.0177527	0.0923414	0.579481	2.56876e-05	-0.475202	1.05468	-0.0102874	2
HTATSF1	hg38_genes_promoters	0.0961452	0.27424	-1.10631	0.00398151	-0.578577	-0.527729	-0.106366	4
HTRA1	hg38_cpg_islands	-0.309628	0.331491	1.36912	0.0279774	-0.482393	1.85151	-0.423918	1
HTRA2	hg38_cpg_islands	-0.0259215	0.932111	-0.927185	0.00876521	-0.512159	-0.415026	0.0240341	1
IARS2	hg38_genes_introns	0.0147288	0.263357	-1.89648	3.24624e-06	-0.535561	-1.36092	-0.027933	3
IBA57	hg38_genes_introns	-0.0830959	0.0206144	-1.66119	0.000736017	-0.299206	-1.36198	0.138038	3
ICAM1	hg38_cpg_islands	-0.84808	0.0145004	2.65325	6.9819e-05	-0.425899	3.07915	-2.25016	1
IDH1	hg38_genes_promoters	0.510721	0.025425	-0.985626	0.00350576	-0.87836	-0.107267	-0.50338	4
IDH2	hg38_genes_promoters	0.746352	0.000230406	-0.972848	1.58907e-05	-1.04875	0.0758987	-0.726087	4
IDH3A	hg38_genes_introns	0.112096	0.246601	-2.01097	7.06195e-06	-0.77081	-1.24016	-0.225422	3
IDH3B	hg38_genes_promoters	0.118111	0.573633	-1.07286	0.0319524	-0.594461	-0.478402	-0.126717	4
IDH3G	hg38_genes_exons	0.162942	0.476255	-0.966692	0.0351591	-0.685274	-0.281418	-0.157515	2
IDNK	hg38_genes_introns	0.108219	0.18801	-1.01755	0.00715357	-0.761443	-0.256105	-0.110118	3
IGSF8	hg38_genes_promoters	-0.199532	0.598053	1.06261	0.0108664	-0.364771	1.42738	-0.212023	4
IL6ST	hg38_cpg_islands	-0.736567	0.383783	0.685177	0.0187857	-0.437599	1.12278	-0.504679	1
ILDR2	hg38_genes_promoters	-0.0923388	0.916475	1.11752	0.0104698	-0.442283	1.55981	-0.103191	4
ILF3	hg38_genes_introns	-0.00907539	0.980692	-0.545696	0.0268895	-0.478047	-0.0676492	0.00495241	3
ILK	hg38_cpg_islands	-1.97318	0.282401	1.53343	6.12525e-06	-0.307855	1.84128	-3.02572	1
ILVBL	hg38_cpg_islands	0.884057	0.570947	-2.27933	2.60982e-06	-0.607633	-1.67169	-2.01506	1
IMMT	hg38_genes_exons	0.124413	0.208686	-1.3729	6.7767e-11	-0.64048	-0.732423	-0.170807	2
IMPDH2	hg38_genes_exons	0.11404	0.125549	-1.77608	6.01248e-06	-0.628421	-1.14766	-0.202545	2
INF2	hg38_genes_promoters	-0.205266	0.00361897	3.65674	5.48533e-09	-0.360624	4.01736	-0.750606	4
IQGAP1	hg38_cpg_islands	-1.45264	0.213993	0.67793	0.00091605	-0.362469	1.0404	-0.984787	1
IQGAP2	hg38_cpg_islands	-0.53571	0.285916	1.84595	8.71257e-12	-0.458673	2.30462	-0.988892	1
ISCA2	hg38_genes_introns	0.752418	0.0193562	-0.729373	0.017991	-2.3179	1.58852	-0.548793	3
ISOC1	hg38_genes_introns	0.0948573	0.286168	-1.31695	0.00683507	-0.72916	-0.587793	-0.124923	3
ISOC2	hg38_cpg_islands	0.3507	0.557664	-1.44198	0.0152307	-0.551674	-0.890307	-0.505703	1
IST1	hg38_genes_introns	-0.00523474	0.906047	-0.577453	0.0366323	-0.487327	-0.0901262	0.00302281	3
ISYNA1	hg38_genes_promoters	-0.163918	0.901596	1.56876	0.00502179	-0.390524	1.95929	-0.257148	4
ITGA1	hg38_cpg_islands	-0.34434	0.775524	1.60327	3.48374e-08	-0.478751	2.08202	-0.55207	1
ITGA11	hg38_cpg_islands	-0.257031	0.223025	0.573876	0.0431532	-0.487912	1.06179	-0.147504	1
ITGA2	hg38_genes_introns	0.00234432	0.884363	0.892766	0.00589358	-0.505638	1.3984	0.00209293	3
ITGA2B	hg38_genes_exons	-0.232869	0.00576605	1.01182	0.0310567	-0.225113	1.23693	-0.235621	2
ITGA3	hg38_cpg_islands	-0.711672	0.18037	3.46758	4.17057e-08	-0.440211	3.90779	-2.46778	1
ITGA5	hg38_cpg_islands	-1.91735	0.0751268	1.29724	0.014969	-0.313713	1.61095	-2.48725	1
ITGA6	hg38_genes_promoters	0.445223	0.131133	-1.36308	1.20585e-05	-0.830998	-0.532085	-0.606876	4
ITGA8	hg38_cpg_islands	-1.21304	0.0762102	3.82785	4.7333e-06	-0.387608	4.21546	-4.64334	1
ITGAV	hg38_cpg_islands	-0.697789	0.420167	2.11826	7.30426e-06	-0.441668	2.55992	-1.4781	1
ITGB1	hg38_cpg_islands	-0.270484	0.733095	1.26588	2.30327e-05	-0.4865	1.75238	-0.3424	1
ITGB3	hg38_cpg_islands	-1.80551	0.000818979	1.53594	0.000565238	-0.325447	1.86138	-2.77315	1
ITGB5	hg38_genes_introns	0.00151608	0.647814	1.90114	0.00540949	-0.503637	2.40478	0.00288228	3
ITIH5	hg38_genes_exons	-0.00544892	0.800031	1.91141	4.02196e-05	-0.489506	2.40091	-0.0104151	2
ITM2B	hg38_genes_introns	-0.124702	0.0639832	1.09909	0.00602794	-0.198681	1.29777	-0.137059	3
ITPR2	hg38_genes_promoters	0.435633	0.0629866	-0.983133	0.0231823	-0.824063	-0.15907	-0.428285	4
JAM2	hg38_cpg_islands	-0.801998	0.244233	0.852282	0.0373302	-0.430734	1.28302	-0.683529	1
JUP	hg38_genes_promoters	0.660642	0.000766158	-0.473675	0.0341307	-0.986769	0.513094	-0.31293	4
KANK1	hg38_genes_exons	-0.045303	0.130163	2.42128	2.14137e-06	-0.443173	2.86445	-0.109691	2
KANK2	hg38_genes_promoters	-0.469983	0.00905913	2.08258	1.78315e-06	-0.169206	2.25178	-0.978775	4
KANK3	hg38_genes_introns	0.334203	1.44e-07	2.9792	2.4646e-05	-1.30744	4.28664	0.995657	3
KHK	hg38_cpg_islands	0.580575	0.0282515	-2.13162	3.35574e-05	-0.575792	-1.55583	-1.23756	1
KIF13A	hg38_genes_promoters	0.0803247	0.923098	-0.55043	0.0384045	-0.567137	0.0167074	-0.0442131	4
KIF13B	hg38_cpg_islands	0.190059	0.755118	-1.97321	0.000236929	-0.53482	-1.43839	-0.375027	1
KIF1B	hg38_genes_promoters	0.0928554	0.323936	-0.900616	0.00945223	-0.576198	-0.324418	-0.083627	4
KIF5B	hg38_cpg_islands	-0.765209	0.0363858	0.437965	0.0259231	-0.434594	0.872559	-0.335135	1
KIRREL1	hg38_cpg_islands	-2.35259	0.126982	4.90935	7.72449e-08	-0.268048	5.17739	-11.5497	1
KLC4	hg38_cpg_islands	0.909581	0.0333973	-1.34652	0.0014488	-0.610311	-0.736204	-1.22476	1
KLHL42	hg38_genes_exons	-0.203441	0.730683	0.670265	0.0406438	-0.259325	0.929591	-0.13636	2
KRT1	hg38_genes_promoters	0.0151406	0.764303	1.24238	0.00301615	-0.520002	1.76238	0.0188104	4
KRT18	hg38_cpg_islands	0.652554	0.0987405	-2.38583	2.54933e-08	-0.583344	-1.80249	-1.55688	1
KRT19	hg38_genes_introns	0.247558	0.0108878	-1.54343	2.55675e-05	-1.0981	-0.445334	-0.382089	3
KRT7	hg38_genes_promoters	0.338694	9.71e-05	-1.46413	0.000687157	-0.753966	-0.710169	-0.495893	4
KRT8	hg38_cpg_islands	0.719718	0.00552376	-2.04091	3.68262e-07	-0.590391	-1.45052	-1.46888	1
L1CAM	hg38_genes_introns	0.0332443	0.892738	-0.976765	0.00232084	-0.580296	-0.396469	-0.0324718	3
L2HGDH	hg38_cpg_islands	0.873908	0.879035	-3.2628	5.89342e-06	-0.606569	-2.65623	-2.85139	1
L3HYPDH	hg38_genes_exons	0.369162	0.284964	-0.813548	0.0131656	-0.92502	0.111473	-0.300331	2
LACTB	hg38_cpg_islands	0.891037	0.156924	-2.2188	0.000269483	-0.608366	-1.61043	-1.97703	1
LAMA2	hg38_genes_introns	-0.0232526	0.0757042	2.93766	8.34907e-06	-0.443794	3.38145	-0.0683081	3
LAMA5	hg38_genes_introns	-0.116542	0.00585785	1.95763	1.27854e-08	-0.218396	2.17602	-0.228146	3
LAMB1	hg38_genes_promoters	0.484651	0.0262372	-1.23341	5.10552e-06	-0.859509	-0.373903	-0.597774	4
LAMC1	hg38_cpg_islands	-1.02814	0.0545654	2.00272	5.70744e-09	-0.407007	2.40973	-2.05908	1
LAMTOR1	hg38_genes_introns	0.093576	0.183936	-0.414425	0.0439243	-0.726064	0.311638	-0.0387803	3
LANCL1	hg38_genes_promoters	-0.414578	0.690043	0.883637	0.0221204	-0.209269	1.09291	-0.366336	4
LAP3	hg38_genes_promoters	0.0441071	0.817807	-1.19483	0.00199148	-0.540948	-0.653885	-0.0527006	4
LARS2	hg38_cpg_islands	0.43904	0.742996	-1.90737	1.47381e-05	-0.560943	-1.34642	-0.83741	1
LCLAT1	hg38_genes_introns	-0.000292272	0.802854	-0.957571	0.0171542	-0.499268	-0.458302	0.000279871	3
LDHA	hg38_genes_promoters	0.358377	0.217085	-0.340141	0.0141652	-0.768199	0.428058	-0.121899	4
LDHB	hg38_genes_promoters	0.466846	0.215625	-0.736829	4.33922e-08	-0.846634	0.109804	-0.343986	4
LDHD	hg38_genes_introns	0.201634	3.84e-05	-2.99265	0.000211198	-0.987143	-2.00551	-0.603421	3
LEMD2	hg38_cpg_islands	-0.330757	0.491911	1.70589	5.08812e-07	-0.480176	2.18606	-0.564233	1
LETM1	hg38_genes_introns	0.17832	6.11e-08	-2.80757	1.88636e-08	-0.930813	-1.87676	-0.500645	3
LGALS3	hg38_cpg_islands	0.592907	0.0340135	-0.960309	0.00802464	-0.577086	-0.383223	-0.569374	1
LGALS8	hg38_cpg_islands	-2.47016	0.100598	1.32494	0.000943462	-0.255713	1.58065	-3.27281	1
LIMA1	hg38_cpg_islands	-0.692677	0.446564	0.920292	7.33287e-05	-0.442204	1.3625	-0.637466	1
LIMCH1	hg38_genes_exons	-0.0193282	0.924257	1.22931	0.0315321	-0.473371	1.70268	-0.0237603	2
LIMD1	hg38_genes_introns	-0.0319915	0.0679618	0.875856	0.034282	-0.422679	1.29854	-0.0280199	3
LLGL2	hg38_cpg_islands	0.276843	0.323517	-1.30454	0.00476631	-0.543925	-0.760614	-0.361153	1
LMAN1	hg38_genes_promoters	0.42652	0.242714	-1.07656	7.09298e-06	-0.817474	-0.259088	-0.459175	4
LMAN2	hg38_genes_introns	0.010763	0.490951	-0.58392	0.0429771	-0.525979	-0.057941	-0.0062847	3
LMNA	hg38_cpg_islands	-0.397512	0.355351	0.86583	0.000729062	-0.473172	1.339	-0.344178	1
LMNB2	hg38_genes_introns	0.00379136	0.764308	0.458214	0.0350893	-0.509135	0.967348	0.00173725	3
LMO7	hg38_genes_exons	-0.169016	5.71e-05	2.7555	2.13411e-06	-0.299347	3.05484	-0.465723	2
LNPEP	hg38_cpg_islands	-1.22663	0.0882857	1.33207	0.022933	-0.386182	1.71825	-1.63395	1
LONP1	hg38_cpg_islands	0.098804	0.661259	-2.42304	6.28381e-07	-0.525245	-1.89779	-0.239406	1
LPCAT3	hg38_cpg_islands	1.00836	0.0295391	-1.26836	0.0206872	-0.620675	-0.647687	-1.27896	1
LPP	hg38_genes_exons	0.00870962	0.856203	1.38031	0.00200708	-0.505967	1.88628	0.012022	2
LRBA	hg38_genes_exons	0.0341685	0.433064	-1.79066	1.12663e-05	-0.535565	-1.25509	-0.0611842	2
LRP1	hg38_genes_promoters	-0.220091	0.163412	1.45241	1.48587e-05	-0.349904	1.80231	-0.319663	4
LRP2	hg38_genes_promoters	0.100578	0.195138	-3.24871	1.00118e-13	-0.581782	-2.66692	-0.326747	4
LRPAP1	hg38_cpg_islands	0.111842	0.45995	-1.95718	0.000203355	-0.526613	-1.43056	-0.218894	1
LRPPRC	hg38_cpg_islands	0.424424	0.228606	-2.61085	3.07997e-07	-0.559409	-2.05144	-1.10811	1
LRRC40	hg38_genes_exons	0.340424	0.412909	-0.845112	0.00691962	-0.89161	0.0464987	-0.287697	2
LRRFIP1	hg38_genes_introns	-0.0527071	0.138026	1.07344	0.0334703	-0.372628	1.44607	-0.0565778	3
LTA4H	hg38_genes_promoters	0.0437257	0.588375	-0.733971	0.00219806	-0.540672	-0.193299	-0.0320934	4
LUZP1	hg38_cpg_islands	-0.90841	0.0635307	1.0196	0.0489235	-0.419569	1.43917	-0.926213	1
MACF1	hg38_cpg_islands	-0.34169	0.146041	2.10958	9.08865e-06	-0.479029	2.58861	-0.720822	1
MACROD1	hg38_genes_exons	0.179143	0.186615	-1.12261	0.00165356	-0.704108	-0.418506	-0.201108	2
MAGI1	hg38_genes_introns	0.0128788	0.354074	1.7986	0.000167582	-0.531091	2.32969	0.0231637	3
MAGI2	hg38_genes_promoters	-0.271035	0.0699602	3.84409	1.95045e-06	-0.313066	4.15715	-1.04188	4
MAIP1	hg38_genes_exons	0.808581	0.585675	-2.40839	5.08828e-07	-1.43588	-0.972513	-1.94738	2
MAN2A1	hg38_genes_promoters	0.0602396	0.563679	-1.27547	0.00106595	-0.552614	-0.722857	-0.0768338	4
MAOA	hg38_genes_promoters	0.0587118	0.713277	-1.79513	2.92489e-07	-0.551509	-1.24363	-0.105396	4
MAOB	hg38_cpg_islands	0.201331	0.177088	-2.67466	9.72347e-08	-0.536002	-2.13866	-0.538492	1
MAP1A	hg38_cpg_islands	-0.79059	0.463491	1.69306	0.000401738	-0.431931	2.12499	-1.33852	1
MAP1B	hg38_cpg_islands	-1.0046	0.0063905	4.5758	2.30247e-08	-0.409477	4.98528	-4.59685	1
MAP4	hg38_cpg_islands	-0.299816	0.873858	1.15331	9.60034e-06	-0.483423	1.63673	-0.345781	1
MAP6	hg38_cpg_islands	-0.774174	0.00527869	2.78788	8.49621e-05	-0.433653	3.22154	-2.15831	1
MAP7	hg38_genes_promoters	0.0361908	0.742606	-1.3375	0.00268138	-0.535224	-0.802272	-0.048405	4
MAPK1	hg38_genes_promoters	-0.361729	0.125282	0.954417	7.73084e-07	-0.247485	1.2019	-0.34524	4
MAPK3	hg38_genes_exons	-0.260933	0.0588607	1.05474	0.000772102	-0.192487	1.24723	-0.275217	2
MAPRE1	hg38_cpg_islands	-0.994581	0.354341	0.680317	0.0220149	-0.410528	1.09085	-0.67663	1
MARS2	hg38_genes_exons	0.102577	0.768497	-1.46022	0.00137434	-0.615095	-0.845127	-0.149785	2
MAT2A	hg38_genes_introns	0.739014	0.00134412	-1.51819	0.000147268	-2.28551	0.767318	-1.12196	3
MAT2B	hg38_genes_exons	0.230034	0.223783	-0.823074	0.00775173	-0.763273	-0.0598011	-0.189335	2
MCAM	hg38_genes_promoters	-0.253703	0.0924683	1.2458	0.0426451	-0.3256	1.5714	-0.316062	4
MCAT	hg38_cpg_islands	0.507873	0.510655	-1.43527	0.00678225	-0.568164	-0.867108	-0.728936	1
MCCC1	hg38_genes_promoters	0.330955	0.192163	-2.92049	7.83652e-08	-0.74837	-2.17212	-0.966553	4
MDH1	hg38_genes_exons	0.16407	0.345724	-0.52328	0.00691544	-0.686585	0.163305	-0.0858546	2
MDH2	hg38_genes_exons	0.129296	0.298262	-0.569312	0.00440726	-0.646158	0.0768453	-0.0736097	2
ME2	hg38_genes_exons	0.314613	0.59712	-2.28244	2.23713e-06	-0.861602	-1.42083	-0.718083	2
ME3	hg38_genes_exons	0.102698	0.445156	-1.13713	0.00183396	-0.615236	-0.521891	-0.116781	2
MFN1	hg38_genes_promoters	0.613017	0.00638975	-1.11997	0.00359402	-0.952331	-0.167637	-0.68656	4
MFN2	hg38_genes_introns	0.000316048	0.97027	-1.16295	0.0257243	-0.500738	-0.662214	-0.000367548	3
MFSD6	hg38_genes_introns	0.0659941	0.082554	0.711532	0.0207942	-0.659423	1.37095	0.0469569	3
MIA2	hg38_cpg_islands	0.203071	0.27742	-1.83237	0.00235231	-0.536185	-1.29619	-0.372101	1
MIA3	hg38_genes_promoters	0.252851	0.0803647	-0.831491	0.0290299	-0.691892	-0.139599	-0.210243	4
MIEN1	hg38_genes_exons	0.31272	0.263554	-1.13084	0.0035543	-0.859402	-0.271434	-0.353636	2
MINDY1	hg38_genes_introns	0.204621	0.00061009	-0.836435	0.0218734	-0.99436	0.157925	-0.171152	3
MIPEP	hg38_cpg_islands	1.9014	0.284809	-2.3237	0.00346894	-0.714372	-1.60933	-4.41829	1
MLEC	hg38_cpg_islands	0.397943	0.204593	-1.11521	1.69696e-06	-0.556631	-0.558581	-0.443791	1
MLST8	hg38_cpg_islands	0.656395	0.625565	-0.780074	0.0181961	-0.583747	-0.196326	-0.512036	1
MLYCD	hg38_genes_promoters	0.334929	0.869022	-2.13527	0.000140478	-0.751243	-1.38402	-0.715163	4
MMAA	hg38_genes_promoters	0.0980617	0.821975	-2.56683	0.000108196	-0.579963	-1.98687	-0.251708	4
MME	hg38_cpg_islands	-0.52717	0.305276	0.337038	0.0237038	-0.459569	0.796606	-0.177676	1
MMP9	hg38_genes_introns	0.066934	0.923514	1.06975	0.0384774	-0.661694	1.73144	0.0716025	3
MMRN2	hg38_genes_promoters	-0.679927	3.91e-08	1.5938	1.39142e-08	-0.0173936	1.61119	-1.08367	4
MMS19	hg38_cpg_islands	-0.191012	0.626466	0.66011	0.0407018	-0.494838	1.15495	-0.126089	1
MOB1B	hg38_cpg_islands	0.550334	0.424958	-1.49316	3.39e-05	-0.572619	-0.920543	-0.821738	1
MOB4	hg38_genes_promoters	0.164266	0.602047	-0.882204	0.00012091	-0.627836	-0.254369	-0.144916	4
MOV10	hg38_genes_exons	0.172281	0.0635241	-1.73526	0.000667032	-0.696131	-1.03913	-0.298952	2
MPC1	hg38_genes_introns	0.0695859	0.178494	-1.84621	2.09703e-06	-0.668101	-1.1781	-0.12847	3
MPC2	hg38_genes_introns	0.260275	0.00762995	-1.80473	0.000734305	-1.12883	-0.675901	-0.469726	3
MPDZ	hg38_cpg_islands	-0.822306	0.0626287	2.76314	0.000372568	-0.428603	3.19175	-2.27215	1
MPI	hg38_genes_exons	0.169984	0.214832	-1.49235	0.0144926	-0.693461	-0.798886	-0.253675	2
MPRIP	hg38_genes_introns	-0.0384232	0.00625134	2.06348	0.000784447	-0.40714	2.47062	-0.0792854	3
MPST	hg38_cpg_islands	0.401553	0.461003	-1.21081	0.0321516	-0.557009	-0.653798	-0.486203	1
MRC2	hg38_genes_promoters	-0.0993916	0.698333	1.28368	0.00386849	-0.437183	1.72086	-0.127587	4
MRI1	hg38_cpg_islands	0.150618	0.265477	-1.00054	0.0115838	-0.530682	-0.469853	-0.150699	1
MRPL1	hg38_genes_promoters	0.362279	0.293877	-1.6062	1.11574e-06	-0.771021	-0.835178	-0.581893	4
MRPL11	hg38_genes_exons	0.0511257	0.725918	-1.97263	9.62231e-06	-0.555279	-1.41736	-0.100852	2
MRPL12	hg38_genes_exons	0.448687	0.0075853	-1.49208	0.0107601	-1.01747	-0.474602	-0.669476	2
MRPL13	hg38_genes_exons	0.606206	0.171659	-0.980881	0.0022844	-1.2006	0.21972	-0.594616	2
MRPL15	hg38_genes_promoters	0.940252	0.0356202	-1.46745	0.00359016	-1.18896	-0.278494	-1.37977	4
MRPL16	hg38_genes_exons	0.172493	0.343635	-1.46251	5.5661e-05	-0.696378	-0.766132	-0.252273	2
MRPL18	hg38_genes_promoters	0.259673	0.534161	-0.640802	0.0396995	-0.696825	0.0560233	-0.166399	4
MRPL19	hg38_cpg_islands	1.59853	0.214817	-1.09021	0.00171495	-0.682595	-0.407616	-1.74274	1
MRPL2	hg38_genes_promoters	0.128979	0.629834	-0.756929	0.0467417	-0.60232	-0.154609	-0.0976283	4
MRPL20	hg38_cpg_islands	0.21322	0.485123	-1.01715	0.000113038	-0.53725	-0.479903	-0.216877	1
MRPL21	hg38_cpg_islands	0.628826	0.459366	-1.01387	0.00677965	-0.580855	-0.433015	-0.637548	1
MRPL22	hg38_genes_promoters	0.250158	0.546908	-0.759979	0.0191887	-0.689945	-0.0700342	-0.190115	4
MRPL23	hg38_genes_exons	0.206583	0.969541	-1.40485	0.00207407	-0.736009	-0.668844	-0.290219	2
MRPL37	hg38_genes_promoters	0.416629	0.0151146	-1.95776	4.61331e-05	-0.810321	-1.14743	-0.815658	4
MRPL39	hg38_genes_exons	0.0924754	0.696442	-1.24432	0.001821	-0.603351	-0.640971	-0.115069	2
MRPL4	hg38_genes_promoters	0.032139	0.742468	-1.74737	4.71613e-05	-0.532294	-1.21508	-0.0561588	4
MRPL40	hg38_genes_exons	0.195912	0.162542	-2.01622	9.14049e-05	-0.723604	-1.29262	-0.395003	2
MRPL41	hg38_genes_exons	1.25854	0.0391584	-1.47376	0.00191325	-1.95899	0.485224	-1.85478	2
MRPL44	hg38_cpg_islands	0.82395	0.320691	-2.03144	0.000849647	-0.601327	-1.43011	-1.6738	1
MRPL45	hg38_genes_promoters	0.987105	0.229905	-1.37973	0.0234241	-1.22284	-0.156897	-1.36194	4
MRPL46	hg38_genes_exons	0.0284324	0.821248	-1.32814	0.000201128	-0.528896	-0.799247	-0.0377623	2
MRPL47	hg38_cpg_islands	1.66416	0.110288	-1.13434	0.00942043	-0.689481	-0.444854	-1.88772	1
MRPL48	hg38_genes_promoters	0.707432	0.000405964	-1.72333	0.000485796	-1.0206	-0.702729	-1.21914	4
MRPL49	hg38_cpg_islands	0.683715	0.159231	-1.22161	0.0167683	-0.586614	-0.634998	-0.835234	1
MRPL50	hg38_genes_exons	0.365657	0.0372082	-0.688298	0.0165359	-0.920945	0.232648	-0.251681	2
MRPL54	hg38_genes_promoters	0.102465	0.553075	-0.911419	0.011138	-0.583147	-0.328272	-0.0933885	4
MRPL55	hg38_genes_promoters	0.465568	0.287781	-0.677199	0.0165228	-0.84571	0.16851	-0.315283	4
MRPL58	hg38_genes_exons	0.0823415	0.402632	-0.752151	0.0172323	-0.591569	-0.160582	-0.0619332	2
MRPL9	hg38_genes_promoters	0.0571209	0.82546	-0.925188	0.0440627	-0.550358	-0.374829	-0.0528476	4
MRPS14	hg38_cpg_islands	2.00809	0.1195	-1.12555	0.00583353	-0.725566	-0.39998	-2.2602	1
MRPS16	hg38_genes_exons	0.0347717	0.916646	-0.960466	0.00247215	-0.536266	-0.4242	-0.0333971	2
MRPS2	hg38_genes_promoters	-0.0635706	0.651762	-1.4712	0.000753574	-0.463085	-1.00811	0.0935248	4
MRPS22	hg38_genes_exons	0.292352	0.502231	-2.96022	2.21975e-05	-0.835723	-2.1245	-0.865425	2
MRPS23	hg38_genes_exons	0.115275	0.124479	-1.50223	0.00012751	-0.629857	-0.872375	-0.17317	2
MRPS24	hg38_genes_introns	0.308172	0.549675	-0.857299	0.00675497	-1.24455	0.387253	-0.264196	3
MRPS26	hg38_genes_introns	0.219883	0.424966	-1.56838	0.0152003	-1.03124	-0.537145	-0.344861	3
MRPS27	hg38_cpg_islands	1.82342	0.202642	-0.748112	0.0483341	-0.70619	-0.0419219	-1.36412	1
MRPS28	hg38_cpg_islands	0.336595	0.794485	-1.48267	0.000201098	-0.550194	-0.93248	-0.499061	1
MRPS31	hg38_genes_exons	0.474128	0.119959	-2.27713	2.9531e-06	-1.04705	-1.23008	-1.07965	2
MRPS34	hg38_cpg_islands	0.288362	0.139056	-1.0823	0.0183769	-0.545134	-0.537166	-0.312094	1
MRPS35	hg38_genes_promoters	0.242407	0.687306	-2.03927	0.000691518	-0.68434	-1.35493	-0.494333	4
MRPS7	hg38_genes_introns	0.255204	0.000874675	-1.12175	0.0177369	-1.11657	-0.00517167	-0.286274	3
MRPS9	hg38_genes_exons	0.157128	0.166443	-1.46771	0.000558705	-0.678515	-0.789196	-0.230619	2
MSN	hg38_genes_promoters	-0.271223	0.31467	0.763222	4.44882e-05	-0.312931	1.07615	-0.207003	4
MSRA	hg38_cpg_islands	0.321623	0.746946	-1.94357	0.00201202	-0.548623	-1.39495	-0.625096	1
MTCH1	hg38_cpg_islands	0.690607	0.0605552	-1.08118	0.000413555	-0.587337	-0.493847	-0.746673	1
MTCH2	hg38_genes_introns	0.0659496	0.200809	-2.28391	7.71483e-08	-0.659316	-1.6246	-0.150623	3
MTDH	hg38_genes_introns	-0.0171516	0.385893	0.433348	0.0480749	-0.458534	0.891882	-0.0074326	3
MTFR1L	hg38_cpg_islands	0.701979	0.484916	-1.11257	0.0262005	-0.58853	-0.524038	-0.780999	1
MTHFD1	hg38_genes_introns	0.0242048	0.0597691	-1.61708	8.3838e-07	-0.558456	-1.05863	-0.0391412	3
MTIF2	hg38_cpg_islands	1.15586	0.191118	-0.986866	0.000446743	-0.636151	-0.350716	-1.14068	1
MTPAP	hg38_cpg_islands	0.482122	0.608465	-0.899394	0.00195009	-0.565463	-0.333931	-0.433618	1
MTREX	hg38_genes_promoters	0.00870622	0.879226	-0.796233	0.0239901	-0.515349	-0.280883	-0.00693218	4
MTTP	hg38_genes_promoters	0.315857	0.292659	-2.24213	0.000142689	-0.737452	-1.50467	-0.708191	4
MTX1	hg38_genes_exons	0.224901	0.537594	-2.0772	1.27706e-06	-0.757306	-1.31989	-0.467165	2
MTX2	hg38_genes_exons	0.425031	0.816886	-1.01578	0.0118843	-0.989973	-0.0258041	-0.431737	2
MTX3	hg38_cpg_islands	1.08031	0.0611542	-1.04025	0.0087941	-0.628224	-0.412031	-1.1238	1
MVP	hg38_genes_promoters	0.124861	0.173778	-0.557995	0.00212819	-0.599342	0.0413465	-0.069672	4
MXRA8	hg38_genes_introns	-0.349969	0.00104124	0.769035	0.0429638	0.345587	0.423448	-0.269138	3
MYADM	hg38_cpg_islands	-1.07886	0.0624979	1.07763	0.00632494	-0.401686	1.47931	-1.16261	1
MYH11	hg38_cpg_islands	-2.59628	0.0622024	0.612451	0.00393398	-0.24248	0.854931	-1.59009	1
MYH9	hg38_genes_introns	-0.3344	1.2e-12	1.2963	4.38955e-08	0.307971	0.988328	-0.433482	3
MYL12A	hg38_genes_promoters	-0.0544629	0.98627	0.904008	8.52978e-07	-0.469671	1.37368	-0.0492349	4
MYL9	hg38_cpg_islands	-0.504914	0.226701	1.35431	1.35864e-06	-0.461904	1.81621	-0.683808	1
MYLK	hg38_genes_promoters	-0.250271	0.0446414	0.878029	0.000306765	-0.328081	1.20611	-0.219745	4
MYO15B	hg38_genes_introns	0.0357355	0.00768846	-1.15094	0.00873922	-0.586315	-0.564625	-0.0411294	3
MYO1B	hg38_genes_introns	-0.0602998	0.00922167	2.65508	3.29056e-12	-0.354283	3.00936	-0.160101	3
MYO1C	hg38_cpg_islands	-0.408047	0.0159756	1.61048	5.11516e-10	-0.472067	2.08254	-0.657149	1
MYO1D	hg38_genes_introns	-0.0058143	0.843325	2.948	6.08332e-05	-0.485926	3.43393	-0.0171406	3
MYO1E	hg38_genes_promoters	-0.18577	0.101394	4.76102	1.76777e-06	-0.374722	5.13574	-0.884454	4
MYO5B	hg38_cpg_islands	0.935669	0.000498584	-1.22824	0.000994275	-0.613048	-0.615189	-1.14922	1
MYO6	hg38_genes_promoters	0.210983	0.414847	-1.3644	2.55993e-08	-0.661617	-0.702784	-0.287866	4
MYO7B	hg38_genes_promoters	-0.0743657	0.602761	-2.30338	0.000153827	-0.455279	-1.8481	0.171292	4
NADK2	hg38_genes_exons	0.262651	0.32175	-0.903829	0.00454734	-0.801194	-0.102635	-0.237392	2
NAGK	hg38_genes_promoters	0.142392	0.483918	-1.2262	0.00242921	-0.612018	-0.614186	-0.174601	4
NAP1L1	hg38_genes_introns	0.178523	0.0523026	-0.608161	0.0420542	-0.931305	0.323143	-0.108571	3
NAP1L4	hg38_cpg_islands	0.828122	0.801858	-0.753832	0.00800314	-0.601765	-0.152067	-0.624265	1
NAPSA	hg38_genes_promoters	0.169467	0.00512596	-1.54303	0.00166287	-0.631596	-0.911431	-0.261492	4
NARS2	hg38_genes_exons	0.358583	0.141197	-1.28986	0.00379628	-0.912722	-0.377139	-0.462523	2
NBAS	hg38_genes_exons	0.0200655	0.49787	-1.00556	0.0242802	-0.519169	-0.486393	-0.0201771	2
NCEH1	hg38_genes_promoters	0.372781	0.119186	-1.95113	0.000173602	-0.778615	-1.17251	-0.727344	4
NCK2	hg38_genes_introns	0.00874742	0.421439	0.963785	0.011641	-0.521109	1.48489	0.00843063	3
NCKAP1	hg38_genes_promoters	-0.153185	0.764786	1.80809	3.13919e-05	-0.398284	2.20637	-0.276973	4
NCKIPSD	hg38_genes_promoters	-0.259395	0.0466151	0.979213	0.0253765	-0.321483	1.3007	-0.254003	4
NCLN	hg38_genes_exons	0.0645126	0.496371	-0.904222	0.00699669	-0.570842	-0.33338	-0.0583338	2
NDNF	hg38_cpg_islands	-0.56057	0.0573964	0.811406	0.0499802	-0.456064	1.26747	-0.45485	1
NDUFA10	hg38_cpg_islands	0.0446425	0.754222	-1.59926	1.39774e-05	-0.519563	-1.07969	-0.0713947	1
NDUFA11	hg38_genes_promoters	0.115603	0.291312	-1.40164	0.00267595	-0.592647	-0.808996	-0.162034	4
NDUFA12	hg38_genes_exons	0.222488	0.890215	-3.01789	2.46087e-05	-0.7545	-2.26339	-0.671444	2
NDUFA13	hg38_genes_introns	0.0177107	0.348043	-1.64932	1.32521e-05	-0.542765	-1.10656	-0.0292107	3
NDUFA2	hg38_cpg_islands	1.04804	0.351881	-1.68505	4.38565e-05	-0.624838	-1.06022	-1.766	1
NDUFA3	hg38_genes_promoters	0.615049	0.0567853	-0.976067	0.0417265	-0.9538	-0.022267	-0.60033	4
NDUFA4	hg38_genes_introns	-0.00504821	0.94077	-0.563484	0.00486818	-0.487777	-0.0757067	0.00284458	3
NDUFA5	hg38_genes_introns	0.0388799	0.601291	-1.23545	0.000436401	-0.593912	-0.641541	-0.0480343	3
NDUFA9	hg38_genes_promoters	0.0554999	0.551835	-1.92379	3.72618e-05	-0.549186	-1.37461	-0.10677	4
NDUFAF2	hg38_genes_exons	0.129263	0.458318	-1.07694	0.0137264	-0.646119	-0.430825	-0.139209	2
NDUFAF3	hg38_genes_promoters	0.248426	0.308809	-1.77616	0.000234668	-0.688693	-1.08747	-0.441245	4
NDUFAF4	hg38_genes_exons	0.129139	0.457858	-1.36378	0.000250912	-0.645976	-0.7178	-0.176117	2
NDUFB10	hg38_cpg_islands	1.65163	0.192383	-2.48264	0.000224798	-0.688166	-1.79447	-4.10039	1
NDUFB11	hg38_genes_promoters	0.44822	0.557665	-1.13068	0.000362902	-0.833165	-0.297516	-0.506794	4
NDUFB3	hg38_genes_exons	0.871382	0.13274	-2.10191	3.82833e-05	-1.50889	-0.593025	-1.83157	2
NDUFB4	hg38_genes_introns	0.324138	0.0242627	-1.00413	4.03032e-05	-1.28313	0.278993	-0.325478	3
NDUFB5	hg38_genes_exons	0.236981	0.169071	-1.67918	1.73441e-05	-0.771349	-0.907834	-0.397934	2
NDUFB6	hg38_genes_exons	-0.00285418	0.88442	-3.40008	2.35513e-05	-0.492523	-2.90756	0.00970442	2
NDUFB7	hg38_genes_introns	-0.0452878	0.19421	-1.66262	0.00028411	-0.390554	-1.27206	0.0752962	3
NDUFB8	hg38_genes_promoters	0.833857	0.00392563	-2.54101	8.13382e-07	-1.11202	-1.42899	-2.11884	4
NDUFB9	hg38_genes_promoters	0.0318408	0.8777	-1.92148	1.03054e-05	-0.532078	-1.3894	-0.0611814	4
NDUFC2	hg38_cpg_islands	0.802735	0.489495	-1.69931	1.72183e-06	-0.599101	-1.10021	-1.36409	1
NDUFS2	hg38_genes_introns	-0.132178	0.0347766	-2.83006	5.14985e-05	-0.180617	-2.64944	0.374073	3
NDUFS3	hg38_genes_promoters	0.204793	0.384056	-1.18913	5.95987e-07	-0.657141	-0.531991	-0.243526	4
NDUFS4	hg38_genes_introns	0.0165849	0.10146	-2.18775	1.12786e-05	-0.540045	-1.6477	-0.0362835	3
NDUFS7	hg38_genes_promoters	0.0437345	0.914821	-1.92697	2.3639e-06	-0.540679	-1.38629	-0.0842748	4
NDUFS8	hg38_genes_promoters	0.0304108	0.602843	-2.37363	0.000163701	-0.531044	-1.84259	-0.072184	4
NDUFV1	hg38_cpg_islands	0.760074	0.350873	-1.91872	1.62414e-07	-0.594625	-1.32409	-1.45837	1
NDUFV2	hg38_cpg_islands	0.0854533	0.755992	-1.51015	0.000382237	-0.523845	-0.986308	-0.129048	1
NEBL	hg38_genes_introns	-0.128028	2.33e-09	3.63071	0.000216357	-0.190645	3.82135	-0.464833	3
NEGR1	hg38_genes_promoters	0.22991	0.639717	-0.962416	0.00246124	-0.675304	-0.287112	-0.221269	4
NEO1	hg38_cpg_islands	-0.328502	0.834904	1.15943	0.00851506	-0.480413	1.63984	-0.380873	1
NES	hg38_genes_promoters	-0.98936	0.153405	4.08026	4.11386e-07	0.20636	3.8739	-4.03685	4
NFASC	hg38_genes_promoters	-0.132821	0.132815	4.0561	2.98618e-05	-0.41301	4.46911	-0.538737	4
NFIB	hg38_genes_exons	0.321079	0.0056259	-0.868765	0.00663988	-0.86912	0.000354986	-0.278942	2
NFKB2	hg38_cpg_islands	-0.287553	0.534879	1.65696	0.00502718	-0.484709	2.14167	-0.476464	1
NFS1	hg38_genes_promoters	0.231721	0.416344	-1.60708	0.00212761	-0.676613	-0.93047	-0.372394	4
NID1	hg38_cpg_islands	-0.234205	0.558171	1.75033	2.67709e-07	-0.490306	2.24064	-0.409937	1
NIPSNAP1	hg38_genes_promoters	0.0779448	0.599992	-1.87421	5.13646e-07	-0.565416	-1.30879	-0.146085	4
NIPSNAP2	hg38_genes_exons	0.189726	0.166588	-1.2297	2.29296e-05	-0.716412	-0.513284	-0.233305	2
NIT2	hg38_genes_introns	0.157295	0.00474653	-0.696174	0.0288816	-0.880016	0.183842	-0.109505	3
NLRX1	hg38_genes_promoters	0.13642	0.0152123	-0.986866	0.000446743	-0.6077	-0.379166	-0.134628	4
NME3	hg38_genes_promoters	0.187625	0.35692	-0.668133	0.00639788	-0.644727	-0.0234058	-0.125358	4
NNT	hg38_genes_exons	0.069174	0.945673	-1.81819	1.45967e-10	-0.576261	-1.24193	-0.125772	2
NOP58	hg38_cpg_islands	0.372695	0.927832	-1.14173	0.000441777	-0.553982	-0.587752	-0.425518	1
NOS1AP	hg38_genes_introns	-0.0102532	0.265872	1.53393	0.0104201	-0.475201	2.00913	-0.0157277	3
NPHS1	hg38_genes_promoters	-0.232316	0.0105562	5.00729	6.3952e-07	-0.341064	5.34836	-1.16327	4
NPHS2	hg38_cpg_islands	-0.962193	0.000546874	5.00915	1.91451e-06	-0.413927	5.42308	-4.81977	1
NPM1	hg38_genes_promoters	0.753988	0.00222864	-0.337799	0.0417713	-1.05427	0.716469	-0.254696	4
NPNT	hg38_cpg_islands	-0.243204	0.675494	2.85555	1.0393e-05	-0.489362	3.34492	-0.694482	1
NPR1	hg38_genes_introns	-0.130642	0.000635448	0.728572	0.0205016	-0.18433	0.912902	-0.0951818	3
NQO1	hg38_genes_introns	-0.0662494	0.002087	0.961122	0.0154943	-0.339909	1.30103	-0.0636737	3
NQO2	hg38_genes_introns	0.153445	0.00051388	-0.785877	0.0272074	-0.870714	0.0848379	-0.120589	3
NT5C3A	hg38_genes_promoters	0.344388	0.102994	-0.580301	0.0381503	-0.758083	0.177782	-0.199849	4
NTPCR	hg38_cpg_islands	0.715148	0.543199	-1.1698	0.00409432	-0.589912	-0.579887	-0.836579	1
NUBP2	hg38_cpg_islands	0.294886	0.159347	-1.14528	0.0375248	-0.545818	-0.599457	-0.337726	1
NUDT19	hg38_genes_promoters	0.355778	0.413852	-1.86696	2.55396e-05	-0.76632	-1.10064	-0.664224	4
NUDT6	hg38_genes_promoters	1.68133	0.273068	-0.84488	0.0225774	-1.72484	0.879956	-1.42052	4
NUMA1	hg38_cpg_islands	-2.4666	0.128777	0.505805	0.001596	-0.256085	0.76189	-1.24762	1
NUMB	hg38_cpg_islands	-0.807995	0.742453	0.937922	0.00856921	-0.430105	1.36803	-0.757837	1
NUP155	hg38_genes_exons	-0.00942009	0.547822	-1.03147	0.0065423	-0.48489	-0.546577	0.00971652	2
NUP210	hg38_cpg_islands	0.951443	9.97e-05	-1.70673	0.000475953	-0.614703	-1.09203	-1.62386	1
NUP93	hg38_genes_introns	0.0121601	0.348212	0.608316	0.0486335	-0.529354	1.13767	0.00739718	3
NXN	hg38_cpg_islands	-0.0133746	0.654671	0.573876	0.0431532	-0.513476	1.08735	-0.00767534	1
OAT	hg38_genes_promoters	0.102278	0.194525	-2.63767	0.000169367	-0.583012	-2.05466	-0.269776	4
OCIAD1	hg38_genes_promoters	0.140979	0.827282	-1.96745	4.12979e-09	-0.610997	-1.35645	-0.277369	4
OCIAD2	hg38_genes_introns	0.0479499	0.438295	-2.34554	0.000409452	-0.615826	-1.72972	-0.112469	3
OCLN	hg38_cpg_islands	0.077597	0.723095	-0.967722	0.0395159	-0.52302	-0.444702	-0.0750923	1
OGDH	hg38_genes_introns	0.111663	9.58e-05	-1.69299	3.88912e-07	-0.769763	-0.923231	-0.189044	3
OGDHL	hg38_cpg_islands	0.562179	0.0141332	-2.7762	1.59849e-07	-0.573862	-2.20234	-1.56072	1
OMA1	hg38_genes_exons	0.322579	0.086656	-0.567973	0.0385663	-0.870864	0.302891	-0.183216	2
OPA1	hg38_genes_promoters	0.0122638	0.442201	-1.53909	1.12096e-07	-0.517922	-1.02117	-0.0188751	4
OPA3	hg38_genes_introns	0.0227409	0.123742	-0.594574	0.0380563	-0.554919	-0.0396551	-0.0135212	3
OPLAH	hg38_genes_promoters	0.0422082	0.657508	-1.86673	0.000194617	-0.539575	-1.32716	-0.0787915	4
OPTN	hg38_genes_exons	-0.0799048	0.328209	0.841896	0.00362815	-0.402946	1.24484	-0.0672715	2
OSBP	hg38_genes_promoters	0.308275	0.0819185	-0.982239	0.00307111	-0.73197	-0.25027	-0.3028	4
OSBPL8	hg38_cpg_islands	0.946332	0.239126	-2.53287	8.53112e-07	-0.614167	-1.9187	-2.39693	1
OSBPL9	hg38_cpg_islands	1.98658	0.000434325	-0.723508	0.0181085	-0.723309	-0.000198989	-1.43731	1
OSTF1	hg38_genes_introns	-0.0840048	0.0114052	1.0853	0.0316571	-0.29701	1.38231	-0.0911707	3
OXCT1	hg38_genes_exons	0.157955	0.147489	-1.86858	0.0247174	-0.679476	-1.18911	-0.295153	2
OXSM	hg38_cpg_islands	1.4145	0.273072	-0.680395	0.0164738	-0.663287	-0.0171085	-0.962418	1
P4HA1	hg38_genes_introns	0.0489076	0.273097	-0.872812	0.0235408	-0.61814	-0.254672	-0.0426871	3
P4HB	hg38_genes_exons	0.0187242	0.546052	-0.331059	0.0023842	-0.51761	0.186551	-0.00619881	2
PABPC1	hg38_genes_exons	0.225503	0.485594	-0.744173	0.00489137	-0.758006	0.0138322	-0.167813	2
PABPC4	hg38_genes_promoters	0.126712	0.360549	-0.688719	0.00553403	-0.60068	-0.0880395	-0.0872688	4
PACSIN2	hg38_genes_promoters	0.224801	0.28013	-0.661476	0.0156978	-0.671609	0.0101326	-0.148701	4
PACSIN3	hg38_genes_introns	0.0854331	0.102758	-0.557704	0.0444619	-0.70639	0.148686	-0.0476464	3
PAFAH1B1	hg38_genes_exons	-0.0581865	0.346628	0.918594	0.0355961	-0.428195	1.34679	-0.0534497	2
PAH	hg38_genes_exons	0.176136	0.292235	-1.79987	0.000555321	-0.700612	-1.09925	-0.317021	2
PAK1	hg38_genes_introns	-0.0215228	0.327476	0.647142	0.0322276	-0.447973	1.09511	-0.0139283	3
PALLD	hg38_genes_introns	0.0119862	0.584896	1.61754	1.5196e-05	-0.528934	2.14648	0.0193882	3
PALM3	hg38_genes_exons	-0.248821	7.32e-06	-3.25213	3.12992e-06	-0.206568	-3.04556	0.809199	2
PAPSS2	hg38_genes_introns	0.0902872	0.000165421	-1.53366	0.00926441	-0.718118	-0.81554	-0.13847	3
PARD3	hg38_genes_exons	-0.0650982	0.850581	0.862699	0.0362159	-0.42016	1.28286	-0.0561601	2
PARD3B	hg38_cpg_islands	-0.515231	0.37559	4.12445	2.54843e-06	-0.460821	4.58527	-2.12504	1
PARP4	hg38_cpg_islands	0.613018	0.176822	-1.41671	0.00583053	-0.579196	-0.837512	-0.868467	1
PARVA	hg38_cpg_islands	-0.774814	0.333145	1.18405	2.96689e-07	-0.433586	1.61764	-0.91742	1
PAWR	hg38_cpg_islands	-1.0994	0.110974	2.29986	0.00301847	-0.399531	2.69939	-2.52847	1
PBLD	hg38_genes_promoters	0.557889	0.00596486	-1.13477	0.038317	-0.912468	-0.222306	-0.633078	4
PC	hg38_cpg_islands	0.0399466	0.416814	-2.85012	2.0189e-06	-0.51907	-2.33105	-0.113852	1
PCCA	hg38_genes_promoters	0.200725	0.196186	-2.74697	4.10652e-09	-0.6542	-2.09277	-0.551386	4
PCCB	hg38_genes_promoters	0.18529	0.86752	-2.01448	8.18909e-09	-0.643039	-1.37144	-0.373264	4
PCDH1	hg38_cpg_islands	-0.36573	0.329997	1.39383	0.00224252	-0.476507	1.87033	-0.509764	1
PCMT1	hg38_cpg_islands	-0.594959	0.49365	0.903193	0.00791981	-0.452456	1.35565	-0.537363	1
PDE12	hg38_genes_promoters	0.800148	0.0111438	-1.36057	0.0230618	-1.08765	-0.272924	-1.08866	4
PDGFRB	hg38_genes_introns	-0.414003	2.18e-14	2.8077	5.95367e-08	0.500301	2.3074	-1.16239	3
PDHA1	hg38_genes_exons	0.125168	0.64591	-2.12101	4.32485e-07	-0.641359	-1.47965	-0.265483	2
PDHB	hg38_genes_introns	0.242953	0.120896	-1.52118	3.99728e-07	-1.08697	-0.434207	-0.369575	3
PDHX	hg38_genes_promoters	0.176746	0.323752	-1.95322	6.51441e-05	-0.63686	-1.31636	-0.345223	4
PDIA4	hg38_genes_introns	0.0455964	0.126786	-1.82243	4.2113e-07	-0.61014	-1.21229	-0.0830961	3
PDIA6	hg38_genes_exons	0.186231	0.0778096	-1.03661	9.43976e-09	-0.71235	-0.324261	-0.19305	2
PDK2	hg38_genes_introns	0.145312	0.00107487	-2.47615	0.000149545	-0.851064	-1.62509	-0.359815	3
PDK3	hg38_genes_introns	0.000358021	0.715195	-1.83605	0.00838597	-0.500839	-1.33521	-0.000657345	3
PDLIM1	hg38_genes_introns	-0.0581271	0.141418	1.28788	0.00130134	-0.359533	1.64742	-0.074861	3
PDLIM2	hg38_genes_promoters	-0.148052	0.0860453	2.87271	8.02834e-07	-0.401996	3.27471	-0.425311	4
PDLIM5	hg38_cpg_islands	-0.86143	0.190058	2.28515	3.1458e-12	-0.424499	2.70965	-1.9685	1
PDLIM7	hg38_genes_promoters	-0.275096	0.0747534	2.07826	8.26993e-05	-0.31013	2.38839	-0.57172	4
PDPR	hg38_cpg_islands	0.94396	0.220703	-1.34694	4.84789e-05	-0.613918	-0.733026	-1.27146	1
PDSS2	hg38_cpg_islands	0.671087	0.253026	-1.22564	0.0193842	-0.585289	-0.640347	-0.822508	1
PDXK	hg38_genes_exons	0.144333	0.0281011	-0.795237	0.0220905	-0.66364	-0.131598	-0.114779	2
PDXP	hg38_genes_promoters	0.0677833	0.665354	-0.583184	0.0380192	-0.558068	-0.0251155	-0.0395301	4
PDZD11	hg38_genes_exons	0.189917	0.326978	-0.792226	0.0229359	-0.716635	-0.0755911	-0.150457	2
PEA15	hg38_genes_exons	-0.383694	0.0138408	1.3596	4.27846e-05	-0.0497675	1.40937	-0.521671	2
PECR	hg38_cpg_islands	0.666794	0.63813	-1.62873	0.0261339	-0.584838	-1.0439	-1.08603	1
PEX11B	hg38_genes_introns	0.116678	0.11324	-0.715283	0.0182853	-0.781881	0.0665981	-0.0834577	3
PEX11G	hg38_cpg_islands	0.556277	0.168905	-0.613871	0.0415963	-0.573243	-0.0406285	-0.341483	1
PEX19	hg38_genes_introns	0.0167982	0.370334	-1.46392	0.00021426	-0.54056	-0.923356	-0.0245911	3
PFKFB2	hg38_cpg_islands	1.2133	0.220499	-2.38789	0.00118982	-0.642177	-1.74571	-2.89722	1
PFKL	hg38_cpg_islands	0.239697	0.278536	-1.03898	8.19425e-05	-0.540028	-0.49895	-0.24904	1
PFKM	hg38_genes_promoters	0.0565342	0.372971	-0.459499	0.0274765	-0.549934	0.0904351	-0.0259774	4
PFKP	hg38_genes_promoters	0.0821766	0.580772	-0.850965	0.00209278	-0.568476	-0.282489	-0.0699295	4
PGAM5	hg38_genes_exons	0.295685	0.0347392	-1.95992	0.000245707	-0.839598	-1.12033	-0.57952	2
PGM1	hg38_genes_promoters	0.539155	0.00863682	-2.33679	0.000402173	-0.898921	-1.43787	-1.25989	4
PGM5	hg38_genes_promoters	-0.197791	0.556453	0.716983	0.0183408	-0.36603	1.08301	-0.141813	4
PGRMC1	hg38_genes_introns	0.0914057	0.491574	-1.49669	1.10518e-06	-0.72082	-0.775874	-0.136806	3
PGRMC2	hg38_genes_promoters	0.798522	0.139465	-0.688751	0.000603676	-1.08647	0.39772	-0.549983	4
PHACTR4	hg38_cpg_islands	-2.48353	0.0606397	1.1334	0.0134091	-0.254309	1.38771	-2.81483	1
PHB2	hg38_genes_promoters	0.191509	0.337574	-0.633991	1.10593e-05	-0.647536	0.0135449	-0.121415	4
PHGDH	hg38_cpg_islands	1.31701	0.0806766	-1.00523	2.01063e-05	-0.653058	-0.35217	-1.32389	1
PHLDB1	hg38_cpg_islands	-0.0979423	0.423042	2.07413	0.000960127	-0.504603	2.57873	-0.203145	1
PHLDB2	hg38_genes_exons	-0.166513	0.204789	0.797727	0.0140522	-0.302257	1.09998	-0.132832	2
PHYH	hg38_genes_introns	-0.0215927	0.955982	-1.71807	0.000699092	-0.447804	-1.27026	0.0370977	3
PICALM	hg38_genes_promoters	-0.122809	0.246693	0.400854	0.00100005	-0.42025	0.821104	-0.0492286	4
PIK3C2A	hg38_cpg_islands	-0.0442019	0.721607	1.04171	0.0199809	-0.510241	1.55195	-0.0460454	1
PIN1	hg38_cpg_islands	-1.5223	0.0838674	0.772398	0.0134187	-0.355161	1.12756	-1.17582	1
PIPOX	hg38_genes_promoters	0.0891919	0.35857	-2.21787	4.09522e-07	-0.573549	-1.64432	-0.197816	4
PITRM1	hg38_cpg_islands	0.361117	0.122714	-0.60118	0.042088	-0.552767	-0.0484128	-0.217096	1
PKP2	hg38_cpg_islands	0.419394	0.0909296	-1.03567	0.0110973	-0.558881	-0.476787	-0.434353	1
PLA2R1	hg38_cpg_islands	-1.04712	0.221669	1.86619	0.000578771	-0.405016	2.27121	-1.95414	1
PLCD1	hg38_cpg_islands	-0.821205	0.0263135	1.38354	0.0102745	-0.428719	1.81226	-1.13617	1
PLCD3	hg38_genes_introns	-0.0797514	0.163892	0.90913	0.0373366	-0.307286	1.21642	-0.0725044	3
PLCG2	hg38_genes_introns	-0.0651671	0.0040724	1.72939	0.0114323	-0.342523	2.07191	-0.112699	3
PLEC	hg38_genes_introns	-0.253423	1.43e-07	1.33188	5.68029e-08	0.112322	1.21955	-0.337528	3
PLEKHA5	hg38_cpg_islands	0.899792	0.0208102	-1.07087	0.00187823	-0.609284	-0.461581	-0.963556	1
PLEKHA6	hg38_genes_exons	0.225697	4.79e-09	-0.990439	0.0196898	-0.758231	-0.232207	-0.223539	2
PLEKHA7	hg38_genes_exons	0.101142	0.00112912	-2.45667	0.000231359	-0.613427	-1.84324	-0.248474	2
PLGRKT	hg38_cpg_islands	0.890559	0.278907	-1.70138	4.14742e-06	-0.608316	-1.09307	-1.51518	1
PLOD3	hg38_cpg_islands	-0.251532	0.989789	0.877134	0.0245458	-0.488488	1.36562	-0.220627	1
PLP2	hg38_genes_introns	-0.16091	0.206083	0.987849	0.00207407	-0.111198	1.09905	-0.158955	3
PLPP1	hg38_genes_promoters	-0.58065	0.00756944	1.14131	0.00378891	-0.0891819	1.23049	-0.662699	4
PLPP3	hg38_cpg_islands	-0.619704	0.217366	1.50517	6.33581e-05	-0.44986	1.95503	-0.932757	1
PLS1	hg38_genes_promoters	0.411242	0.0593975	-1.7911	2.68736e-05	-0.806426	-0.984679	-0.736578	4
PLS3	hg38_cpg_islands	-0.475863	0.527085	0.849601	0.00049654	-0.464952	1.31455	-0.404294	1
PLXDC2	hg38_cpg_islands	-0.505698	0.349689	0.874505	0.0243634	-0.461822	1.33633	-0.442236	1
PMPCA	hg38_cpg_islands	0.131778	0.423675	-1.94694	0.00113013	-0.528705	-1.41823	-0.256564	1
PMVK	hg38_genes_introns	0.116573	0.00803533	-1.39021	0.0128199	-0.781626	-0.608581	-0.16206	3
PNMA1	hg38_genes_exons	0.0283152	0.761186	0.603371	0.0404258	-0.52876	1.13213	0.0170846	2
PNN	hg38_genes_introns	0.344394	0.079749	-0.728799	0.0215077	-1.33207	0.603269	-0.250994	3
PNPLA6	hg38_genes_exons	-0.0224821	0.752453	-1.03377	0.00103618	-0.469704	-0.564067	0.0232413	2
PNPT1	hg38_genes_promoters	0.254728	0.888407	-2.7224	2.07768e-05	-0.693249	-2.02915	-0.693469	4
PODXL	hg38_genes_introns	-0.745588	4.37e-17	3.07584	1.16368e-06	1.30145	1.77439	-2.29331	3
POLDIP2	hg38_cpg_islands	0.893554	0.362665	-2.52618	9.52404e-06	-0.60863	-1.91755	-2.25728	1
POMT2	hg38_cpg_islands	0.400384	0.558008	-0.791037	0.027845	-0.556887	-0.23415	-0.316719	1
POR	hg38_genes_exons	0.151979	0.00360787	-2.27762	8.9429e-05	-0.672529	-1.60509	-0.346151	2
PPA2	hg38_genes_exons	0.377673	0.213184	-1.12593	0.0169435	-0.934915	-0.191011	-0.425232	2
PPIF	hg38_genes_promoters	0.207834	0.527733	-0.914519	0.0265739	-0.65934	-0.255179	-0.190068	4
PPL	hg38_genes_promoters	0.132866	0.115378	-2.3887	0.00418933	-0.60513	-1.78357	-0.317376	4
PPOX	hg38_genes_introns	-0.0839582	0.116028	-1.016	0.00111091	-0.297122	-0.718878	0.0853015	3
PPP1CB	hg38_cpg_islands	-1.28985	0.0846427	0.727475	0.0258222	-0.37955	1.10702	-0.938331	1
PPP1R12A	hg38_cpg_islands	-1.10023	0.117208	1.98408	1.55932e-08	-0.399444	2.38352	-2.18294	1
PPP1R12C	hg38_cpg_islands	-0.094375	0.276848	2.71353	0.000690366	-0.504977	3.2185	-0.256089	1
PPP1R9B	hg38_cpg_islands	-1.43766	0.00315886	1.62916	0.00223247	-0.364041	1.9932	-2.34218	1
PRAF2	hg38_genes_introns	-0.114492	0.47266	1.191	0.000866109	-0.223349	1.41435	-0.13636	3
PRDX1	hg38_genes_promoters	0.276499	0.706252	-0.389954	0.0419426	-0.708992	0.319039	-0.107822	4
PRDX3	hg38_cpg_islands	1.01021	0.786628	-1.22974	2.16432e-05	-0.620869	-0.60887	-1.24229	1
PRDX5	hg38_genes_exons	0.188963	0.118167	-0.425633	0.00574168	-0.715525	0.289892	-0.080429	2
PRELP	hg38_genes_promoters	0.0649646	0.436381	-1.19549	0.0190456	-0.55603	-0.639461	-0.0776646	4
PRKAA1	hg38_genes_exons	0.227364	0.522731	-0.729773	0.0196092	-0.760169	0.0303955	-0.165924	2
PRKAA2	hg38_cpg_islands	0.646774	0.0324006	-1.26483	0.000298118	-0.582738	-0.682089	-0.818058	1
PRKAB1	hg38_cpg_islands	2.08999	0.000330372	-0.611257	0.0464613	-0.734159	0.122901	-1.27752	1
PRKAG1	hg38_cpg_islands	0.239914	0.712126	-0.600933	0.00451156	-0.54005	-0.060883	-0.144172	1
PRKAR2B	hg38_cpg_islands	-0.617428	0.278027	0.869173	0.0231525	-0.450099	1.31927	-0.536652	1
PRKCA	hg38_genes_introns	0.0160196	0.0563929	0.839266	0.0055046	-0.538679	1.37795	0.0134447	3
PRKCI	hg38_cpg_islands	-0.639678	0.609156	1.03725	0.00506739	-0.447765	1.48501	-0.663505	1
PRKCSH	hg38_genes_promoters	0.297634	0.173116	-0.699369	0.00163427	-0.724275	0.0249067	-0.208156	4
PRKDC	hg38_genes_promoters	0.0991813	0.50021	-0.7065	0.00258563	-0.580773	-0.125728	-0.0700716	4
PRKG1	hg38_cpg_islands	-0.390378	0.418881	1.62459	0.00530628	-0.473921	2.09851	-0.634205	1
PRMT5	hg38_cpg_islands	0.0952219	0.958421	-0.878072	0.0194508	-0.52487	-0.353203	-0.0836117	1
PRPF19	hg38_cpg_islands	0.493715	0.821962	-0.837027	0.00771876	-0.566679	-0.270348	-0.413253	1
PRPS2	hg38_genes_promoters	0.254577	0.113795	-0.973223	0.0268233	-0.69314	-0.280083	-0.24776	4
PRUNE2	hg38_cpg_islands	0.630757	0.0328402	-0.905287	0.0210513	-0.581057	-0.32423	-0.571016	1
PRX	hg38_genes_promoters	-0.240982	0.00375947	3.07514	0.00754692	-0.334798	3.40994	-0.741054	4
PSAT1	hg38_cpg_islands	1.20054	0.000506319	-1.88873	2.40215e-05	-0.640839	-1.24789	-2.2675	1
PSMA6	hg38_genes_promoters	-0.129064	0.730005	0.464853	0.0319438	-0.415726	0.88058	-0.059996	4
PSMB2	hg38_cpg_islands	-1.66872	0.44583	0.890161	0.037039	-0.339798	1.22996	-1.48543	1
PSMC3	hg38_genes_promoters	0.760778	0.0081196	-0.365151	0.0085474	-1.05918	0.694027	-0.277799	4
PSMD1	hg38_cpg_islands	0.291217	0.400007	-0.743456	0.00447571	-0.545433	-0.198023	-0.216507	1
PSMD12	hg38_genes_exons	0.304601	0.324188	-0.518611	0.046888	-0.849963	0.331351	-0.157969	2
PSMD2	hg38_cpg_islands	0.412091	0.910999	-0.299187	0.00630037	-0.558115	0.258928	-0.123292	1
PSMD8	hg38_genes_exons	0.207711	0.0887528	-0.828342	0.0108964	-0.737321	-0.0910207	-0.172056	2
PSPC1	hg38_genes_exons	0.103279	0.231834	-0.702702	0.018213	-0.61591	-0.0867915	-0.0725741	2
PTBP3	hg38_genes_promoters	-0.523973	0.567214	0.919916	0.0125427	-0.130165	1.05008	-0.482011	4
PTCD3	hg38_genes_exons	0.144462	0.869528	-2.27914	4.7334e-06	-0.663789	-1.61535	-0.329249	2
PTGES2	hg38_cpg_islands	0.594565	0.103969	-1.79686	8.83724e-05	-0.57726	-1.2196	-1.06835	1
PTGES3L-AARSD1	hg38_genes_introns	0.0446148	0.211954	-1.09455	0.0115633	-0.607768	-0.486777	-0.0488329	3
PTK2	hg38_cpg_islands	-0.892181	0.272452	0.987939	0.0120533	-0.421272	1.40921	-0.88142	1
PTPN23	hg38_cpg_islands	-1.02887	0.223473	1.02152	0.00197248	-0.406931	1.42845	-1.05101	1
PTPRF	hg38_genes_introns	-0.00126734	0.979297	-0.731315	0.0183773	-0.496912	-0.234403	0.000926825	3
PTPRO	hg38_cpg_islands	-0.487939	0.221874	3.65928	1.95892e-05	-0.463685	4.12297	-1.78551	1
PTRH2	hg38_genes_exons	0.19075	0.206517	-0.798058	0.0138742	-0.717603	-0.0804554	-0.15223	2
PUF60	hg38_genes_promoters	-0.104513	0.403912	-0.953944	0.00126494	-0.43348	-0.520464	0.0996996	4
PURB	hg38_cpg_islands	-1.11305	0.00719346	0.94079	0.00043131	-0.398099	1.33889	-1.04714	1
PUS1	hg38_genes_introns	0.0601946	0.243811	-1.414	0.00834181	-0.645411	-0.768592	-0.0851153	3
PXMP2	hg38_cpg_islands	0.638742	0.0241146	-0.886736	0.0019402	-0.581895	-0.30484	-0.566395	1
QDPR	hg38_genes_promoters	0.311347	0.864486	-0.884402	0.0380542	-0.734191	-0.150212	-0.275356	4
QKI	hg38_cpg_islands	-0.650245	0.103978	0.943396	0.0250789	-0.446656	1.39005	-0.613439	1
QPRT	hg38_cpg_islands	0.174991	0.0450193	-1.28689	0.0119018	-0.533239	-0.753655	-0.225195	1
RAB11FIP3	hg38_genes_promoters	0.238601	0.178025	-1.86685	0.00046678	-0.681588	-1.18527	-0.445434	4
RAB11FIP5	hg38_genes_introns	0.304347	2.89e-09	-1.38739	0.0333592	-1.23531	-0.152083	-0.422248	3
RAB1A	hg38_genes_promoters	0.465398	0.435606	-0.19756	0.0297875	-0.845586	0.648027	-0.0919439	4
RAB24	hg38_genes_promoters	0.337552	0.595962	-1.34876	0.00365856	-0.75314	-0.595616	-0.455276	4
RAB29	hg38_cpg_islands	0.850606	0.598216	-2.47279	2.88106e-07	-0.604124	-1.86867	-2.10337	1
RAB32	hg38_cpg_islands	0.184018	0.577863	-1.49569	0.000445466	-0.534186	-0.961499	-0.275232	1
RAB5C	hg38_genes_introns	0.11586	0.000174458	-0.504028	0.00336644	-0.779905	0.275876	-0.0583968	3
RAB9A	hg38_genes_promoters	0.477191	0.355231	-1.02499	0.00851177	-0.854114	-0.170875	-0.489115	4
RABEP1	hg38_genes_introns	-0.0276701	0.344332	1.11161	0.00287464	-0.43312	1.54473	-0.0307582	3
RAD23B	hg38_cpg_islands	0.0638776	0.475654	-0.999934	0.033755	-0.521581	-0.478353	-0.0638734	1
RAI14	hg38_cpg_islands	-0.506238	0.450994	2.12176	3.69501e-06	-0.461765	2.58352	-1.07411	1
RALB	hg38_genes_exons	-0.0568872	0.756936	-0.527537	0.0405103	-0.429706	-0.0978319	0.0300101	2
RANBP2	hg38_genes_promoters	0.277304	0.568533	-0.714251	0.0252871	-0.709575	-0.0046766	-0.198065	4
RAP1B	hg38_genes_introns	-0.0554939	0.535033	0.69474	0.00580799	-0.365895	1.06064	-0.0385538	3
RAP1GAP	hg38_genes_promoters	0.0505472	0.570941	-1.24828	0.00272359	-0.545605	-0.702678	-0.0630972	4
RAPGEF3	hg38_genes_exons	-0.281055	0.000204481	2.22216	2.71781e-05	-0.169093	2.39125	-0.624549	2
RAPH1	hg38_genes_exons	-0.315751	0.0411096	1.49636	0.0151232	-0.128757	1.62511	-0.472476	2
RASIP1	hg38_genes_promoters	-0.367884	0.0293851	2.51094	0.000915539	-0.243034	2.75397	-0.923733	4
RASSF8	hg38_genes_promoters	0.0460862	0.823418	1.63456	0.0019928	-0.542379	2.17694	0.0753306	4
RBBP4	hg38_cpg_islands	0.735412	0.238028	-0.638673	0.0146151	-0.592038	-0.0466354	-0.469688	1
RBBP7	hg38_genes_promoters	0.158393	0.196608	-0.55538	0.0343104	-0.623589	0.0682088	-0.0879682	4
RBBP9	hg38_genes_promoters	0.123944	0.379112	-0.730091	0.00692546	-0.598678	-0.131413	-0.0904902	4
RBM47	hg38_genes_promoters	1.07096	1.39e-08	-2.79888	0.000459776	-1.28347	-1.51541	-2.99748	4
RBSN	hg38_genes_promoters	-0.191415	0.856044	0.867053	0.00810877	-0.37064	1.23769	-0.165967	4
RDH10	hg38_genes_exons	0.396395	0.0381978	-1.25082	0.00122099	-0.956681	-0.294138	-0.495818	2
RDH11	hg38_genes_introns	0.0286623	0.656146	-1.79098	1.34433e-06	-0.569225	-1.22175	-0.0513334	3
RDH14	hg38_genes_promoters	0.484911	0.120684	-0.854353	0.0213938	-0.859697	0.00534395	-0.414285	4
RDX	hg38_cpg_islands	-1.90959	0.0163343	0.747231	1.65649e-06	-0.314526	1.06176	-1.42691	1
REEP6	hg38_genes_introns	0.125197	0.106236	-2.36856	2.14897e-05	-0.802464	-1.5661	-0.296537	3
RENBP	hg38_genes_exons	0.0442035	0.710476	-0.900979	0.0262066	-0.547231	-0.353748	-0.0398265	2
RETSAT	hg38_genes_exons	0.0562595	0.893205	-2.32723	1.23228e-05	-0.561247	-1.76599	-0.130929	2
RHOB	hg38_cpg_islands	0.117781	0.985966	-1.44273	0.00225894	-0.527236	-0.915499	-0.169927	1
RHOT1	hg38_genes_exons	0.176647	0.121755	-0.926201	0.00827777	-0.701206	-0.224994	-0.16361	2
RHOT2	hg38_cpg_islands	0.638392	0.0468135	-2.3309	1.12756e-07	-0.581858	-1.74905	-1.48803	1
RIDA	hg38_genes_introns	0.0987939	0.307304	-0.728556	0.0195142	-0.738671	0.0101149	-0.0719769	3
RIPOR1	hg38_cpg_islands	-1.24935	0.0386503	2.63604	1.07606e-06	-0.383798	3.01984	-3.29334	1
RMDN1	hg38_genes_promoters	0.341538	0.110183	-1.15026	0.0257565	-0.756022	-0.394234	-0.392856	4
RMDN3	hg38_genes_promoters	0.104049	0.498854	-1.12553	0.00710699	-0.584292	-0.541233	-0.117109	4
RMND1	hg38_genes_promoters	0.0974099	0.667326	-1.69474	0.00343845	-0.579492	-1.11525	-0.165084	4
RNF213	hg38_genes_exons	0.00959132	0.203961	-1.64946	0.0420983	-0.506992	-1.14247	-0.0158205	2
RNPEP	hg38_genes_introns	-0.0121689	0.597798	-0.3563	0.0191617	-0.470573	0.114273	0.00433577	3
RNPS1	hg38_genes_exons	0.116294	0.282488	-0.869513	0.00858249	-0.631042	-0.23847	-0.101119	2
ROCK1	hg38_cpg_islands	-1.09226	0.0807131	2.34355	5.0531e-06	-0.40028	2.74383	-2.55977	1
ROCK2	hg38_genes_promoters	-0.56378	0.0639284	2.30287	5.99867e-06	-0.10138	2.40425	-1.29831	4
ROGDI	hg38_genes_promoters	0.42702	0.0318304	-0.810415	0.049221	-0.817835	0.00742027	-0.346063	4
RPL10	hg38_cpg_islands	0.171752	0.873055	-1.07383	0.00308653	-0.532899	-0.540932	-0.184433	1
RPL11	hg38_genes_promoters	0.295332	0.0834846	-0.678068	0.00327931	-0.722611	0.0445429	-0.200256	4
RPL13A	hg38_genes_promoters	0.262725	0.071263	-0.643428	0.00239529	-0.699032	0.0556048	-0.169045	4
RPL14	hg38_genes_introns	0.140223	0.309695	-0.961506	0.00474089	-0.838768	-0.122738	-0.134825	3
RPL26	hg38_genes_introns	0.0265453	0.591607	-0.72991	0.00404382	-0.564111	-0.1658	-0.0193757	3
RPL28	hg38_genes_introns	-0.0494572	0.562518	0.720882	0.0368838	-0.38048	1.10136	-0.0356528	3
RPL29	hg38_genes_exons	-0.0672175	0.520026	0.776407	0.00206543	-0.417696	1.1941	-0.0521881	2
RPL3	hg38_cpg_islands	1.29877	0.280799	-0.706199	0.000128685	-0.651144	-0.0550548	-0.917189	1
RPL5	hg38_cpg_islands	0.134429	0.968745	-0.620886	0.0197576	-0.528983	-0.0919032	-0.0834653	1
RPL8	hg38_genes_promoters	-0.0590765	0.590022	0.665773	0.012611	-0.466335	1.13211	-0.0393315	4
RPLP0	hg38_genes_introns	-0.0614904	0.373334	0.463761	0.0465885	-0.351407	0.815168	-0.0285169	3
RPLP2	hg38_genes_introns	0.39063	0.00108251	-1.19491	0.00557226	-1.44378	0.248865	-0.466768	3
RPN2	hg38_genes_promoters	0.282699	0.0880162	-0.50233	0.00609734	-0.713475	0.211145	-0.142008	4
RPS12	hg38_cpg_islands	0.518778	0.336022	-0.938173	0.0297353	-0.569309	-0.368864	-0.486704	1
RPS15	hg38_genes_promoters	0.350851	0.12366	-1.06927	0.000866342	-0.762757	-0.306512	-0.375155	4
RPS15A	hg38_genes_promoters	0.20622	0.359362	-0.551101	0.0408119	-0.658173	0.107071	-0.113648	4
RPS16	hg38_genes_exons	0.153116	0.462483	-0.489237	0.0170396	-0.67385	0.184613	-0.07491	2
RPS24	hg38_genes_exons	-0.0681543	0.593062	-0.688637	0.0206298	-0.416607	-0.272031	0.0469336	2
RPS26	hg38_genes_introns	0.489651	0.16276	-0.620915	0.0493764	-1.68302	1.06211	-0.304032	3
RPS28	hg38_genes_introns	0.242951	0.766766	-0.753294	0.0463375	-1.08697	0.333676	-0.183014	3
RPS3	hg38_cpg_islands	0.642272	0.30379	-0.436831	0.013687	-0.582266	0.145435	-0.280564	1
RPS6KA3	hg38_genes_exons	0.0865491	0.652143	-0.985275	0.00333538	-0.596461	-0.388814	-0.0852747	2
RPS9	hg38_cpg_islands	1.71971	0.124938	-0.668067	0.00350456	-0.69531	0.0272423	-1.14888	1
RPSA	hg38_genes_introns	0.178292	0.173624	-0.365986	0.00413439	-0.930748	0.564762	-0.0652525	3
RRAGA	hg38_genes_promoters	0.746611	0.102444	-0.8721	0.000833831	-1.04893	0.176834	-0.65112	4
RRAGC	hg38_genes_introns	0.0599679	0.0581149	-1.10904	0.00191495	-0.644863	-0.464181	-0.066507	3
RRAS	hg38_cpg_islands	-0.757746	0.413319	1.7464	5.0001e-09	-0.435377	2.18178	-1.32333	1
RRAS2	hg38_genes_exons	-0.0354869	0.663423	0.597338	0.00285408	-0.454585	1.05192	-0.0211977	2
RSU1	hg38_genes_promoters	-0.549122	0.590444	1.67419	4.73886e-06	-0.11198	1.78617	-0.919335	4
RTCB	hg38_genes_introns	-0.0270861	0.952332	-0.345429	0.0427233	-0.434531	0.0891023	0.00935634	3
RTKN	hg38_cpg_islands	0.633819	0.00125052	-1.8392	0.000148852	-0.581379	-1.25782	-1.16572	1
RTN4	hg38_cpg_islands	-0.544585	0.448102	0.602521	0.000292123	-0.457742	1.06026	-0.328124	1
RUVBL2	hg38_genes_promoters	0.0610064	0.638472	-0.96309	0.044717	-0.553168	-0.409922	-0.0587547	4
S100A10	hg38_genes_introns	0.171747	0.2605	0.810671	0.0218626	-0.914933	1.7256	0.13923	3
S100A6	hg38_cpg_islands	-0.821322	0.575644	0.822997	0.0008671	-0.428707	1.2517	-0.675945	1
SACM1L	hg38_genes_exons	0.353781	0.166737	-0.838036	0.00331319	-0.907138	0.069102	-0.296481	2
SAE1	hg38_cpg_islands	-0.301804	0.816657	1.12011	0.0271692	-0.483214	1.60332	-0.338053	1
SAMM50	hg38_cpg_islands	0.123148	0.482413	-2.65438	1.10782e-06	-0.527799	-2.12658	-0.326881	1
SAR1A	hg38_genes_promoters	0.349145	0.0480596	-1.18645	0.00523649	-0.761523	-0.424925	-0.414243	4
SAR1B	hg38_genes_exons	0.41085	0.000664106	-1.25931	0.00236272	-0.973485	-0.285821	-0.517385	2
SARDH	hg38_genes_promoters	0.182787	0.0131867	-4.40385	1.03251e-05	-0.641228	-3.76262	-0.804965	4
SBF2	hg38_genes_introns	-0.0332191	0.0114964	1.15156	0.00506008	-0.419713	1.57127	-0.0382538	3
SCAMP1	hg38_genes_promoters	-0.213824	0.635816	0.611747	0.0353893	-0.354436	0.966183	-0.130806	4
SCAMP2	hg38_genes_promoters	0.316255	0.0488402	-0.810082	0.0026488	-0.73774	-0.0723417	-0.256192	4
SCARB2	hg38_cpg_islands	-1.21904	0.241061	1.08496	9.79129e-05	-0.386979	1.47194	-1.32261	1
SCCPDH	hg38_genes_promoters	0.247981	0.216858	-1.24975	9.14251e-05	-0.688371	-0.561376	-0.309914	4
SCIN	hg38_genes_promoters	0.0875201	0.952414	-3.20094	4.80532e-06	-0.57234	-2.6286	-0.280147	4
SCO1	hg38_genes_promoters	0.226692	0.978533	-1.95247	3.63614e-05	-0.672977	-1.27949	-0.44261	4
SCO2	hg38_genes_promoters	0.772849	0.0177543	-1.32091	0.0140803	-1.06791	-0.253005	-1.02086	4
SCP2	hg38_genes_exons	0.294677	0.0332308	-1.98449	7.36838e-05	-0.838426	-1.14607	-0.584785	2
SDC1	hg38_genes_promoters	0.738742	4.22e-05	-0.881183	0.00710614	-1.04324	0.16206	-0.650967	4
SDC2	hg38_genes_exons	-0.294279	0.242139	1.49352	0.00227567	-0.153719	1.64724	-0.439512	2
SDHA	hg38_cpg_islands	0.178402	0.433974	-1.9031	3.15395e-07	-0.533597	-1.36951	-0.339518	1
SDHB	hg38_genes_introns	-0.0148614	0.488843	-1.34734	6.79424e-06	-0.464068	-0.883276	0.0200234	3
SDHD	hg38_cpg_islands	0.469845	0.43601	-0.90387	0.0193337	-0.564175	-0.339696	-0.424679	1
SEC16A	hg38_cpg_islands	0.435074	0.0114218	-1.40967	0.000247658	-0.560527	-0.84914	-0.61331	1
SEC23B	hg38_genes_introns	0.0273144	0.377017	-1.16683	0.000261379	-0.565969	-0.600862	-0.0318712	3
SEC23IP	hg38_genes_promoters	0.0738192	0.815956	-1.39293	5.01845e-06	-0.562433	-0.830501	-0.102825	4
SEC24A	hg38_genes_introns	-0.0126304	0.511766	-1.37495	0.000731541	-0.469458	-0.905488	0.0173662	3
SEC31A	hg38_genes_exons	0.0374455	0.918544	-0.654649	0.010007	-0.539374	-0.115275	-0.0245137	2
SEC61A1	hg38_genes_promoters	0.396163	0.0242233	-1.08956	0.0419372	-0.795522	-0.294037	-0.431643	4
SEC63	hg38_genes_promoters	0.274649	0.191488	-1.15228	0.00594169	-0.707655	-0.444626	-0.316473	4
SELENOH	hg38_genes_introns	0.553004	0.351201	-0.926561	0.0241177	-1.83609	0.90953	-0.512391	3
SELENOO	hg38_cpg_islands	0.414418	0.0567825	-1.68558	0.00164863	-0.558359	-1.12723	-0.698537	1
SEMA5A	hg38_cpg_islands	-0.474521	0.211732	0.817221	0.0494741	-0.465093	1.28231	-0.387788	1
SEPHS2	hg38_cpg_islands	0.39901	0.571884	-1.53237	0.00551876	-0.556743	-0.975632	-0.611433	1
SEPSECS	hg38_genes_exons	0.277892	0.0239293	-0.836601	0.0254296	-0.818912	-0.0176897	-0.232485	2
SERPINB1	hg38_cpg_islands	-0.845252	0.276543	1.67087	8.79503e-05	-0.426196	2.09707	-1.41231	1
SERPINB9	hg38_genes_introns	-0.163506	0.0348321	2.61012	3.0784e-05	-0.104927	2.71505	-0.426769	3
SERPINE2	hg38_cpg_islands	0.23631	0.542084	-1.20231	0.000163388	-0.539672	-0.662638	-0.284118	1
SETD3	hg38_genes_exons	0.293979	0.058103	-1.01536	0.00724226	-0.837614	-0.177748	-0.298495	2
SF1	hg38_genes_promoters	0.0504454	0.859797	0.672324	0.0405325	-0.545531	1.21785	0.0339157	4
SF3A3	hg38_cpg_islands	0.745936	0.671896	-0.845614	0.0231845	-0.593142	-0.252472	-0.630774	1
SF3B1	hg38_cpg_islands	0.305038	0.369744	-0.565155	0.0276098	-0.546883	-0.0182718	-0.172394	1
SF3B4	hg38_cpg_islands	-2.60407	0.288757	0.509145	0.0448572	-0.241663	0.750808	-1.32585	1
SFXN1	hg38_cpg_islands	1.22822	0.00157402	-2.67485	1.7543e-08	-0.643742	-2.0311	-3.28529	1
SFXN2	hg38_genes_promoters	0.333347	0.594267	-3.02166	2.26788e-05	-0.7501	-2.27156	-1.00726	4
SFXN3	hg38_genes_introns	0.146091	0.0254696	-0.759097	0.00151305	-0.852947	0.0938494	-0.110897	3
SFXN4	hg38_cpg_islands	0.509626	0.3992	-0.95472	0.0109991	-0.568348	-0.386372	-0.48655	1
SFXN5	hg38_genes_introns	0.0369305	0.025219	-1.28178	0.00348248	-0.589202	-0.692578	-0.0473368	3
SH3GLB1	hg38_cpg_islands	-0.0992397	0.890803	1.12075	0.00638312	-0.504467	1.62522	-0.111223	1
SH3GLB2	hg38_cpg_islands	-0.46053	0.574521	0.997853	0.00605234	-0.466561	1.46441	-0.459541	1
SHANK3	hg38_genes_introns	-0.195054	0.152842	2.50225	0.00179558	-0.0287034	2.53096	-0.488074	3
SHMT1	hg38_genes_exons	1.44575	0.164264	-1.74122	1.73334e-09	-2.17663	0.435413	-2.51736	2
SHMT2	hg38_genes_introns	0.262818	0.0203046	-2.31947	1.62196e-07	-1.13497	-1.1845	-0.609599	3
SHTN1	hg38_cpg_islands	0.502173	0.102943	-1.357	0.00150478	-0.567566	-0.789433	-0.681449	1
SIGIRR	hg38_genes_introns	0.199557	0.000119314	-0.940681	0.00221738	-0.982125	0.0414438	-0.187719	3
SIPA1	hg38_genes_introns	-0.0175251	0.572929	0.87721	0.0329643	-0.457632	1.33484	-0.0153732	3
SIPA1L1	hg38_genes_promoters	0.109733	0.176876	-0.558808	0.038466	-0.588402	0.0295944	-0.0613196	4
SIRPA	hg38_genes_introns	-0.0664342	0.0549284	2.89183	0.000999068	-0.339462	3.23129	-0.192117	3
SLC12A1	hg38_cpg_islands	1.12159	0.0200319	-3.06336	0.000922028	-0.632555	-2.43081	-3.43583	1
SLC12A2	hg38_genes_exons	0.403726	0.0264544	-0.623352	0.0406951	-0.965204	0.341852	-0.251664	2
SLC12A7	hg38_genes_promoters	0.0786171	0.691421	-0.872035	0.0267469	-0.565902	-0.306132	-0.0685568	4
SLC13A3	hg38_genes_introns	0.109466	4.01e-05	-2.7768	9.17185e-10	-0.764456	-2.01235	-0.303966	3
SLC17A3	hg38_genes_promoters	0.0664254	0.485247	-2.73666	3.52222e-05	-0.557087	-2.17958	-0.181784	4
SLC1A5	hg38_genes_promoters	0.609539	0.000795222	-0.872835	0.0359815	-0.949816	0.0769806	-0.532027	4
SLC22A11	hg38_genes_promoters	0.320255	0.00093264	-1.31312	0.0174595	-0.740632	-0.572488	-0.420533	4
SLC22A18	hg38_cpg_islands	0.128872	0.412597	-1.93192	4.52791e-05	-0.5284	-1.40352	-0.24897	1
SLC22A2	hg38_cpg_islands	1.02358	0.000304077	-2.53138	6.92174e-06	-0.622272	-1.90911	-2.59108	1
SLC22A4	hg38_genes_promoters	0.147037	0.531837	-0.92569	0.0363794	-0.615377	-0.310313	-0.136111	4
SLC22A5	hg38_cpg_islands	0.507349	0.369167	-2.10155	0.00136274	-0.56811	-1.53344	-1.06622	1
SLC23A1	hg38_genes_promoters	0.403126	3.78e-09	-3.43126	1.66289e-06	-0.800558	-2.63071	-1.38323	4
SLC25A1	hg38_cpg_islands	0.86082	0.00311235	-1.5468	4.27223e-05	-0.605195	-0.9416	-1.33151	1
SLC25A10	hg38_genes_exons	0.221238	0.00741073	-2.71542	9.87965e-05	-0.753047	-1.96237	-0.600753	2
SLC25A11	hg38_genes_promoters	0.916973	0.00400698	-2.12707	1.2989e-07	-1.17212	-0.954947	-1.95047	4
SLC25A12	hg38_cpg_islands	0.448647	0.522506	-1.46858	5.05219e-07	-0.561951	-0.90663	-0.658875	1
SLC25A13	hg38_genes_promoters	0.438099	0.0132203	-2.05624	2.48874e-09	-0.825847	-1.2304	-0.900838	4
SLC25A22	hg38_genes_promoters	0.268317	0.777718	-0.993734	0.0244729	-0.703076	-0.290658	-0.266635	4
SLC25A3	hg38_cpg_islands	0.154856	0.579742	-1.13391	2.21867e-05	-0.531126	-0.602787	-0.175593	1
SLC25A33	hg38_cpg_islands	0.477312	0.165108	-1.0567	0.000600244	-0.564958	-0.491746	-0.504378	1
SLC25A4	hg38_genes_promoters	0.657435	0.0151367	-1.16271	1.23582e-05	-0.98445	-0.17826	-0.764407	4
SLC25A40	hg38_genes_exons	0.153262	0.680096	-0.674325	0.0456722	-0.674021	-0.000304472	-0.103349	2
SLC25A42	hg38_genes_exons	0.663555	6.9e-05	-1.79528	6.79285e-05	-1.26727	-0.528	-1.19126	2
SLC25A46	hg38_genes_promoters	0.0869042	0.465537	-1.24045	0.00613393	-0.571895	-0.66855	-0.1078	4
SLC25A5	hg38_genes_exons	0.302484	0.489688	-1.23131	1.13136e-06	-0.847502	-0.383805	-0.37245	2
SLC26A1	hg38_genes_promoters	0.913009	6.56e-10	-1.07237	0.00112469	-1.16926	0.096885	-0.979086	4
SLC27A2	hg38_cpg_islands	1.13203	0.00691089	-3.92239	1.40152e-05	-0.63365	-3.28874	-4.44024	1
SLC27A4	hg38_genes_promoters	0.158869	0.966024	-0.673398	0.0301956	-0.623933	-0.0494649	-0.106982	4
SLC2A1	hg38_genes_exons	0.0990152	0.630435	1.09552	0.0123636	-0.610954	1.70647	0.108473	2
SLC2A2	hg38_cpg_islands	0.948488	0.0261007	-1.71703	1.05504e-06	-0.614393	-1.10264	-1.62858	1
SLC2A5	hg38_genes_promoters	0.136215	0.00115487	-1.90443	0.000290449	-0.607552	-1.29687	-0.259411	4
SLC2A9	hg38_genes_promoters	0.108536	0.487265	-1.48392	0.00500126	-0.587537	-0.896381	-0.161059	4
SLC30A9	hg38_genes_promoters	0.33345	0.217967	-1.78851	0.000150932	-0.750174	-1.03833	-0.596377	4
SLC34A1	hg38_genes_promoters	0.496591	9.61e-08	-1.31475	0.0101547	-0.868142	-0.446612	-0.652895	4
SLC35A4	hg38_genes_promoters	0.238529	0.293104	-0.794127	0.0220542	-0.681536	-0.112591	-0.189422	4
SLC3A1	hg38_genes_exons	0.506552	7.08e-05	-2.68387	2.64152e-06	-1.08475	-1.59912	-1.35952	2
SLC3A2	hg38_genes_exons	0.45051	0.0270131	-1.86712	8.66381e-07	-1.01959	-0.847522	-0.841155	2
SLC44A2	hg38_cpg_islands	-0.300843	0.396326	1.22272	0.000310769	-0.483315	1.70603	-0.367846	1
SLC47A1	hg38_cpg_islands	1.02073	0.0017741	-2.39204	0.000493355	-0.621973	-1.77006	-2.44162	1
SLC47A2	hg38_genes_promoters	0.398105	0.000245102	-1.47826	0.00624662	-0.796926	-0.681339	-0.588504	4
SLC4A4	hg38_genes_promoters	0.229826	0.147621	-3.93603	9.68276e-07	-0.675242	-3.26079	-0.904601	4
SLC5A1	hg38_cpg_islands	0.106595	0.732721	-1.66338	0.0407912	-0.526063	-1.13732	-0.177308	1
SLC5A10	hg38_genes_promoters	0.904634	1.57e-12	-1.47045	0.02147	-1.1632	-0.307244	-1.33022	4
SLC5A2	hg38_genes_promoters	0.165525	0.32843	-2.10283	9.20338e-06	-0.628747	-1.47408	-0.348071	4
SLC6A19	hg38_cpg_islands	0.510961	6.64e-07	-1.90119	1.36654e-07	-0.568488	-1.3327	-0.971434	1
SLC9A3R2	hg38_genes_introns	-1.33042	1.34e-16	3.83531	0.000128573	2.71446	1.12085	-5.10256	3
SLCO2A1	hg38_genes_exons	-0.090663	0.534863	1.38637	2.23466e-05	-0.390439	1.77681	-0.125693	2
SLCO4C1	hg38_cpg_islands	1.94349	0.00150172	-1.6343	0.00160342	-0.718788	-0.91551	-3.17624	1
SLIRP	hg38_genes_introns	0.0351121	0.112987	-1.47987	0.00201882	-0.584809	-0.895064	-0.0519615	3
SLK	hg38_cpg_islands	-0.395656	0.325131	1.89966	1.77218e-05	-0.473367	2.37303	-0.751613	1
SMAD9	hg38_genes_introns	0.0391755	0.288952	1.26221	0.00472488	-0.594626	1.85683	0.0494475	3
SMARCA4	hg38_genes_promoters	0.333506	0.0131799	-0.733962	0.0274739	-0.750214	0.0162519	-0.244781	4
SMARCA5	hg38_cpg_islands	-0.269265	0.438653	0.898405	0.0201948	-0.486628	1.38503	-0.241909	1
SMC3	hg38_cpg_islands	-0.739263	0.276649	0.658304	0.0363249	-0.437316	1.09562	-0.48666	1
SMIM1	hg38_cpg_islands	0.648457	0.0211117	-1.43964	5.04471e-05	-0.582914	-0.856722	-0.933542	1
SMIM20	hg38_cpg_islands	0.0831065	0.906212	-1.38143	8.8116e-08	-0.523598	-0.85783	-0.114806	1
SMIM24	hg38_genes_promoters	0.646888	0.00235934	-2.0904	1.04315e-08	-0.976823	-1.11357	-1.35225	4
SNCA	hg38_genes_promoters	-0.31384	0.0752167	1.15061	0.0430691	-0.282114	1.43272	-0.361107	4
SNRNP200	hg38_genes_promoters	0.013283	0.80622	-0.91836	0.00320503	-0.518659	-0.399701	-0.0121986	4
SNX1	hg38_cpg_islands	-0.107497	0.842228	0.298198	0.0362108	-0.5036	0.801798	-0.0320553	1
SNX17	hg38_genes_exons	0.0927884	0.280675	-1.38433	0.000210984	-0.603715	-0.780613	-0.12845	2
SNX18	hg38_genes_promoters	-0.36314	0.514576	0.985616	0.00601842	-0.246464	1.23208	-0.357917	4
SNX2	hg38_genes_promoters	0.561933	0.147884	-0.664957	0.00379133	-0.915392	0.250435	-0.373661	4
SNX30	hg38_genes_promoters	0.267506	0.0522874	-1.72813	7.30871e-05	-0.70249	-1.02564	-0.462285	4
SNX4	hg38_genes_introns	0.00828691	0.684903	-0.964326	0.000166751	-0.519996	-0.44433	-0.00799128	3
SNX5	hg38_genes_promoters	0.380652	0.0238424	-0.764219	0.00733825	-0.784306	0.0200871	-0.290901	4
SOD2	hg38_genes_introns	0.0819605	0.110124	-0.604354	0.00399639	-0.698	0.0936457	-0.0495331	3
SOD3	hg38_genes_promoters	0.210784	0.296915	-1.92828	0.00292532	-0.661473	-1.26681	-0.406451	4
SON	hg38_genes_promoters	0.270975	0.140561	-0.766756	0.0207207	-0.704998	-0.0617579	-0.207772	4
SORBS2	hg38_cpg_islands	-0.146822	0.583743	0.610863	0.0433322	-0.499475	1.11034	-0.089688	1
SORBS3	hg38_cpg_islands	-0.327293	0.539594	1.70815	0.0048595	-0.48054	2.18869	-0.559066	1
SORD	hg38_genes_promoters	0.334619	0.0645953	-1.4807	4.34911e-05	-0.751019	-0.729677	-0.495469	4
SPATA20	hg38_cpg_islands	1.22328	0.0771143	-1.48378	0.00397237	-0.643225	-0.840555	-1.81509	1
SPG7	hg38_cpg_islands	0.370527	0.0121966	-1.24771	0.00832923	-0.553754	-0.693951	-0.462308	1
SPRYD4	hg38_genes_introns	0.473636	0.695354	-1.59263	0.000219718	-1.64433	0.0517017	-0.754327	3
SPTAN1	hg38_cpg_islands	-0.479783	0.506029	0.208789	0.000281305	-0.464541	0.673329	-0.100173	1
SPTB	hg38_genes_introns	-0.0495492	0.00466433	1.63189	0.00324375	-0.380258	2.01215	-0.0808588	3
SPTBN1	hg38_genes_exons	-0.0956613	0.0121419	0.237644	5.82002e-05	-0.384628	0.622272	-0.0227334	2
SPTBN2	hg38_cpg_islands	0.377626	0.150682	-1.33379	0.00014577	-0.554499	-0.779295	-0.503676	1
SQOR	hg38_genes_exons	0.09147	0.201802	-0.44197	0.0175906	-0.602182	0.160212	-0.040427	2
SRGAP1	hg38_cpg_islands	-0.0939384	0.814664	2.24102	0.00105079	-0.505023	2.74605	-0.210518	1
SRGAP2	hg38_genes_introns	-0.106401	4.48e-08	3.41386	2.49271e-06	-0.242898	3.65676	-0.363239	3
SRP54	hg38_genes_promoters	0.419273	0.192571	-1.11094	0.0020786	-0.812233	-0.298709	-0.465788	4
SRPRB	hg38_genes_promoters	0.388715	0.0420689	-1.41159	2.36928e-05	-0.790137	-0.621451	-0.548706	4
SRRM1	hg38_genes_promoters	0.201609	0.750853	-1.31012	0.00176152	-0.654839	-0.655285	-0.264133	4
SRRT	hg38_genes_introns	0.0546081	0.414536	-1.46506	6.88785e-05	-0.631913	-0.833145	-0.0800041	3
SRSF1	hg38_genes_introns	-0.122627	0.153158	-0.411817	0.0305822	-0.203693	-0.208124	0.0505001	3
SRSF10	hg38_genes_promoters	0.915856	0.0788266	-0.650596	0.00239759	-1.17132	0.52072	-0.595852	4
SRSF6	hg38_genes_introns	-0.218982	0.337782	-1.16617	0.000279636	0.0291097	-1.19528	0.25537	3
SSR4	hg38_genes_promoters	-0.0920639	0.981619	-0.471536	0.018095	-0.442482	-0.0290547	0.0434115	4
ST13	hg38_genes_exons	0.218855	0.942674	-0.718767	0.0315846	-0.750277	0.0315101	-0.157306	2
STAT1	hg38_genes_introns	-0.0452908	0.127711	1.81862	1.17668e-06	-0.390547	2.20916	-0.0823667	3
STAT3	hg38_cpg_islands	-1.08808	0.206399	0.557143	0.0455176	-0.400718	0.957861	-0.606218	1
STAU1	hg38_genes_promoters	0.117474	0.864777	-1.07647	0.00320608	-0.594	-0.482474	-0.126458	4
STK24	hg38_genes_introns	0.0797513	0.000208825	-0.491156	0.0200464	-0.692662	0.201506	-0.0391704	3
STK25	hg38_cpg_islands	1.09315	0.0359467	-0.407834	0.0498994	-0.629571	0.221737	-0.445824	1
STOM	hg38_cpg_islands	-0.41948	0.41876	0.80748	0.00272861	-0.470867	1.27835	-0.338722	1
STOML2	hg38_genes_introns	0.221891	0.0765933	-2.73984	2.45079e-08	-1.03609	-1.70375	-0.607946	3
STT3A	hg38_genes_promoters	0.0474879	0.947896	-0.562274	0.0482054	-0.543393	-0.0188814	-0.0267012	4
STT3B	hg38_genes_exons	0.17729	0.739446	-1.06504	8.66273e-05	-0.701955	-0.363087	-0.188822	2
STUB1	hg38_genes_exons	0.264629	0.0224347	-0.674059	0.0230826	-0.803492	0.129433	-0.178375	2
STX11	hg38_cpg_islands	-0.59981	0.545246	1.773	0.00853301	-0.451947	2.22495	-1.06346	1
STX2	hg38_genes_promoters	0.025091	0.501853	0.767236	0.0224164	-0.527197	1.29443	0.0192507	4
STX3	hg38_cpg_islands	0.40417	0.233471	-2.75978	6.06227e-07	-0.557284	-2.20249	-1.11542	1
STX8	hg38_genes_promoters	0.120925	0.889387	-1.22845	0.0083296	-0.596496	-0.631953	-0.148551	4
STXBP1	hg38_genes_introns	-0.0173477	0.674273	2.50546	3.78799e-07	-0.45806	2.96352	-0.0434639	3
STXBP2	hg38_cpg_islands	0.331807	0.355076	-2.37946	0.000284948	-0.549692	-1.82977	-0.789523	1
STXBP3	hg38_genes_promoters	0.0471037	0.687876	-0.765521	0.0131621	-0.543115	-0.222407	-0.0360589	4
SUCLA2	hg38_genes_introns	-0.0366757	0.267217	-1.33581	0.000268155	-0.411362	-0.924444	0.0489916	3
SUCLG1	hg38_genes_promoters	0.53755	0.00445997	-2.22271	1.95996e-06	-0.89776	-1.32495	-1.19482	4
SUCLG2	hg38_genes_promoters	0.226851	0.574639	-2.09736	5.70852e-05	-0.673091	-1.42427	-0.475789	4
SUGCT	hg38_genes_exons	0.18728	0.262981	-2.48545	0.000621287	-0.713568	-1.77188	-0.465475	2
SUGP2	hg38_cpg_islands	0.763757	0.135633	-0.640802	0.0396995	-0.595012	-0.0457903	-0.489417	1
SUMF2	hg38_genes_introns	0.0478155	0.203417	-0.761029	0.018958	-0.615502	-0.145527	-0.036389	3
SUN1	hg38_genes_introns	-0.00430717	0.707065	2.5008	0.000399868	-0.489568	2.99037	-0.0107714	3
SUN2	hg38_genes_introns	0.0269514	0.283822	0.983778	0.000129058	-0.565092	1.54887	0.0265142	3
SUSD2	hg38_genes_promoters	0.283309	0.000128086	-1.80695	0.000658158	-0.713917	-1.09303	-0.511925	4
SVIL	hg38_genes_introns	0.0315537	0.00173983	1.09214	0.0020586	-0.576211	1.66835	0.0344609	3
SWAP70	hg38_cpg_islands	-2.6532	0.0415346	1.63654	0.000557563	-0.236507	1.87304	-4.34206	1
SYAP1	hg38_cpg_islands	0.705325	0.601525	-0.555047	0.0383536	-0.588881	0.0338336	-0.391489	1
SYDE1	hg38_genes_introns	-0.489121	0.000340419	1.02691	0.0360041	0.681794	0.345113	-0.502281	3
SYNE1	hg38_cpg_islands	-0.760644	0.0357517	3.75729	0.000374148	-0.435073	4.19236	-2.85796	1
SYNJ2BP-COX16	hg38_genes_promoters	0.332171	0.432079	-1.03428	0.016209	-0.749249	-0.285026	-0.343556	4
SYNPO	hg38_genes_introns	-0.259027	6.7e-10	4.90029	4.07206e-08	0.125863	4.77442	-1.26931	3
TACO1	hg38_cpg_islands	0.514905	0.265254	-1.62949	0.0155092	-0.568902	-1.06059	-0.839033	1
TACSTD2	hg38_genes_promoters	0.936003	0.0269928	-1.37032	9.02953e-05	-1.18588	-0.184437	-1.28262	4
TAF15	hg38_genes_promoters	-0.78773	0.0132773	0.413184	0.0279878	0.0605595	0.352624	-0.325477	4
TAGLN2	hg38_genes_promoters	-0.702317	0.00278406	0.750817	0.000801276	-0.00120336	0.75202	-0.527311	4
TANC1	hg38_cpg_islands	-0.977944	0.293486	1.72238	7.36967e-05	-0.412274	2.13466	-1.68439	1
TBC1D1	hg38_cpg_islands	-0.357691	0.51334	0.608203	0.0419602	-0.47735	1.08555	-0.217549	1
TBC1D10A	hg38_genes_introns	0.117635	7.26e-05	-1.4895	0.0046304	-0.784192	-0.705305	-0.175216	3
TBC1D13	hg38_genes_introns	0.0452769	0.0404057	-1.24753	0.000405759	-0.609368	-0.638157	-0.056484	3
TBCD	hg38_genes_exons	0.0959406	0.169071	-1.07804	0.000537965	-0.60738	-0.470663	-0.103428	2
TBRG4	hg38_cpg_islands	0.280937	0.460964	-1.59417	0.00142752	-0.544355	-1.04982	-0.447863	1
TCP1	hg38_genes_exons	0.169947	0.605087	-0.359014	0.000938296	-0.693417	0.334403	-0.0610132	2
TECR	hg38_genes_promoters	0.266371	0.0247295	-1.6248	5.38979e-05	-0.701669	-0.92313	-0.4328	4
TEX264	hg38_genes_promoters	0.00570947	0.742612	-0.898351	0.0129983	-0.513182	-0.385169	-0.0051291	4
TFAM	hg38_genes_exons	0.158301	0.86769	-1.31167	0.000597134	-0.679878	-0.631791	-0.207638	2
TFB1M	hg38_genes_exons	0.124254	0.389194	-0.895971	0.00195744	-0.640296	-0.255675	-0.111328	2
TGFB1I1	hg38_genes_promoters	-0.391621	0.0111351	2.83755	0.000288048	-0.22587	3.06342	-1.11124	4
TGFBI	hg38_genes_exons	0.0567756	0.18275	-0.479575	0.0394827	-0.561847	0.0822723	-0.0272281	2
TGM2	hg38_genes_introns	-0.0425068	0.183569	0.946284	0.00575413	-0.397273	1.34356	-0.0402235	3
TGOLN2	hg38_cpg_islands	-0.341519	0.395105	1.45195	0.00865963	-0.479047	1.93099	-0.495868	1
THEM6	hg38_genes_exons	0.120913	0.202846	-1.1744	0.00464681	-0.636412	-0.537986	-0.142001	2
THNSL1	hg38_cpg_islands	0.819871	0.30827	-2.0717	0.000240511	-0.600899	-1.4708	-1.69853	1
THSD7A	hg38_cpg_islands	-0.117078	0.729315	2.61902	0.00027696	-0.502595	3.12161	-0.306628	1
THY1	hg38_genes_exons	0.368195	0.000186001	-1.84046	2.13906e-05	-0.923896	-0.91656	-0.677646	2
TIMM13	hg38_genes_introns	0.628983	0.0588718	-1.09637	0.00229245	-2.01967	0.923291	-0.689601	3
TIMM17B	hg38_cpg_islands	0.156553	0.743618	-0.586139	0.0380947	-0.531304	-0.0548349	-0.0917621	1
TIMM21	hg38_genes_promoters	0.61976	0.0642054	-1.44461	0.00226216	-0.957207	-0.487399	-0.89531	4
TIMM23B	hg38_genes_promoters	0.857072	0.115411	-1.37163	0.0011421	-1.12881	-0.242825	-1.17559	4
TIMM29	hg38_genes_introns	0.888919	0.334282	-0.788077	0.00624479	-2.6477	1.85962	-0.700537	3
TIMM44	hg38_genes_promoters	0.0346201	0.646834	-1.52988	9.71562e-06	-0.534088	-0.995793	-0.0529646	4
TIMM50	hg38_genes_introns	-0.0396447	0.534703	-1.95657	3.86975e-06	-0.404188	-1.55238	0.0775678	3
TIMMDC1	hg38_cpg_islands	0.132645	0.368534	-0.723646	0.0185302	-0.528796	-0.19485	-0.0959879	1
TJP1	hg38_genes_introns	-0.0827837	0.266198	3.76818	5.49319e-09	-0.29996	4.06814	-0.311944	3
TJP2	hg38_cpg_islands	0.307553	0.676059	-1.09741	0.00100333	-0.547147	-0.550261	-0.337512	1
TKFC	hg38_genes_introns	0.114801	0.0224822	-1.61649	3.36737e-05	-0.777346	-0.839148	-0.185575	3
TKT	hg38_cpg_islands	0.449529	0.585726	-0.453529	0.000164678	-0.562043	0.108514	-0.203874	1
TLN1	hg38_cpg_islands	-2.41274	0.127433	1.7259	5.54231e-15	-0.261736	1.98763	-4.16415	1
TLN2	hg38_genes_introns	0.0782621	1.56e-11	0.947673	0.000269609	-0.689064	1.63674	0.0741668	3
TMCC3	hg38_genes_promoters	-0.3716	0.00973596	0.936537	0.0431947	-0.240347	1.17688	-0.348017	4
TMCO1	hg38_genes_introns	-0.00113861	0.900909	-1.42714	0.00332462	-0.497223	-0.929919	0.00162496	3
TMED10	hg38_genes_introns	-0.0119993	0.991496	-1.02369	0.000494813	-0.470983	-0.55271	0.0122836	3
TMED4	hg38_cpg_islands	1.34558	0.00738638	-1.43843	0.000178032	-0.656056	-0.782371	-1.93552	1
TMED9	hg38_genes_promoters	-0.000102627	0.44967	-0.487336	0.0113535	-0.50898	0.0216438	5.00138e-05	4
TMEM106A	hg38_genes_exons	0.319777	0.00382182	-0.717471	0.0186873	-0.867606	0.150135	-0.22943	2
TMEM11	hg38_genes_introns	0.0606997	0.0315095	-1.05215	0.0160051	-0.646631	-0.405518	-0.0638651	3
TMEM143	hg38_cpg_islands	0.35513	0.61076	-0.941585	0.00980383	-0.552139	-0.389446	-0.334385	1
TMEM192	hg38_genes_promoters	0.443291	0.26267	-0.826539	0.0147965	-0.829601	0.00306208	-0.366397	4
TMEM205	hg38_cpg_islands	0.524369	0.515157	-1.1245	5.60127e-05	-0.569895	-0.5546	-0.589651	1
TMEM63A	hg38_cpg_islands	1.06753	0.262182	-1.65064	0.000231025	-0.626883	-1.02375	-1.7621	1
TMEM70	hg38_genes_introns	-0.00322381	0.556408	-1.26911	0.00139426	-0.492185	-0.776925	0.00409137	3
TMEM9	hg38_genes_exons	0.118034	0.437974	-1.22458	0.000493293	-0.633065	-0.591518	-0.144543	2
TMLHE	hg38_genes_promoters	0.189592	0.779329	-1.44942	0.017272	-0.646149	-0.803266	-0.274797	4
TMOD1	hg38_cpg_islands	-1.12472	0.00219524	2.46823	9.03793e-05	-0.396874	2.86511	-2.77608	1
TMOD3	hg38_cpg_islands	-1.46773	0.188191	0.782488	2.55756e-05	-0.360886	1.14337	-1.14848	1
TNKS1BP1	hg38_genes_promoters	-0.176234	0.24633	2.83329	4.5424e-07	-0.381618	3.2149	-0.499321	4
TNPO2	hg38_genes_exons	0.0465358	0.476402	0.996615	0.0299095	-0.549943	1.54656	0.0463783	2
TNS1	hg38_cpg_islands	-0.178052	0.918314	0.983324	2.29269e-06	-0.496198	1.47952	-0.175083	1
TNS2	hg38_genes_promoters	-0.251167	0.00138305	3.22968	1.69849e-10	-0.327433	3.55711	-0.81119	4
TNS3	hg38_genes_exons	-0.0272689	0.729202	2.55589	4.60248e-08	-0.464139	3.02002	-0.0696962	2
TOM1	hg38_genes_introns	0.0690853	0.00389675	-0.913711	0.00914693	-0.666892	-0.246819	-0.063124	3
TOM1L1	hg38_genes_promoters	0.156524	0.615131	-0.968828	0.0248597	-0.622237	-0.34659	-0.151645	4
TOM1L2	hg38_cpg_islands	-1.06713	0.163842	2.64588	1.69192e-05	-0.402917	3.0488	-2.82349	1
TOMM20	hg38_genes_exons	0.153774	0.379638	-0.561637	0.0385223	-0.674615	0.112978	-0.0863649	2
TOMM22	hg38_genes_exons	0.0725912	0.263155	-1.56818	1.4816e-06	-0.580234	-0.987951	-0.113836	2
TOMM40	hg38_genes_exons	0.238343	0.0990982	-1.70207	1.55396e-06	-0.772933	-0.92914	-0.405676	2
TOMM70	hg38_genes_promoters	0.340476	0.339631	-2.42322	3.26595e-06	-0.755255	-1.66796	-0.825049	4
TP53BP2	hg38_cpg_islands	-0.569403	0.158871	1.72921	0.00130549	-0.455138	2.18435	-0.984618	1
TP53I11	hg38_cpg_islands	-1.03166	0.00465858	1.57834	0.0143339	-0.406638	1.98498	-1.62831	1
TPCN1	hg38_genes_introns	0.0331037	0.121225	-0.962852	0.0102194	-0.579956	-0.382895	-0.0318739	3
TPI1	hg38_genes_exons	0.695178	9.08e-05	-0.907568	0.0485461	-1.30404	0.39647	-0.630921	2
TPM1	hg38_cpg_islands	-0.0304529	0.980862	0.621588	0.000836842	-0.511684	1.13327	-0.0189292	1
TPM2	hg38_cpg_islands	-1.37739	0.000163492	0.931461	1.85842e-05	-0.370364	1.30183	-1.28299	1
TPM3	hg38_genes_introns	-0.0815585	0.0311804	0.404026	0.00782533	-0.30292	0.706947	-0.0329518	3
TPM4	hg38_genes_exons	-0.104605	0.265979	1.04111	2.13591e-06	-0.37423	1.41534	-0.108905	2
TPMT	hg38_genes_promoters	0.684634	0.432552	-1.65213	0.000364105	-1.00412	-0.648017	-1.13111	4
TPPP3	hg38_genes_introns	-0.278416	1.67e-05	2.56434	0.000396248	0.172709	2.39163	-0.713953	3
TRAP1	hg38_genes_promoters	0.0590366	0.441335	-2.14783	7.10534e-08	-0.551744	-1.59608	-0.1268	4
TRIM25	hg38_genes_introns	-0.153608	5.64e-11	0.566438	0.011409	-0.12884	0.695277	-0.0870096	3
TRIOBP	hg38_cpg_islands	-0.444683	0.68646	2.40786	9.22107e-05	-0.468223	2.87608	-1.07073	1
TRIP10	hg38_genes_promoters	-0.514808	0.00734397	1.2154	0.0298131	-0.136792	1.3522	-0.625699	4
TRIP6	hg38_genes_introns	0.100104	0.221257	1.29121	0.00208712	-0.741836	2.03305	0.129255	3
TSFM	hg38_cpg_islands	1.36342	0.204589	-1.56126	2.06494e-05	-0.657928	-0.903336	-2.12866	1
TSPAN9	hg38_cpg_islands	-0.300858	0.230656	1.77443	0.00195794	-0.483313	2.25775	-0.533854	1
TST	hg38_genes_promoters	0.431968	0.0330452	-0.952425	0.0142862	-0.821413	-0.131012	-0.411417	4
TTC38	hg38_genes_exons	0.152133	0.151379	-2.06109	0.000266689	-0.672707	-1.38839	-0.31356	2
TUBA1A	hg38_genes_introns	-0.394668	0.456508	0.342908	0.00103281	0.453586	-0.110679	-0.135335	3
TUBA1C	hg38_genes_introns	0.0546027	0.128897	0.318909	0.00273962	-0.6319	0.950809	0.0174133	3
TUBB2A	hg38_genes_promoters	-0.0501803	0.499193	0.362206	3.97072e-05	-0.472768	0.834974	-0.0181756	4
TUBB2B	hg38_cpg_islands	-0.133786	0.969163	0.326737	0.000327792	-0.500842	0.827579	-0.0437127	1
TUBB4B	hg38_genes_promoters	-1.26719	0.0467671	0.161647	0.00996803	0.407257	-0.24561	-0.204837	4
TUBB6	hg38_genes_promoters	-1.07447	0.0379114	0.435995	0.00111819	0.267903	0.168092	-0.468464	4
TUFM	hg38_cpg_islands	0.172159	0.746532	-1.22674	7.26165e-10	-0.532942	-0.693801	-0.211195	1
TWF1	hg38_cpg_islands	-0.969085	0.190642	0.43476	0.0114026	-0.413204	0.847964	-0.42132	1
TWF2	hg38_genes_exons	0.0473319	0.690941	1.16865	0.00655487	-0.550868	1.71951	0.0553142	2
TXN	hg38_genes_promoters	0.231409	0.330468	-0.711132	0.0304512	-0.676388	-0.0347448	-0.164563	4
TXNDC17	hg38_genes_introns	0.517608	0.0853813	-1.04158	0.00110137	-1.75057	0.70899	-0.539131	3
TXNRD1	hg38_cpg_islands	-0.578799	0.288162	0.802957	0.0483372	-0.454152	1.25711	-0.464751	1
TXNRD2	hg38_cpg_islands	0.604887	0.141061	-1.71702	0.000175864	-0.578343	-1.13868	-1.03861	1
TYRO3	hg38_cpg_islands	-0.775544	0.249637	2.23295	0.00065349	-0.43351	2.66646	-1.73175	1
U2AF1	hg38_genes_promoters	0.125666	0.991704	-0.618967	0.0397524	-0.599924	-0.0190426	-0.0777831	4
UACA	hg38_cpg_islands	-0.887341	0.112696	1.26806	0.000312938	-0.42178	1.68984	-1.1252	1
UBE2N	hg38_genes_exons	-0.343272	0.0547501	0.299092	0.0362045	-0.096762	0.395854	-0.10267	2
UBQLN1	hg38_genes_exons	0.205455	0.14106	-0.835891	0.0257301	-0.734699	-0.101192	-0.171738	2
UBQLN2	hg38_cpg_islands	0.350079	0.23081	-0.795834	0.0098814	-0.551609	-0.244225	-0.278604	1
UCHL1	hg38_genes_promoters	0.56774	0.289808	-0.562013	0.012961	-0.919591	0.357578	-0.319077	4
UFL1	hg38_genes_introns	0.0500833	0.960157	-1.20966	1.221e-05	-0.620981	-0.588679	-0.0605838	3
UGDH	hg38_cpg_islands	1.78388	0.040834	-0.68355	0.00946769	-0.702042	0.0184928	-1.21937	1
UGP2	hg38_genes_promoters	0.206932	0.162014	-0.748319	2.40507e-05	-0.658688	-0.0896312	-0.154852	4
UGT1A6	hg38_genes_promoters	0.623055	4.79e-09	-2.29732	9.65511e-07	-0.95959	-1.33773	-1.43136	4
UGT1A9	hg38_genes_promoters	0.288752	0.00179888	-2.55906	1.53615e-06	-0.717852	-1.8412	-0.738932	4
UMOD	hg38_cpg_islands	0.415208	0.0270248	-1.13136	0.0301509	-0.558442	-0.572919	-0.46975	1
UMPS	hg38_genes_promoters	0.120465	0.42329	-1.00734	0.0212691	-0.596163	-0.411178	-0.121349	4
UNC45A	hg38_genes_introns	0.0593677	0.14881	0.996163	0.00868421	-0.643413	1.63958	0.0591399	3
UQCC2	hg38_genes_introns	-0.0393681	0.207827	-0.886736	0.0019402	-0.404857	-0.481879	0.0349091	3
UQCC3	hg38_cpg_islands	-1.01863	0.281653	0.770372	0.0294327	-0.408005	1.17838	-0.784727	1
UQCR10	hg38_genes_exons	0.349935	0.288328	-1.32982	0.00124748	-0.902668	-0.427148	-0.465349	2
UQCRC1	hg38_genes_promoters	0.350426	0.00980887	-1.67075	1.88157e-05	-0.76245	-0.908297	-0.585474	4
UQCRFS1	hg38_cpg_islands	0.76008	0.0871461	-1.43436	9.31119e-06	-0.594626	-0.839738	-1.09023	1
UQCRQ	hg38_genes_promoters	0.178187	0.165005	-1.84568	3.24589e-09	-0.637902	-1.20778	-0.328876	4
USH1C	hg38_cpg_islands	0.344627	0.357023	-2.60963	8.03115e-05	-0.551037	-2.0586	-0.89935	1
USO1	hg38_genes_introns	0.0179946	0.357977	0.462196	0.00853158	-0.543451	1.00565	0.00831702	3
USP10	hg38_cpg_islands	0.750076	0.168389	-0.939334	0.00614248	-0.593576	-0.345758	-0.704572	1
USP15	hg38_cpg_islands	1.17516	0.242715	-0.943755	0.00426678	-0.638176	-0.305579	-1.10907	1
USP2	hg38_cpg_islands	0.898739	0.00104473	-0.866886	0.00748353	-0.609174	-0.257712	-0.779104	1
USP39	hg38_cpg_islands	0.561814	0.365085	-0.717348	0.0377427	-0.573824	-0.143524	-0.403017	1
UTRN	hg38_cpg_islands	-0.655269	0.0978183	2.66706	1.96222e-07	-0.446129	3.11319	-1.74764	1
VAC14	hg38_genes_exons	0.0317436	0.765994	-1.05773	0.00124006	-0.532746	-0.524982	-0.0335761	2
VAMP3	hg38_cpg_islands	-0.0340376	0.973379	0.60391	0.0108246	-0.511308	1.11522	-0.0205556	1
VAMP5	hg38_cpg_islands	-1.83689	0.00178615	2.55073	0.000213827	-0.322154	2.87288	-4.6854	1
VAMP8	hg38_genes_promoters	0.565747	0.034594	-0.61373	0.0327712	-0.918149	0.304419	-0.347216	4
VASP	hg38_cpg_islands	-0.321577	0.405953	1.60247	3.66059e-05	-0.481139	2.08361	-0.515317	1
VAT1	hg38_cpg_islands	0.265036	0.682044	-2.26698	6.13457e-10	-0.542686	-1.72429	-0.600831	1
VCL	hg38_cpg_islands	-1.12263	0.220178	1.3424	9.12009e-10	-0.397094	1.73949	-1.50701	1
VDAC1	hg38_genes_introns	0.0760199	0.502902	-1.22609	4.2994e-05	-0.683647	-0.54244	-0.093207	3
VDAC3	hg38_genes_exons	0.0784476	0.419943	-1.57295	0.000281224	-0.587043	-0.985909	-0.123394	2
VIM	hg38_cpg_islands	-1.05962	0.000828411	1.63187	1.32571e-05	-0.403705	2.03558	-1.72916	1
VPS13A	hg38_genes_exons	0.0382826	0.762901	-1.07652	0.02964	-0.540348	-0.536177	-0.0412121	2
VPS13C	hg38_cpg_islands	-0.715023	0.113988	1.45959	0.0006237	-0.439859	1.89944	-1.04364	1
VPS35L	hg38_cpg_islands	1.47738	0.076699	-1.22917	0.00149696	-0.669884	-0.559288	-1.81595	1
VPS37C	hg38_cpg_islands	-0.419689	0.671943	0.586312	0.0421019	-0.470846	1.05716	-0.246069	1
VPS4A	hg38_genes_introns	0.126349	0.00475129	-0.531145	0.047695	-0.805246	0.274101	-0.0671094	3
VTN	hg38_cpg_islands	-1.28365	0.00691255	0.766535	0.0161857	-0.380199	1.14673	-0.983966	1
VWA8	hg38_genes_promoters	0.0935799	0.426478	-4.09434	1.48734e-05	-0.576722	-3.51762	-0.383148	4
VWF	hg38_genes_promoters	-0.0473388	0.146956	2.44346	0.00231572	-0.474823	2.91828	-0.115671	4
WARS2	hg38_genes_promoters	0.0596264	0.519718	-1.56606	0.000477097	-0.55217	-1.01389	-0.0933787	4
WASF2	hg38_cpg_islands	-0.169452	0.912171	1.65644	0.000355801	-0.4971	2.15354	-0.280686	1
WASHC4	hg38_genes_exons	0.1991	0.810459	-0.669486	0.0160971	-0.72731	0.0578239	-0.133295	2
WASHC5	hg38_cpg_islands	0.348801	0.755754	-1.0723	0.012059	-0.551475	-0.52083	-0.374021	1
WASL	hg38_genes_exons	-0.0636588	0.729769	1.21635	0.0434647	-0.421833	1.63818	-0.0774313	2
WDR11	hg38_genes_promoters	0.138195	0.64379	-0.788669	0.0264569	-0.608983	-0.179685	-0.10899	4
WDR81	hg38_genes_promoters	0.36889	0.502151	-1.98754	4.15946e-05	-0.775801	-1.21174	-0.733183	4
WFS1	hg38_genes_promoters	-0.226545	0.100996	2.18881	6.29754e-06	-0.345237	2.53404	-0.495864	4
XPNPEP1	hg38_cpg_islands	0.279172	0.277137	-0.904243	0.00599174	-0.544169	-0.360073	-0.252439	1
XPNPEP3	hg38_genes_promoters	0.345139	0.551967	-0.460431	0.0157487	-0.758626	0.298195	-0.158913	4
XPO7	hg38_genes_promoters	0.166682	0.377806	-1.02742	0.0131133	-0.629583	-0.397838	-0.171253	4
XYLB	hg38_cpg_islands	0.624927	0.105566	-1.23333	0.0101415	-0.580446	-0.652888	-0.770743	1
YAP1	hg38_genes_exons	-0.342448	0.0558708	2.44191	0.000207463	-0.0977194	2.53963	-0.836228	2
YIF1A	hg38_genes_promoters	0.113547	0.185747	-0.722935	0.0110553	-0.591161	-0.131774	-0.0820875	4
YME1L1	hg38_genes_exons	0.0200943	0.917866	-1.30746	0.00538698	-0.519202	-0.788261	-0.0262726	2
YTHDF2	hg38_genes_promoters	0.264613	0.408679	-0.874375	0.0031144	-0.700398	-0.173977	-0.231371	4
YTHDF3	hg38_cpg_islands	0.869148	0.237166	-0.90206	0.00942613	-0.606069	-0.295991	-0.784023	1
YWHAB	hg38_cpg_islands	-0.263382	0.804413	0.272486	0.0410527	-0.487245	0.759731	-0.0717679	1
YWHAG	hg38_genes_promoters	-0.21287	0.73932	0.346505	0.00681064	-0.355126	0.701631	-0.0737607	4
YWHAH	hg38_genes_introns	-0.268514	0.0218613	0.372602	0.0481899	0.148783	0.223819	-0.100049	3
YWHAZ	hg38_cpg_islands	-0.633531	0.380634	0.511857	0.00072539	-0.44841	0.960266	-0.324277	1
ZMPSTE24	hg38_genes_introns	-0.025856	0.545003	-0.865647	0.00402572	-0.437503	-0.428144	0.0223822	3
ZNF185	hg38_genes_promoters	-0.199161	0.0133458	5.06685	8.11023e-07	-0.365039	5.43189	-1.00912	4
ZNRF2	hg38_genes_promoters	0.600967	0.021508	-0.790649	0.0252297	-0.943618	0.152969	-0.475154	4
ZW10	hg38_genes_introns	-0.0237007	0.452984	-0.613849	0.0423414	-0.442711	-0.171138	0.0145486	3
ZYX	hg38_genes_promoters	0.448664	0.45136	2.4353	6.04036e-05	-0.833486	3.26878	1.09263	4
ABCB7	hg38_genes_introns	-0.027637	0.306176	-1.45606	0.00257819	-0.4332	-1.02286	0.040241	3
ABCC2	hg38_genes_introns	0.0717016	0.000184058	-1.1445	0.0175108	-0.673213	-0.471292	-0.0820629	3
ABCC6	hg38_genes_introns	-0.0146956	0.59473	-2.05176	0.000166993	-0.464468	-1.58729	0.0301519	3
ACOT8	hg38_genes_introns	0.0125827	0.423793	-0.765313	0.0308966	-0.530376	-0.234938	-0.00962974	3
ACOX2	hg38_genes_exons	0.157073	0.00186191	-2.61316	2.69022e-05	-0.678451	-1.93471	-0.410458	2
ACSM2A	hg38_genes_introns	0.0261217	0.240478	-1.53427	7.14138e-06	-0.563087	-0.971184	-0.0400778	3
ACSM2B	hg38_genes_introns	0.0415724	0.0752061	-1.44768	9.98924e-07	-0.600418	-0.847263	-0.0601836	3
ACSM5	hg38_genes_introns	0.0774897	0.0188185	-1.41766	0.0148566	-0.687198	-0.730458	-0.109854	3
ACTBL2	hg38_genes_exons	0.0369992	0.450435	0.769968	0.0004436	-0.538856	1.30882	0.0284882	2
ACTC1	hg38_genes_exons	0.0282073	0.779876	0.780762	4.83489e-05	-0.528634	1.3094	0.0220232	2
ACY3	hg38_genes_promoters	0.901495	3.65e-09	-0.777409	0.0497569	-1.16093	0.383522	-0.70083	4
ADH1B	hg38_genes_promoters	0.0524135	0.399748	-0.712536	0.0147737	-0.546954	-0.165581	-0.0373465	4
ADH6	hg38_genes_promoters	0.778932	0.000128187	-1.05773	0.00388425	-1.07231	0.0145753	-0.8239	4
AGXT2	hg38_genes_promoters	0.346846	0.0421743	-2.98611	0.00117857	-0.759861	-2.22624	-1.03572	4
AKR1C1	hg38_genes_promoters	0.126945	0.320767	-1.05743	0.000352906	-0.600848	-0.456585	-0.134236	4
AKR1C3	hg38_genes_promoters	0.476254	0.0588417	-1.12698	5.57264e-05	-0.853436	-0.273547	-0.53673	4
ALDH1A1	hg38_genes_promoters	0.58626	0.143182	-1.28564	0.000636437	-0.932983	-0.352655	-0.753719	4
ALDH8A1	hg38_genes_exons	0.153743	0.000682865	-1.88852	7.5604e-05	-0.674579	-1.21394	-0.290347	2
ANK2	hg38_genes_promoters	0.311943	0.0108614	-2.66636	4.7342e-06	-0.734622	-1.93174	-0.831754	4
ANXA1	hg38_genes_introns	-0.154355	0.000479581	1.39958	2.35997e-06	-0.127035	1.52661	-0.216032	3
ANXA13	hg38_genes_exons	-0.00458992	0.807441	-1.99754	0.022366	-0.490505	-1.50703	0.00916853	2
AOC3	hg38_genes_exons	0.255934	3.4e-06	-2.17741	4.87929e-07	-0.793384	-1.38403	-0.557275	2
APCS	hg38_genes_promoters	-0.162319	0.510781	1.36821	0.00246991	-0.39168	1.75989	-0.222086	4
APOC3	hg38_genes_promoters	0.212491	0.00985557	-0.83892	0.0182986	-0.662707	-0.176213	-0.178263	4
APOD	hg38_genes_exons	-0.0140312	0.708919	-1.66739	0.00134356	-0.479529	-1.18786	0.0233955	2
APOL2	hg38_genes_introns	-0.223776	1.92e-05	1.3868	0.0129203	0.0406921	1.34611	-0.310332	3
APOOL	hg38_genes_promoters	0.497412	0.717251	-1.80102	2.10027e-05	-0.868736	-0.932284	-0.89585	4
ARHGEF15	hg38_genes_promoters	-0.338304	3.97e-08	1.13993	0.00806926	-0.264424	1.40435	-0.385642	4
ARSF	hg38_genes_exons	0.0145319	0.821407	-1.36374	0.0116271	-0.512736	-0.851003	-0.0198177	2
ASB9	hg38_genes_promoters	0.285903	0.0325835	-1.38433	0.0049563	-0.715792	-0.668541	-0.395784	4
ASPN	hg38_genes_promoters	0.101049	0.521259	-2.61458	0.000239241	-0.582123	-2.03245	-0.2642	4
ATAD1	hg38_genes_exons	0.0499037	0.252563	-0.593424	0.0380829	-0.553858	-0.0395663	-0.029614	2
ATP1A2	hg38_genes_exons	0.0139717	0.450681	-0.903125	4.89349e-07	-0.512084	-0.39104	-0.0126182	2
ATP6V0A4	hg38_genes_promoters	0.109389	0.00922763	-1.9829	0.000511398	-0.588154	-1.39474	-0.216908	4
ATP6V0D2	hg38_genes_exons	-0.0216082	0.219347	-1.22449	0.0359639	-0.47072	-0.753771	0.026459	2
BBOX1	hg38_genes_promoters	0.356735	0.0164104	-1.89675	6.36458e-05	-0.767012	-1.12974	-0.676638	4
BDH1	hg38_genes_promoters	0.411724	0.542226	-2.57373	0.000305729	-0.806774	-1.76696	-1.05967	4
BGN	hg38_genes_promoters	0.0844808	0.549895	-1.78075	4.18513e-06	-0.570143	-1.21061	-0.15044	4
BHMT	hg38_genes_exons	0.208612	0.778279	-1.4092	0.00477515	-0.738369	-0.67083	-0.293976	2
BST2	hg38_genes_promoters	-1.6015	4.05e-09	1.82212	0.00067946	0.649	1.17312	-2.91812	4
BTN3A3	hg38_genes_promoters	-0.538562	0.0406526	1.2175	0.0174376	-0.119616	1.33712	-0.655699	4
CALB1	hg38_genes_introns	-0.0294139	0.657716	-1.34547	0.00725681	-0.428907	-0.916567	0.0395756	3
CALD1	hg38_genes_promoters	-0.572676	7.39e-05	0.91644	0.00198605	-0.094948	1.01139	-0.524823	4
CAVIN2	hg38_genes_promoters	-1.59086	0.0289272	1.1804	0.00656226	0.641312	0.539089	-1.87786	4
CEACAM1	hg38_genes_exons	-0.129972	0.195677	1.24665	0.0034653	-0.344739	1.59139	-0.162029	2
CKMT1A	hg38_genes_promoters	0.413419	0.511371	-2.26621	0.000298717	-0.808	-1.45821	-0.936894	4
CKMT2	hg38_genes_introns	0.0451886	0.0968824	-2.15587	0.000538307	-0.609155	-1.54672	-0.0974207	3
CLCNKB	hg38_genes_introns	0.205812	2.27e-05	-1.25632	0.00381228	-0.997239	-0.259082	-0.258567	3
CLDN2	hg38_genes_exons	0.383854	7.27e-07	-1.18623	0.000710515	-0.9421	-0.244132	-0.45534	2
CLPTM1L	hg38_genes_introns	-0.0571105	0.821202	-1.1753	0.0145459	-0.361989	-0.813307	0.0671217	3
CLRN3	hg38_genes_promoters	0.808009	0.000640243	-1.42161	0.000722024	-1.09333	-0.328282	-1.14868	4
COL1A2	hg38_genes_introns	0.105571	0.0409769	-0.871359	0.00210048	-0.755045	-0.116314	-0.0919904	3
COL3A1	hg38_genes_exons	-0.0359821	0.0824061	-1.01499	0.00220203	-0.454009	-0.560979	0.0365214	2
COL4A5	hg38_genes_promoters	-0.266118	0.602116	2.3255	2.97482e-05	-0.316622	2.64213	-0.618859	4
COL5A2	hg38_genes_promoters	0.216575	0.183741	-1.0469	0.0132599	-0.665661	-0.381237	-0.226732	4
COX7A2	hg38_genes_exons	0.691841	0.180205	-1.87161	0.000954612	-1.30016	-0.571448	-1.29485	2
CPB2	hg38_genes_promoters	0.000310539	0.264441	0.700816	0.0479115	-0.509278	1.21009	0.000217631	4
CRYZ	hg38_genes_exons	0.337288	0.0619408	-0.841881	7.52718e-07	-0.887965	0.0460833	-0.283957	2
CTSB	hg38_genes_promoters	0.126903	0.663307	-1.14593	0.028249	-0.600818	-0.545112	-0.145422	4
CUBN	hg38_genes_promoters	0.149336	0.00309516	-3.76697	1.46078e-07	-0.61704	-3.14993	-0.562546	4
CYP17A1	hg38_genes_promoters	0.559749	1.92e-05	-2.31069	0.00109797	-0.913812	-1.39688	-1.29341	4
CYP4A11	hg38_genes_promoters	0.486106	0.00316525	-3.25657	0.000168128	-0.860561	-2.39601	-1.58304	4
DCN	hg38_genes_introns	-0.023899	0.392127	-2.68852	1.45161e-06	-0.442232	-2.24629	0.0642531	3
DPEP1	hg38_genes_introns	0.0619306	0.0431692	-2.35069	0.000105189	-0.649605	-1.70109	-0.14558	3
DSG1	hg38_genes_promoters	-0.190049	0.00332523	1.69118	0.0437537	-0.371628	2.06281	-0.321408	4
EIF3F	hg38_genes_exons	0.0922283	0.165799	-0.848531	0.00895841	-0.603064	-0.245467	-0.0782586	2
EMC4	hg38_genes_promoters	0.285588	0.198239	-1.36261	0.00208888	-0.715564	-0.647048	-0.389145	4
F13A1	hg38_genes_exons	0.265303	0.00387618	-1.59675	0.00184624	-0.804277	-0.792473	-0.423623	2
FABP1	hg38_genes_promoters	0.40079	0.0711609	-1.13511	0.0197804	-0.798868	-0.336244	-0.454941	4
FABP4	hg38_genes_introns	-0.0708401	0.753207	1.98172	0.0050466	-0.328817	2.31054	-0.140386	3
FAM151A	hg38_genes_promoters	0.41917	0.00442983	-2.18306	0.000204044	-0.812159	-1.3709	-0.915074	4
FGF1	hg38_genes_promoters	-0.445007	7.02e-08	1.35892	0.0206507	-0.187266	1.54619	-0.604731	4
FGL1	hg38_genes_introns	-0.00202808	0.97478	1.51607	0.00616832	-0.495074	2.01114	-0.00307471	3
FLAD1	hg38_genes_introns	0.0893997	0.00688635	-0.862601	0.00240613	-0.715974	-0.146627	-0.0771163	3
FMO1	hg38_genes_promoters	1.03137	2.2e-06	-3.59394	7.76613e-05	-1.25485	-2.33909	-3.7067	4
FMO4	hg38_genes_introns	0.0921831	4.99e-05	-3.01622	0.00054183	-0.722698	-2.29352	-0.278045	3
FRK	hg38_genes_promoters	0.817846	5.88e-05	-1.34252	0.00234991	-1.10044	-0.242081	-1.09798	4
FTCD	hg38_genes_promoters	0.216924	0.0118079	-2.27593	5.67553e-05	-0.665913	-1.61001	-0.493703	4
GBP1	hg38_genes_introns	-0.287861	0.0199619	0.949962	0.00648468	0.195528	0.754434	-0.273457	3
GDPD3	hg38_genes_exons	0.446976	7.38e-06	-1.54406	0.00167759	-1.01548	-0.528571	-0.690155	2
GGT5	hg38_genes_introns	0.0757525	1.04e-05	-1.07794	3.98734e-05	-0.683	-0.394944	-0.081657	3
GHDC	hg38_genes_promoters	0.124754	0.208496	-2.06327	0.000351618	-0.599264	-1.46401	-0.257401	4
GIMAP4	hg38_genes_promoters	-0.518854	0.739537	1.52941	0.00048872	-0.133867	1.66327	-0.793538	4
GIMAP7	hg38_genes_introns	-0.550787	2.2e-06	1.04719	0.0245897	0.830786	0.216402	-0.576778	3
GIMAP8	hg38_genes_exons	-0.570414	5.16e-07	1.66683	0.00549982	0.167308	1.49952	-0.950781	2
GJA5	hg38_genes_promoters	-0.916425	4.23e-08	2.31834	0.000631758	0.15362	2.16472	-2.12458	4
GLYAT	hg38_genes_promoters	0.411	0.0182476	-2.14966	2.52482e-06	-0.806251	-1.34341	-0.883509	4
GPD1	hg38_genes_introns	0.514575	9.88e-10	-1.15342	4.04498e-06	-1.74324	0.58982	-0.593522	3
GPI	hg38_genes_exons	0.0473126	0.298368	-0.542253	0.00120092	-0.550846	0.00859256	-0.0256554	2
GRIPAP1	hg38_genes_introns	-0.0158489	0.722062	1.32746	0.00688516	-0.461682	1.78914	-0.0210388	3
GSTA1	hg38_genes_promoters	0.0213049	0.312346	-0.657738	0.0141591	-0.52446	-0.133278	-0.014013	4
GSTA2	hg38_genes_introns	-0.0540318	0.0184858	-0.544882	0.03105	-0.369428	-0.175454	0.0294409	3
GSTK1	hg38_genes_introns	0.245992	0.0127455	-1.13448	0.000121211	-1.09432	-0.0401584	-0.279073	3
HAO2	hg38_genes_promoters	0.478644	0.00164795	-2.12521	0.00894065	-0.855165	-1.27005	-1.01722	4
HBB	hg38_genes_exons	-0.178369	0.0908752	0.820749	0.0217342	-0.288474	1.10922	-0.146396	2
HGD	hg38_genes_promoters	0.692481	1.74e-07	-1.61202	0.00194611	-1.00979	-0.602232	-1.1163	4
HMGCL	hg38_genes_introns	-0.0157435	0.449802	-1.26101	0.000884531	-0.461936	-0.799077	0.0198528	3
HMOX2	hg38_genes_introns	0.234368	0.208333	-0.992359	0.0125644	-1.06623	0.0738741	-0.232577	3
HNF4A	hg38_genes_promoters	0.496176	4.68e-07	-0.801627	0.00626904	-0.867842	0.0662149	-0.397748	4
HNMT	hg38_genes_promoters	0.715527	0.012634	-0.623018	0.0387877	-1.02646	0.403439	-0.445787	4
HOGA1	hg38_genes_exons	0.192485	8.61e-06	-2.08777	0.00026224	-0.719619	-1.36815	-0.401864	2
HSD17B11	hg38_genes_promoters	0.131802	0.223621	-1.77069	0.00015693	-0.60436	-1.16633	-0.233379	4
IFI16	hg38_genes_promoters	-0.161083	0.12857	1.00955	0.0452849	-0.392574	1.40213	-0.162622	4
INHBE	hg38_genes_exons	-0.0864742	0.511465	2.78076	0.000370913	-0.395308	3.17607	-0.240464	2
ITIH4	hg38_genes_promoters	-0.0372512	0.0951156	0.744765	0.0396721	-0.482117	1.22688	-0.0277434	4
IVD	hg38_genes_introns	0.0900118	0.00253932	-1.44054	4.39337e-06	-0.717453	-0.72309	-0.129666	3
IYD	hg38_genes_promoters	0.585207	4.51e-07	-2.64245	0.000209889	-0.932221	-1.71023	-1.54638	4
KCNJ15	hg38_genes_promoters	0.402003	1.01e-06	-0.726704	0.0449427	-0.799745	0.0730413	-0.292137	4
KMO	hg38_genes_promoters	0.309075	0.515515	-3.53596	1.44946e-05	-0.732548	-2.80341	-1.09288	4
KRT14	hg38_genes_introns	-0.0144807	0.5466	1.22561	0.0129974	-0.464987	1.6906	-0.0177476	3
KRT16	hg38_genes_exons	-0.0203557	0.510986	1.0817	0.0234526	-0.472176	1.55387	-0.0220187	2
KRT2	hg38_genes_promoters	-0.0417313	0.454443	1.47721	0.0157278	-0.478878	1.95609	-0.0616461	4
KRT5	hg38_genes_exons	0.0103716	0.169382	1.39813	0.0117242	-0.507899	1.90603	0.0145008	2
KRT6A	hg38_genes_promoters	-0.0135145	0.856372	0.820506	0.0464998	-0.499281	1.31979	-0.0110887	4
KRT9	hg38_genes_promoters	-0.138207	0.511901	1.74247	0.013173	-0.409116	2.15159	-0.240821	4
LAMB2	hg38_genes_promoters	-0.0337676	0.655465	2.69674	2.90503e-08	-0.484636	3.18137	-0.0910623	4
LAMP2	hg38_genes_exons	0.105187	0.754774	-0.744089	0.0325269	-0.618129	-0.12596	-0.0782685	2
LCP1	hg38_genes_exons	0.0571654	0.699202	0.671353	0.0200445	-0.5623	1.23365	0.0383782	2
LGALS3BP	hg38_genes_promoters	-0.261658	0.00325832	1.4668	6.93467e-05	-0.319847	1.78664	-0.383799	4
LGMN	hg38_genes_introns	0.0958454	0.00714943	-1.11011	0.00266374	-0.731547	-0.378565	-0.106399	3
LUM	hg38_genes_promoters	0.316987	0.102583	-2.65982	1.41928e-05	-0.738269	-1.92155	-0.843128	4
MCCC2	hg38_genes_promoters	0.0191227	0.751427	-2.51737	9.0782e-07	-0.522882	-1.99449	-0.048139	4
METTL7A	hg38_genes_introns	0.789725	5.9e-11	-1.53298	0.000224202	-2.40803	0.87506	-1.21063	3
METTL7B	hg38_genes_promoters	0.625045	0.0361447	-2.90994	0.000568442	-0.961029	-1.94891	-1.81884	4
MGAM	hg38_genes_promoters	0.390729	0.0040111	-3.92953	2.94675e-06	-0.791593	-3.13793	-1.53538	4
MGP	hg38_genes_exons	-0.731029	0.00463914	1.26513	0.00201349	0.354035	0.911096	-0.924848	2
MGST1	hg38_genes_promoters	0.608721	0.00456576	-2.09621	3.29857e-06	-0.949224	-1.14698	-1.276	4
MTRF1	hg38_genes_introns	0.0196349	0.295121	-0.791037	0.027845	-0.547414	-0.243622	-0.015532	3
MYCT1	hg38_genes_promoters	-0.186671	0.207782	0.959207	0.00755963	-0.374071	1.33328	-0.179056	4
MYL6	hg38_genes_exons	-0.848887	0.000522657	0.66061	0.00443411	0.491054	0.169555	-0.560783	2
NAT8	hg38_genes_exons	0.754783	2.95e-08	-3.10538	4.28585e-08	-1.37333	-1.73205	-2.34389	2
NDUFS5	hg38_genes_promoters	0.152547	0.933184	-0.979725	0.0151581	-0.619361	-0.360364	-0.149454	4
NIF3L1	hg38_genes_exons	0.182431	0.528069	-0.735373	0.0175721	-0.707931	-0.0274425	-0.134155	2
NOSTRIN	hg38_genes_introns	-0.240933	6.32e-08	1.37847	0.00495322	0.0821459	1.29632	-0.332118	3
NRIP2	hg38_genes_promoters	-0.647081	0.0042594	1.37375	0.00627426	-0.0411447	1.41489	-0.888926	4
NUBPL	hg38_genes_exons	0.0461472	0.971017	-1.1537	0.00260751	-0.549491	-0.604208	-0.0532399	2
OGN	hg38_genes_exons	0.211872	0.468397	-1.61276	0.0043514	-0.742158	-0.870598	-0.341698	2
OLFML1	hg38_genes_introns	-0.059063	0.00262626	-1.28857	0.013799	-0.357272	-0.931298	0.0761067	3
OLFML3	hg38_genes_introns	0.074891	0.000701321	-0.882706	0.0410143	-0.680919	-0.201787	-0.0661067	3
PBXIP1	hg38_genes_exons	0.0785281	0.0339565	-1.13338	0.00272883	-0.587136	-0.54624	-0.0890018	2
PCK1	hg38_genes_exons	0.471241	4.79e-06	-2.42891	9.00004e-05	-1.04369	-1.38522	-1.1446	2
PDXDC1	hg38_genes_exons	0.0842357	0.0419075	-1.60969	0.00538412	-0.593772	-1.01592	-0.135594	2
PDZK1	hg38_genes_promoters	0.551824	1.66e-08	-3.41102	7.61453e-12	-0.908082	-2.50294	-1.88229	4
PDZK1IP1	hg38_genes_exons	0.41886	3.72e-07	-2.06633	1.77015e-07	-0.982798	-1.08354	-0.865504	2
PHB	hg38_genes_introns	0.0902561	0.102281	-0.520646	2.12679e-05	-0.718043	0.197397	-0.0469914	3
PHYHD1	hg38_genes_promoters	0.350457	5.38e-05	-0.640802	0.0396995	-0.762472	0.12167	-0.224573	4
PIGR	hg38_genes_introns	0.0675879	0.00171512	-1.72831	0.00753991	-0.663274	-1.06504	-0.116813	3
PLVAP	hg38_genes_introns	0.0405426	0.0132987	-0.942881	0.00115093	-0.59793	-0.344952	-0.0382269	3
PMPCB	hg38_genes_exons	0.154057	0.426584	-1.49774	0.000483024	-0.674944	-0.822791	-0.230737	2
PNP	hg38_genes_introns	0.300916	0.0155868	-1.91664	1.90619e-06	-1.22702	-0.689621	-0.576748	3
POTEE	hg38_genes_exons	-0.0521302	0.094861	0.62996	0.0165495	-0.435236	1.0652	-0.0328399	2
PRODH2	hg38_genes_exons	0.244784	8.48e-07	-3.18985	1.07143e-05	-0.780421	-2.40943	-0.780825	2
PSMB5	hg38_genes_promoters	0.213346	0.479254	-0.760658	0.0166499	-0.663326	-0.0973319	-0.162283	4
RAB17	hg38_genes_promoters	0.199935	0.00789222	-1.53079	0.0181674	-0.653628	-0.877163	-0.306059	4
RAB25	hg38_genes_promoters	0.128601	0.0640493	-0.851938	0.0215346	-0.602046	-0.249892	-0.10956	4
RABL3	hg38_genes_introns	0.0274795	0.352053	-0.607871	0.0417588	-0.566368	-0.0415036	-0.016704	3
RDH12	hg38_genes_promoters	0.054552	0.0940097	-1.16638	0.00346459	-0.548501	-0.617882	-0.0636285	4
RPL4	hg38_genes_promoters	0.4011	0.0172314	-0.472728	0.00542426	-0.799092	0.326364	-0.189611	4
S100A1	hg38_genes_promoters	0.171888	0.256155	-1.12293	0.0303468	-0.633347	-0.489584	-0.193018	4
SDR39U1	hg38_genes_promoters	0.562512	0.190328	-1.42973	0.00635023	-0.915811	-0.513921	-0.804242	4
SDSL	hg38_genes_introns	-0.0754022	0.00051962	-1.1597	0.00216105	-0.317795	-0.841907	0.087444	3
SELENBP1	hg38_genes_promoters	0.35677	0.00925021	-0.919808	0.0337578	-0.767037	-0.152772	-0.32816	4
SERPINA4	hg38_genes_promoters	0.157336	0.0333889	-0.948202	0.0393036	-0.622825	-0.325378	-0.149186	4
SERPINA5	hg38_genes_introns	0.0330293	0.195812	-1.19804	0.000255499	-0.579777	-0.618263	-0.0395704	3
SLC12A3	hg38_genes_promoters	0.111849	0.274625	-1.38107	0.047056	-0.589932	-0.79114	-0.154471	4
SLC17A1	hg38_genes_promoters	0.823616	9.39e-07	-0.569143	0.0385674	-1.10462	0.535473	-0.468755	4
SLC22A12	hg38_genes_promoters	0.473702	6.76e-08	-2.60904	0.000662217	-0.851591	-1.75745	-1.23591	4
SLC22A13	hg38_genes_introns	0.157695	3e-08	-2.52648	0.000161442	-0.880981	-1.64549	-0.398412	3
SLC22A6	hg38_genes_promoters	0.493106	0.0019508	-2.71074	0.000485562	-0.865622	-1.84512	-1.33668	4
SLC22A8	hg38_genes_promoters	0.452197	0.000153511	-2.40232	0.00222635	-0.836041	-1.56628	-1.08632	4
SLC28A1	hg38_genes_promoters	0.444239	0.000362071	-1.12641	0.0148168	-0.830286	-0.296128	-0.500397	4
SLC36A2	hg38_genes_promoters	0.321717	0.0360557	-2.43322	0.000171356	-0.74169	-1.69153	-0.782807	4
SLC37A4	hg38_genes_exons	0.364438	0.87074	-2.69008	1.55733e-06	-0.919529	-1.77055	-0.980367	2
SLC5A12	hg38_genes_promoters	0.243745	0.374493	-2.9815	1.0074e-05	-0.685308	-2.29619	-0.726727	4
SLC5A9	hg38_genes_promoters	0.279978	4.53e-06	-0.666738	0.0497016	-0.711508	0.04477	-0.186672	4
SLC6A13	hg38_genes_promoters	0.323203	9.4e-05	-0.907177	0.00190733	-0.742765	-0.164412	-0.293203	4
SLC7A8	hg38_genes_introns	0.070655	0.00756816	-1.99779	4.29129e-05	-0.670684	-1.32711	-0.141154	3
SNTB2	hg38_genes_introns	-0.00956354	0.490515	0.935098	6.1268e-06	-0.476868	1.41197	-0.00894285	3
SPP2	hg38_genes_promoters	-0.161402	0.192067	1.35768	0.000397885	-0.392343	1.75002	-0.219131	4
SPTA1	hg38_genes_introns	-0.0399398	0.185745	1.89829	0.0292901	-0.403475	2.30176	-0.0758173	3
STRA6	hg38_genes_promoters	0.106359	0.000453239	-0.591437	0.0380698	-0.585963	-0.00547397	-0.062905	4
SULT1C2	hg38_genes_promoters	0.251095	0.00285918	-2.51752	7.09949e-06	-0.690623	-1.8269	-0.632137	4
SUOX	hg38_genes_promoters	0.219846	0.418965	-2.36473	0.000278178	-0.668026	-1.69671	-0.519877	4
SYNPO2	hg38_genes_promoters	-0.358312	0.0537972	2.67487	0.0175632	-0.249956	2.92483	-0.958438	4
TARS2	hg38_genes_promoters	0.0526174	0.836255	-1.17311	0.00367289	-0.547102	-0.626009	-0.061726	4
TEK	hg38_genes_promoters	-0.586706	0.0201387	1.46738	0.00145775	-0.0848022	1.55218	-0.860919	4
TINAG	hg38_genes_promoters	1.08966	6.7e-12	-3.03794	1.26112e-07	-1.29699	-1.74094	-3.31031	4
TPSB2	hg38_genes_introns	0.0135128	0.733941	-1.41989	0.0417556	-0.532623	-0.887265	-0.0191867	3
UGT2B7	hg38_genes_promoters	0.424389	0.00774314	-2.84699	6.6043e-06	-0.815933	-2.03106	-1.20823	4
UGT3A1	hg38_genes_promoters	0.307672	0.38676	-1.70652	0.000941509	-0.731534	-0.974988	-0.525049	4
UQCC1	hg38_genes_promoters	0.1562	0.408229	-0.812869	0.025806	-0.622003	-0.190866	-0.12697	4
UQCRB	hg38_genes_promoters	0.270209	0.653866	-1.84822	7.48982e-06	-0.704444	-1.14377	-0.499406	4
UQCRHL	hg38_genes_exons	-0.0678145	0.0250368	-1.01047	0.010997	-0.417002	-0.593464	0.0685242	2
VIL1	hg38_genes_promoters	0.0401279	0.372484	-3.60886	7.70201e-06	-0.538071	-3.07079	-0.144816	4
VPS28	hg38_genes_exons	-0.145933	0.835701	1.17861	0.00305212	-0.326182	1.5048	-0.171999	2
XPNPEP2	hg38_genes_promoters	0.0334356	0.771998	-4.10027	0.000521827	-0.533231	-3.56704	-0.137095	4
CD99	hg38_genes_introns	-0.115518	0.110352	1.49685	0.000388388	-0.22087	1.71772	-0.172914	3
DHRSX	hg38_genes_introns	-0.0343474	0.613518	-1.0351	0.000526085	-0.416987	-0.618108	0.0355528	3
DNAJA3	hg38_genes_introns	0.478746	0.269578	-2.4386	1.19903e-05	-1.65668	-0.781924	-1.16747	3
ELANE	hg38_genes_introns	-0.0178764	0.13887	0.554894	0.0427676	-0.456783	1.01168	-0.00991951	3
FLOT1	hg38_genes_introns	-0.0292822	0.951403	0.959694	4.32717e-05	-0.429225	1.38892	-0.0281019	3
MBOAT7	hg38_genes_introns	0.123214	0.296215	1.22388	8.12972e-05	-0.797673	2.02155	0.150799	3
NMRAL1	hg38_genes_introns	0.0218707	0.323825	-0.555047	0.0383536	-0.552816	-0.00223118	-0.0121393	3
PRODH	hg38_genes_introns	0.0205972	0.364311	-2.71315	0.000438878	-0.549739	-2.16341	-0.0558832	3
PTPRK	hg38_genes_promoters	1.50033	0.162267	-0.886736	0.0019402	-1.59395	0.707219	-1.3304	4
RDH13	hg38_genes_introns	-0.344404	0.833832	-1.18673	0.000723679	0.332143	-1.51888	0.408716	3
RPS6KA1	hg38_genes_introns	-0.194448	0.954203	-0.712257	0.0281067	-0.0301658	-0.682091	0.138497	3
SARS2	hg38_genes_introns	0.874046	0.055047	-0.898778	0.0276493	-2.61176	1.71298	-0.785573	3
SLC25A24	hg38_genes_introns	-0.0269074	0.22518	-0.945846	0.0323652	-0.434963	-0.510883	0.0254502	3
TNXB	hg38_genes_introns	-0.0072932	0.442143	-4.13438	0.00136195	-0.482353	-3.65203	0.0301529	3
UQCRC2	hg38_genes_introns	0.0266068	0.450684	-1.66275	6.06726e-07	-0.564259	-1.09849	-0.0442404	3
VARS2	hg38_genes_promoters	0.179933	0.254181	-0.570532	0.0386193	-0.639165	0.0686325	-0.102658	4
CRYAA	hg38_genes_promoters	0.349251	0.588122	-2.20601	2.86919e-05	-0.7616	-1.44441	-0.770451	4
RPL7A	hg38_genes_promoters	-0.149396	0.838367	-0.381991	0.0311796	-0.401024	0.0190329	0.0570681	4

## Sheet: SuppFig11f
ConditionEx	Gene	Fold change	pvalue
Control_0Cis	ELF3	0.999595	NA		siRNA results
Control_0Cis	ELF3	1.00041	NA
Control_0Cis	ELF3	1.02001	NA
Control_0Cis	ELF3	0.980383	NA
KDKLF6_0Cis	ELF3	1.43193	0.000102102
KDKLF6_0Cis	ELF3	1.52702	0.000102102
KDKLF6_0Cis	ELF3	1.49764	0.000102102
KDKLF6_0Cis	ELF3	1.54948	0.000102102
KDKLF10_0Cis	ELF3	0.552331	1.99844e-07
KDKLF10_0Cis	ELF3	0.605316	1.99844e-07
KDKLF10_0Cis	ELF3	0.583462	1.99844e-07
KDKLF10_0Cis	ELF3	0.580062	1.99844e-07
KDELF3_0Cis	ELF3	0.207693	4.0204e-07
KDELF3_0Cis	ELF3	0.199749	4.0204e-07
KDELF3_0Cis	ELF3	0.145147	4.0204e-07
KDELF3_0Cis	ELF3	0.152644	4.0204e-07
Combo_0Cis	ELF3	0.431511	2.93923e-05
Combo_0Cis	ELF3	0.41448	2.93923e-05
Control_0Cis	KLF10	0.976647	NA
Control_0Cis	KLF10	1.02391	NA
Control_0Cis	KLF10	1.58671	NA
Control_0Cis	KLF10	0.630233	NA
KDKLF6_0Cis	KLF10	0.779502	0.307238
KDKLF6_0Cis	KLF10	0.822654	0.307238
KDKLF6_0Cis	KLF10	0.829323	0.307238
KDKLF6_0Cis	KLF10	0.81389	0.307238
KDKLF10_0Cis	KLF10	0.380142	0.067694
KDKLF10_0Cis	KLF10	0.375156	0.067694
KDKLF10_0Cis	KLF10	0.67992	0.067694
KDKLF10_0Cis	KLF10	0.651183	0.067694
KDELF3_0Cis	KLF10	0.655358	0.158164
KDELF3_0Cis	KLF10	0.700265	0.158164
KDELF3_0Cis	KLF10	0.69995	0.158164
KDELF3_0Cis	KLF10	0.681279	0.158164
Combo_0Cis	KLF10	0.254964	0.0270212
Combo_0Cis	KLF10	0.248676	0.0270212
Control_0Cis	KLF6	0.979887	NA
Control_0Cis	KLF6	1.02053	NA
Control_0Cis	KLF6	0.988374	NA
Control_0Cis	KLF6	1.01176	NA
KDKLF6_0Cis	KLF6	0.442302	6.07134e-06
KDKLF6_0Cis	KLF6	0.449154	6.07134e-06
KDKLF6_0Cis	KLF6	0.38177	6.07134e-06
KDKLF6_0Cis	KLF6	0.372301	6.07134e-06
KDKLF10_0Cis	KLF6	0.818556	1.56029e-05
KDKLF10_0Cis	KLF6	0.763449	1.56029e-05
KDKLF10_0Cis	KLF6	0.788764	1.56029e-05
KDKLF10_0Cis	KLF6	0.768861	1.56029e-05
KDELF3_0Cis	KLF6	0.908829	0.000584456
KDELF3_0Cis	KLF6	0.905133	0.000584456
KDELF3_0Cis	KLF6	0.931578	0.000584456
KDELF3_0Cis	KLF6	0.90952	0.000584456
Combo_0Cis	KLF6	0.209423	2.92889e-07
Combo_0Cis	KLF6	0.196974	2.92889e-07
Control_0Cis	TPM1	0.995184	NA
Control_0Cis	TPM1	1.00484	NA
Control_0Cis	TPM1	1.02392	NA
Control_0Cis	TPM1	0.976637	NA
KDKLF6_0Cis	TPM1	0.906813	0.0115765
KDKLF6_0Cis	TPM1	0.878269	0.0115765
KDKLF6_0Cis	TPM1	0.941318	0.0115765
KDKLF6_0Cis	TPM1	0.955419	0.0115765
KDKLF10_0Cis	TPM1	0.687236	0.00693888
KDKLF10_0Cis	TPM1	0.71072	0.00693888
KDKLF10_0Cis	TPM1	0.821149	0.00693888
KDKLF10_0Cis	TPM1	0.841574	0.00693888
KDELF3_0Cis	TPM1	0.629375	1.44619e-05
KDELF3_0Cis	TPM1	0.643944	1.44619e-05
KDELF3_0Cis	TPM1	0.700867	1.44619e-05
KDELF3_0Cis	TPM1	0.683232	1.44619e-05
Combo_0Cis	TPM1	0.682094	0.003688
Combo_0Cis	TPM1	0.711568	0.003688
Control_0Cis	VCAM1	1.00697	NA
Control_0Cis	VCAM1	0.993074	NA
Control_0Cis	VCAM1	1.00638	NA
Control_0Cis	VCAM1	0.993662	NA
KDKLF6_0Cis	VCAM1	0.909044	0.0166226
KDKLF6_0Cis	VCAM1	0.892682	0.0166226
KDKLF6_0Cis	VCAM1	0.792931	0.0166226
KDKLF6_0Cis	VCAM1	0.785864	0.0166226
KDKLF10_0Cis	VCAM1	0.45816	0.0120866
KDKLF10_0Cis	VCAM1	0.465175	0.0120866
KDKLF10_0Cis	VCAM1	0.724096	0.0120866
KDKLF10_0Cis	VCAM1	0.71932	0.0120866
KDELF3_0Cis	VCAM1	0.957305	0.0171395
KDELF3_0Cis	VCAM1	0.847111	0.0171395
KDELF3_0Cis	VCAM1	0.868059	0.0171395
KDELF3_0Cis	VCAM1	0.872732	0.0171395
Combo_0Cis	VCAM1	0.699407	0.0119233
Combo_0Cis	VCAM1	0.676776	0.0119233
Control_0Cis	ITGB8	0.980247	NA
Control_0Cis	ITGB8	1.02015	NA
Control_0Cis	ITGB8	0.99618	NA
Control_0Cis	ITGB8	1.00383	NA
KDKLF6_0Cis	ITGB8	1.86088	0.000701179
KDKLF6_0Cis	ITGB8	1.68676	0.000701179
KDKLF6_0Cis	ITGB8	1.63034	0.000701179
KDKLF6_0Cis	ITGB8	1.65374	0.000701179
KDKLF10_0Cis	ITGB8	0.958475	0.0189305
KDKLF10_0Cis	ITGB8	0.950623	0.0189305
KDKLF10_0Cis	ITGB8	0.971234	0.0189305
KDKLF10_0Cis	ITGB8	0.981465	0.0189305
KDELF3_0Cis	ITGB8	0.632244	0.00237047
KDELF3_0Cis	ITGB8	0.626586	0.00237047
KDELF3_0Cis	ITGB8	0.754716	0.00237047
KDELF3_0Cis	ITGB8	0.751581	0.00237047
Combo_0Cis	ITGB8	1.05798	0.176388
Combo_0Cis	ITGB8	1.02621	0.176388

## Sheet: SuppFig12a
gene	area	celltype	pv_DE	avg.log2FC_DE	pv.adj_DE	UP_DE
BCL6	0.280345	CTAL	2.29101e-23	0.812345	8.37457e-19	UP_aTAL
BCL6	0.267312	aTAL	2.29101e-23	0.812345	8.37457e-19	UP_aTAL
ELK3	0.0581421	CTAL	2.13075e-87	1.20283	7.78873e-83	UP_aTAL
ELK3	0.108135	aTAL	2.13075e-87	1.20283	7.78873e-83	UP_aTAL
ESRRB	0.133904	aTAL	2.7753e-158	-1.72107	1.01448e-153	UP_CTAL
ESRRB	0.177003	CTAL	2.7753e-158	-1.72107	1.01448e-153	UP_CTAL
ETS1	0.0600447	CTAL	3.22724e-112	1.18497	1.17968e-107	UP_aTAL
ETS1	0.140093	aTAL	3.22724e-112	1.18497	1.17968e-107	UP_aTAL
ETV6	0.0634844	CTAL	1.68887e-58	1.17628	6.17348e-54	UP_aTAL
ETV6	0.100031	aTAL	1.68887e-58	1.17628	6.17348e-54	UP_aTAL
FOXN3	0.053565	aTAL	5.78631e-17	-0.382261	2.11513e-12	UP_CTAL
FOXN3	0.050809	CTAL	5.78631e-17	-0.382261	2.11513e-12	UP_CTAL
FOXO3	0.244561	aTAL	9.17849e-42	-0.654143	3.35511e-37	UP_CTAL
FOXO3	0.269885	CTAL	9.17849e-42	-0.654143	3.35511e-37	UP_CTAL
GLIS3	0.133063	aTAL	1.35894e-102	1.37904	4.96746e-98	UP_aTAL
GLIS3	0.123718	CTAL	1.35894e-102	1.37904	4.96746e-98	UP_aTAL
HIF1A	0.206446	CTAL	2.40909e-48	1.00451	8.8062e-44	UP_aTAL
HIF1A	0.23001	aTAL	2.40909e-48	1.00451	8.8062e-44	UP_aTAL
HLF	0.271689	CTAL	1.84774e-17	-0.366042	6.75424e-13	UP_CTAL
HLF	0.224703	aTAL	1.84774e-17	-0.366042	6.75424e-13	UP_CTAL
KLF5	0.39488	CTAL	2.84576e-63	1.02897	1.04024e-58	UP_aTAL
KLF5	0.342281	aTAL	2.84576e-63	1.02897	1.04024e-58	UP_aTAL
KLF6	0.447581	aTAL	1.67969e-50	1.15087	6.13992e-46	UP_aTAL
KLF6	0.30276	CTAL	1.67969e-50	1.15087	6.13992e-46	UP_aTAL
MEF2C	0.0862094	CTAL	5.6774e-21	-0.384646	2.07532e-16	UP_CTAL
MEF2C	0.0738019	aTAL	5.6774e-21	-0.384646	2.07532e-16	UP_CTAL
NFYC	0.176629	aTAL	6.34571e-38	-0.633267	2.31961e-33	UP_CTAL
NFYC	0.194575	CTAL	6.34571e-38	-0.633267	2.31961e-33	UP_CTAL
NR2F1	1.09158	CTAL	NA	NA	NA	NA
NR2F1	0.753836	aTAL	NA	NA	NA	NA
NR6A1	0.0677762	CTAL	1.08088e-24	-0.449282	3.95105e-20	UP_CTAL
NR6A1	0.0699427	aTAL	1.08088e-24	-0.449282	3.95105e-20	UP_CTAL
OVOL2	0.165839	aTAL	1.14687e-20	-0.428202	4.19227e-16	UP_CTAL
OVOL2	0.179059	CTAL	1.14687e-20	-0.428202	4.19227e-16	UP_CTAL
RORA	0.0557058	CTAL	8.6964e-89	-0.83115	3.17888e-84	UP_CTAL
RORA	0.0615566	aTAL	8.6964e-89	-0.83115	3.17888e-84	UP_CTAL
TEAD1	0.199544	CTAL	4.39315e-75	1.40524	1.60587e-70	UP_aTAL
TEAD1	0.208375	aTAL	4.39315e-75	1.40524	1.60587e-70	UP_aTAL
THRB	0.0831503	CTAL	1.0506e-46	-0.747072	3.84038e-42	UP_CTAL
THRB	0.0881436	aTAL	1.0506e-46	-0.747072	3.84038e-42	UP_CTAL
ZEB1	0.0526179	aTAL	1.84722e-276	2.81573	6.75234e-272	UP_aTAL
ZEB1	0.0305668	CTAL	1.84722e-276	2.81573	6.75234e-272	UP_aTAL
